# Supplementary material for: Physiological Adaptation of Fenneropenaeus chinensis in Response to Saline–Alkaline Stress Revealed by a Combined Proteomics and Metabolomics Method
Source: Biology (Basel). 2024 Jun 30;13(7):488. doi: 10.3390/biology13070488 (PMC11274245; doi:10.3390/biology13070488)
Supplement: Supplementary file 1 [file biology-13-00488-s001.zip]

Archive with 6 entries (6 files):
- Figure S1. Quality analysis of metabolomics data.pdf
- Table S1. Analysis of significantly differentially expressed proteins.xlsx
- Table S2. Analysis of significantly differentially expressed metabolites.xlsx
- Table S3. Classification of differential metabolites.xlsx
- Table S4. KEGG pathway enrichment statistics for metabolomics DEMs.xlsx
- Table S5. DEPs in the oxidative phosphorylation pathway in the CP group.xlsx
