# Supplementary material for: Physiological Adaptation of Fenneropenaeus chinensis in Response to Saline–Alkaline Stress Revealed by a Combined Proteomics and Metabolomics Method
Source: Biology (Basel). 2024 Jun 30;13(7):488. doi: 10.3390/biology13070488 (PMC11274245; doi:10.3390/biology13070488)
Supplement: Supplementary file 1 [file biology-13-00488-s001.zip › Table S1. Analysis of significantly differentially expressed proteins.xlsx]

## Sheet: CA vs CT
Table S1. Differentially expressed proteins (CA vs CT)
Accession	Description	Regulate	FC(CA/CT)	Log2FC(CA/CT)	P_value(CA/CT)	CT_1	CT_2	CT_3	CA_1	CA_2	CA_3	CA	CT
F01_transcript_15970_orf1	ATP synthase subunit delta, mitochondrial-like	up	3.09475	1.62982	0.04478	1	1.423	1.408	5.251	4.422	2.182	3.952	1.277
F01_transcript_7919_orf1	suppressor protein of bem1/bed5 double mutants-like	up	1.75437	0.810954	0.00407	1	1.255	1.347	2.305	2.099	1.916	2.107	1.201
F01_transcript_9323_orfp3	Gene.722::F01_transcript_9323::g.722::m.722 Gene.722::F01_transcript_9323::g.722 ORF type:complete len:164 (+),score=25.42 F01_transcript_9323:699-1190(+)	up	2.05	1.03562	0.03137	1	1.111	1.128	2.61	2.508	1.523	2.214	1.08
F01_transcript_2485_orfp1	Gene.3377::F01_transcript_2485::g.3377::m.3377 Gene.3377::F01_transcript_2485::g.3377 ORF type:complete len:205 (+),score=27.52,WSS_VP PF12175.9 3.1e-85 F01_transcript_2485:2572-3186(+)	up	2.31937	1.21373	0.04636	1	0.983	0.961	2.865	2.581	1.383	2.276	0.9813
F01_transcript_6287_orf1	Reticulon-1-A	up	1.86685	0.900608	0.0414	1	1.31	0.912	2.465	2.081	1.469	2.005	1.074
F01_transcript_16507_orf1	ATPase inhibitor mai-2, mitochondrial-like isoform X2	up	1.95765	0.969124	0.04248	1	0.99	1.128	2.186	2.525	1.392	2.034	1.039
F01_transcript_3633_orfp2	Gene.3632::F01_transcript_3633::g.3632::m.3632 Gene.3632::F01_transcript_3633::g.3632 ORF type:complete len:744 (+),score=87.01 F01_transcript_3633:542-2773(+)	up	1.88281	0.912884	0.009361	1	1.049	1.075	2.247	2.045	1.589	1.96	1.041
F01_transcript_7941_orf1	cholinesterase 1-like	up	2.02158	1.01548	0.01537	1	1.101	0.818	1.738	1.735	2.428	1.967	0.973
F01_transcript_3687_orf1	eukaryotic translation initiation factor 3 subunit B-like isoform X2	up	1.65131	0.723611	0.04277	1	1.199	1.123	2.297	1.673	1.514	1.828	1.107
F01_transcript_1138_orf1	protein bric-a-brac 2-like	up	1.77692	0.829381	0.003725	1	1.104	1.016	2.106	1.702	1.737	1.848	1.04
F01_transcript_12107_orfp3	Gene.1472::F01_transcript_12107::g.1472::m.1472 Gene.1472::F01_transcript_12107::g.1472 ORF type:complete len:203 (+),score=51.56 F01_transcript_12107:70-609(+)	up	2.08934	1.06305	0.01721	1	1.015	0.752	2.036	1.465	2.28	1.927	0.9223
F01_transcript_1225_orf1	coatomer subunit alpha-like	up	1.66604	0.736424	0.04941	1	1.068	1.13	2.079	1.974	1.276	1.776	1.066
F01_transcript_5705_orf1	ragulator complex protein LAMTOR1-like	up	1.49514	0.580278	0.02931	1	1.187	1.206	1.91	1.772	1.391	1.691	1.131
F01_transcript_3393_orfp1	Gene.3538::F01_transcript_3393::g.3538::m.3538 Gene.3538::F01_transcript_3393::g.3538 ORF type:complete len:924 (+),score=179.65 F01_transcript_3393:206-2977(+)	up	1.59868	0.676885	0.01037	1	1.233	0.959	1.919	1.629	1.556	1.701	1.064
F01_transcript_14486_orf1	cathepsin l	up	1.33962	0.421827	0.0493	1	1.271	1.226	1.687	1.333	1.666	1.562	1.166
F01_transcript_10399_orf1	probable pyruvate dehydrogenase E1 component subunit alpha, mitochondrial isoform X2	up	1.50279	0.587647	0.000575	1	1.084	1.137	1.54	1.648	1.653	1.614	1.074
F01_transcript_12044_orf1	3-ketoacyl-CoA thiolase, mitochondrial-like	up	1.54123	0.624084	0.01041	1	1.087	1.078	1.855	1.588	1.436	1.626	1.055
F01_transcript_7317_orf1	putative monocarboxylate transporter 9-like	up	1.51692	0.601142	0.02639	1	1.223	0.97	1.499	1.453	1.89	1.614	1.064
F01_transcript_15657_orf1	O-methyltransferase	up	1.65936	0.730629	0.01914	1	1.048	0.963	1.94	1.711	1.347	1.666	1.004
F01_transcript_15253_orf1	sodium/calcium exchanger regulatory protein 1-like	up	1.65045	0.722857	0.02845	1	1.066	0.954	1.545	2.039	1.403	1.662	1.007
F01_transcript_3917_orf1	uncharacterized protein LOC113822331	up	1.56798	0.648911	0.04588	1	0.951	1.161	1.85	1.793	1.236	1.626	1.037
F01_transcript_13960_orf1	N-acetylneuraminate lyase-like	up	1.46822	0.554072	0.005315	1	1.176	1.034	1.604	1.679	1.431	1.571	1.07
F01_transcript_15602_orf1	cytochrome c oxidase subunit NDUFA4-like	up	1.44167	0.527738	0.007029	1	1.176	1.065	1.653	1.617	1.402	1.557	1.08
F01_transcript_1004_orfp1	Gene.2041::F01_transcript_1004::g.2041::m.2041 Gene.2041::F01_transcript_1004::g.2041 ORF type:complete len:1243 (+),score=123.54 F01_transcript_1004:64-3792(+)	up	1.56823	0.649134	0.0143	1	1.121	0.958	1.873	1.48	1.475	1.609	1.026
F01_transcript_11135_orf1	derlin-1-like	up	1.3688	0.452912	0.008379	1	1.055	1.272	1.493	1.515	1.546	1.518	1.109
F01_transcript_5609_orf1	cytochrome P450 9e2-like isoform X3	up	1.62138	0.697221	0.0119	1	1.058	0.945	1.525	1.896	1.448	1.623	1.001
F01_transcript_10024_orf1	short-chain specific acyl-CoA dehydrogenase, mitochondrial-like	up	1.34736	0.430134	0.004527	1	1.204	1.148	1.561	1.466	1.487	1.505	1.117
F01_transcript_14628_orf1	enoyl-CoA hydratase, mitochondrial-like	up	1.65232	0.724496	0.02864	1	0.995	0.968	1.994	1.565	1.338	1.632	0.9877
F01_transcript_5643_orf1	dihydrolipoyl dehydrogenase, mitochondrial-like	up	1.49001	0.575322	0.04621	1	1.045	1.109	1.873	1.567	1.258	1.566	1.051
F01_transcript_17137_orf1	40S ribosomal protein S28	up	1.43539	0.521446	0.03131	1	1.115	1.088	1.735	1.598	1.267	1.533	1.068
F01_transcript_2356_orf1	sodium-independent sulfate anion transporter-like	up	1.77968	0.831617	0.001952	1	0.896	0.909	1.555	1.582	1.854	1.664	0.935
F01_transcript_5721_orf1	probable cytochrome P450 49a1	up	1.6022	0.680058	0.001466	1	0.963	1.031	1.45	1.675	1.673	1.599	0.998
F01_transcript_16202_orf1	fatty acids binding protein	up	1.61593	0.692362	0.02763	1	0.998	0.978	1.753	1.812	1.244	1.603	0.992
F01_transcript_14439_orf1	hematopoietic prostaglandin D synthase	up	1.51949	0.60359	0.01417	1	1.106	0.972	1.789	1.512	1.376	1.559	1.026
F01_transcript_14681_orf1	trans-1,2-dihydrobenzene-1,2-diol dehydrogenase-like	up	1.47036	0.556173	0.001562	1	1.153	0.984	1.569	1.468	1.577	1.538	1.046
F01_transcript_12603_orf1	phosphatidate cytidylyltransferase, photoreceptor-specific-like	up	1.44972	0.53577	0.01579	1	1.207	0.956	1.551	1.668	1.364	1.528	1.054
F01_transcript_11632_orf1	tubulin beta-2 chain	up	1.39442	0.479664	0.03251	1	1.133	1.092	1.725	1.481	1.29	1.499	1.075
F01_transcript_16305_orf1	signal peptidase complex catalytic subunit SEC11A-like	up	1.46827	0.554117	0.006181	1	1.128	0.991	1.669	1.525	1.388	1.527	1.04
F01_transcript_1019_orf1	UDP-N-acetylhexosamine pyrophosphorylase-like isoform X4	up	1.46911	0.554944	0.02694	1	1.071	1.036	1.47	1.788	1.308	1.522	1.036
F01_transcript_11476_orf1	uncharacterized protein LOC113812605	up	1.4192	0.505079	0.03402	1	1.12	1.036	1.559	1.234	1.687	1.493	1.052
F01_transcript_1389_orfp2	Gene.2117::F01_transcript_1389::g.2117::m.2117 Gene.2117::F01_transcript_1389::g.2117 ORF type:complete len:1101 (+),score=170.00 F01_transcript_1389:537-3839(+)	up	1.40836	0.494013	0.006199	1	1.144	1.016	1.577	1.521	1.352	1.483	1.053
F01_transcript_363_orf1	pyruvate carboxylase, mitochondrial-like	up	1.32627	0.407372	0.01484	1	1.2	1.054	1.384	1.563	1.369	1.439	1.085
F01_transcript_10106_orf1	aldehyde dehydrogenase, dimeric NADP-preferring-like	up	1.3782	0.462784	0.04881	1	1.246	0.919	1.266	1.621	1.474	1.454	1.055
F01_transcript_2678_orf1	FAD synthase-like isoform X1	up	1.25768	0.330771	0.04419	1	1.148	1.17	1.532	1.395	1.246	1.391	1.106
F01_transcript_7535_orf1	Pyruvate dehydrogenase E1 component subunit beta, mitochondrial	up	1.28716	0.364187	0.0252	1	1.253	1.016	1.38	1.475	1.353	1.403	1.09
F01_transcript_127_orf1	LOW QUALITY PROTEIN: H(+)/Cl(-) exchange transporter 7-like	up	1.52388	0.607747	0.04651	1	0.742	1.217	1.7	1.519	1.29	1.503	0.9863
F01_transcript_3763_orf1	NEDD8-activating enzyme E1 regulatory subunit-like	up	1.64097	0.714545	0.002961	1	1.047	0.774	1.532	1.48	1.618	1.543	0.9403
F01_transcript_11519_orf1	probable Dol-P-Man:Man(7)GlcNAc(2)-PP-Dol alpha-1,6-mannosyltransferase	up	1.28611	0.363018	0.04455	1	1.048	1.172	1.513	1.427	1.201	1.38	1.073
F01_transcript_16283_orfp1	Gene.2622::F01_transcript_16283::g.2622::m.2622 Gene.2622::F01_transcript_16283::g.2622 ORF type:3prime_partial len:209 (+),score=15.55 F01_transcript_16283:64-687(+)	up	1.4677	0.553561	0.03179	1	1.011	0.957	1.648	1.531	1.176	1.452	0.9893
F01_transcript_3957_orf1	methylcrotonoyl-CoA carboxylase subunit alpha, mitochondrial-like	up	1.42957	0.515582	0.03927	1	1.036	0.968	1.712	1.312	1.269	1.431	1.001
F01_transcript_16618_orf1	acyl-CoA-binding protein	up	1.42116	0.507067	0.02689	1	1.077	0.929	1.649	1.263	1.36	1.424	1.002
F01_transcript_12730_orf1	prefoldin subunit 3-like	up	1.29791	0.376193	0.04818	1	1.011	1.15	1.482	1.454	1.167	1.368	1.054
F01_transcript_10136_orf1	glucosamine-6-phosphate isomerase-like	up	1.28883	0.366057	0.0406	1	1.066	1.101	1.548	1.316	1.218	1.361	1.056
F01_transcript_15653_orf1	Heme-binding protein 2	up	1.33915	0.421315	0.01239	1	1	1.097	1.389	1.506	1.25	1.382	1.032
F01_transcript_7252_orf1	Lactoylglutathione lyase	up	1.35812	0.441612	0.000367	1	1.029	1.036	1.448	1.345	1.371	1.388	1.022
F01_transcript_2452_orf1	hypothetical protein C7M84_003698	up	1.20645	0.27077	0.04197	1	1.17	1.086	1.336	1.198	1.392	1.309	1.085
F01_transcript_16109_orf1	2-iminobutanoate/2-iminopropanoate deaminase-like	up	1.41616	0.501986	0.01723	1	0.976	0.994	1.432	1.566	1.207	1.402	0.99
F01_transcript_1246_orf1	putative long-chain-fatty-acid--CoA ligase 4 isoform X1	up	1.30583	0.384962	0.02678	1	1.1	0.989	1.242	1.514	1.279	1.345	1.03
F01_transcript_11889_orf1	glyceraldehyde-3-phosphate dehydrogenase isoform X1	up	1.32387	0.404767	0.02915	1	1.001	1.065	1.425	1.474	1.161	1.353	1.022
F01_transcript_14113_orf1	putative agmatinase, mitochondrial-like	up	1.294	0.371842	0.02432	1	1.033	1.068	1.5	1.298	1.217	1.338	1.034
F01_transcript_162_orf1	unconventional myosin-Id-like isoform X1	up	1.21678	0.283064	0.01332	1	1.07	1.112	1.355	1.31	1.208	1.291	1.061
F01_transcript_1863_orf1	calcium-binding mitochondrial carrier protein Aralar1-like	up	1.22296	0.290377	0.02617	1	1.137	1.026	1.387	1.203	1.276	1.289	1.054
F01_transcript_13166_orf1	hypothetical protein C7M84_012785	up	1.23901	0.309183	0.03241	1	1.063	1.074	1.439	1.262	1.188	1.296	1.046
F01_transcript_8799_orf1	peroxisomal membrane protein 2-like	up	1.34845	0.431302	0.003102	1	1.025	0.965	1.241	1.397	1.395	1.344	0.9967
F01_transcript_5844_orf1	O-acyltransferase like protein-like	up	1.26015	0.333601	0.02615	1	1.062	1.04	1.172	1.302	1.435	1.303	1.034
F01_transcript_16509_orf1	40S ribosomal protein S13	up	1.21158	0.276884	0.02569	1	1.052	1.111	1.387	1.207	1.237	1.277	1.054
F01_transcript_4117_orf1	lysosome membrane protein 2-like	up	1.27566	0.351244	0.01771	1	1.032	1.038	1.447	1.243	1.224	1.305	1.023
F01_transcript_3136_orf1	hypoxia up-regulated protein	up	1.22488	0.292641	0.03621	1	1.088	1.046	1.423	1.212	1.205	1.28	1.045
F01_transcript_3815_orf1	sodium- and chloride-dependent GABA transporter 2-like	up	1.25998	0.333401	0.02525	1	1.158	0.923	1.237	1.352	1.294	1.294	1.027
F01_transcript_15923_orf1	Phosphatidylethanolamine-binding protein 1	up	1.21606	0.282216	0.01632	1	1.073	1.065	1.375	1.218	1.222	1.272	1.046
F01_transcript_2292_orf1	nucleoside diphosphate-linked moiety X motif 17-like isoform X1	up	1.2721	0.347215	0.03045	1	0.976	1.079	1.338	1.404	1.143	1.295	1.018
F01_transcript_4575_orf1	poly(ADP-ribose) glycohydrolase ARH3-like isoform X1	up	1.22115	0.288245	0.03496	1	1.006	1.115	1.394	1.227	1.189	1.27	1.04
F01_transcript_2571_orf1	uncharacterized protein ZK1073.1-like	up	1.32298	0.403792	0.03289	1	1.04	0.935	1.35	1.454	1.131	1.312	0.9917
F01_transcript_9144_orf1	uncharacterized protein LOC113805035	up	1.42255	0.508479	0.000244	1	0.913	0.934	1.388	1.332	1.33	1.35	0.949
F01_transcript_3483_orf1	carotenoid isomerooxygenase-like	up	1.46885	0.554685	0.02525	1	0.881	0.907	1.47	1.498	1.126	1.365	0.9293
F01_transcript_7060_orf1	charged multivesicular body protein 2a-like	up	1.20597	0.270191	0.02731	1	1.018	1.099	1.352	1.247	1.161	1.253	1.039
F01_transcript_15139_orf1	cytosolic manganese superoxide dismutase	up	1.36312	0.446911	0.01079	1	0.916	0.978	1.458	1.276	1.212	1.315	0.9647
F01_transcript_4683_orf1	tumor protein D52-like isoform X2	up	1.22603	0.293991	0.0203	1	1.044	1.022	1.31	1.318	1.132	1.253	1.022
F01_transcript_5033_orf1	tubulin alpha-8 chain-like, partial	up	1.21756	0.283994	0.0434	1	0.972	1.104	1.354	1.26	1.13	1.248	1.025
F01_transcript_6008_orf1	epidermal retinol dehydrogenase 2-like isoform X1	up	1.21012	0.275146	0.03189	1	1.035	1.048	1.116	1.331	1.284	1.244	1.028
F01_transcript_14766_orf1	ATP synthase subunit O, mitochondrial-like	up	1.20331	0.267005	0.0111	1	1.041	1.044	1.297	1.263	1.15	1.237	1.028
F01_transcript_11264_orf1	hydroxyacid-oxoacid transhydrogenase, mitochondrial-like	up	1.26869	0.343344	0.00154	1	1.047	0.942	1.249	1.245	1.298	1.264	0.9963
F01_transcript_7591_orfp1	Gene.157::F01_transcript_7591::g.157::m.157 Gene.157::F01_transcript_7591::g.157 ORF type:5prime_partial len:654 (-),score=77.52 F01_transcript_7591:171-2132(-)	up	1.63435	0.708713	0.03374	1	0.839	0.729	1.702	1.267	1.228	1.399	0.856
F01_transcript_15133_orf1	putative NADH dehydrogenase	up	1.21197	0.277357	0.03364	1	1.08	0.977	1.335	1.245	1.126	1.235	1.019
F01_transcript_15085_orf1	uncharacterized protein LOC113807985	up	1.47521	0.560922	0.04703	1	0.92	0.809	1.583	1.353	1.091	1.342	0.9097
F01_transcript_9295_orf1	LOW QUALITY PROTEIN: uncharacterized protein LOC113813141	up	1.20903	0.273848	0.005509	1	1.045	1.013	1.296	1.231	1.169	1.232	1.019
F01_transcript_222_orf1	RecName: Full=Hemolymph clottable protein; Flags: Precursor	up	1.20059	0.26374	0.01722	1	1.001	1.065	1.316	1.153	1.212	1.227	1.022
F01_transcript_13586_orf1	peroxiredoxin	up	1.29755	0.375786	0.00659	1	0.983	0.951	1.378	1.216	1.214	1.269	0.978
F01_transcript_6838_orf1	cysteine--tRNA ligase, mitochondrial-like isoform X1	up	1.23624	0.305954	0.005619	1	1.019	0.978	1.179	1.317	1.209	1.235	0.999
F01_transcript_1393_orf1	ras-related protein Rab-2A	up	1.23959	0.309859	0.04697	1	0.936	1.053	1.366	1.241	1.099	1.235	0.9963
F01_transcript_12308_orf1	acetyl-CoA acetyltransferase, mitochondrial-like	up	1.20792	0.272526	0.04234	1	0.96	1.069	1.234	1.324	1.103	1.22	1.01
F01_transcript_8210_orf1	F1F0-ATP synthase beta subunit	up	1.213	0.278583	0.03508	1	1.008	0.982	1.342	1.157	1.127	1.209	0.9967
F01_transcript_3593_orf1	uncharacterized protein LOC113802884	up	1.22718	0.295347	0.007698	1	0.97	0.988	1.299	1.169	1.163	1.21	0.986
F01_transcript_15873_orf1	keratin-associated protein 16-1-like	up	1.21246	0.277938	0.01898	1	1.014	0.933	1.273	1.104	1.197	1.191	0.9823
F01_transcript_227_orf1	LOW QUALITY PROTEIN: transferrin-like	up	1.27503	0.350536	0.04667	1	0.905	0.956	1.302	1.307	1.04	1.216	0.9537
F01_transcript_2100_orf1	isovaleryl-CoA dehydrogenase, mitochondrial-like	up	1.21537	0.2814	0.02121	1	0.962	0.973	1.21	1.274	1.083	1.189	0.9783
F01_transcript_1481_orf1	hypothetical protein C7M84_019657	up	1.21252	0.278014	0.02063	1	0.982	0.95	1.152	1.29	1.112	1.185	0.9773
F01_transcript_13776_orf1	glutathione S-transferase theta-1-like	up	1.20896	0.273766	0.03974	1	0.919	1.014	1.287	1.184	1.075	1.182	0.9777
F01_transcript_9533_orf1	actin-like	up	1.22077	0.28779	0.02944	1	1	0.912	1.247	1.07	1.238	1.185	0.9707
F01_transcript_13463_orf1	uncharacterized protein LOC113827911	down	0.587519	-0.767292	0.0368	1	1.54	1.378	0.631	0.864	0.807	0.7673	1.306
F01_transcript_6745_orf1	glucose transporter 1	up	1.43345	0.519497	0.03492	1	0.835	0.71	1.131	1.38	1.138	1.216	0.8483
F01_transcript_9223_orf1	WD40 repeat-containing protein SMU1-like	down	0.737478	-0.439327	0.04696	1	1.319	1.155	0.746	0.923	0.893	0.854	1.158
F01_transcript_2378_orfp1	Gene.3313::F01_transcript_2378::g.3313::m.3313 Gene.3313::F01_transcript_2378::g.3313 ORF type:complete len:1073 (+),score=56.05 F01_transcript_2378:22-3240(+)	down	0.827753	-0.272729	0.04872	1	1.115	1.182	0.827	0.961	0.941	0.9097	1.099
F01_transcript_11931_orf1	60S ribosomal protein L26-like	down	0.820433	-0.285542	0.03448	1	1.141	1.045	0.787	0.935	0.892	0.8713	1.062
F01_transcript_12400_orf1	uncharacterized protein LOC113810864 isoform X2	down	0.707972	-0.498236	0.0382	1	1.175	1.213	0.812	0.942	0.644	0.7993	1.129
F01_transcript_3374_orf1	SET and MYND domain-containing protein 4-like isoform X1	down	0.770083	-0.376914	0.04065	1	1.097	1.152	0.718	0.822	0.962	0.834	1.083
F01_transcript_2784_orf1	bystin 1	down	0.784886	-0.349445	0.04304	1	1.035	1.122	0.689	0.902	0.886	0.8257	1.052
F01_transcript_3002_orf1	LOW QUALITY PROTEIN: solute carrier family 2, facilitated glucose transporter member 1-like	down	0.816747	-0.292038	0.01417	1	1.023	1.075	0.892	0.874	0.765	0.8437	1.033
F01_transcript_14114_orf1	uncharacterized protein LOC113802405	down	0.808325	-0.306992	0.004962	1	1.066	1.033	0.78	0.882	0.843	0.835	1.033
F01_transcript_4261_orf1	solute carrier family 35 member F6-like	down	0.625436	-0.677067	0.04252	1	1.333	1.112	0.549	0.683	0.922	0.718	1.148
F01_transcript_11206_orf1	LOW QUALITY PROTEIN: splicing factor 3B subunit 4-like	down	0.779294	-0.359761	0.009315	1	1.079	1.066	0.74	0.888	0.822	0.8167	1.048
F01_transcript_6624_orf1	protein BUD31 homolog	down	0.732246	-0.4496	0.02096	1	1.006	1.212	0.717	0.823	0.817	0.7857	1.073
F01_transcript_10069_orf1	GDP-L-fucose synthase-like	down	0.76186	-0.392403	0.03699	1	1.026	1.136	0.664	0.857	0.888	0.803	1.054
F01_transcript_11164_orf1	calreticulin precursor	down	0.808717	-0.306293	0.000187	1	1.021	1.042	0.835	0.833	0.809	0.8257	1.021
F01_transcript_2653_orf1	V-type proton ATPase 116 kDa subunit a-like isoform X1	down	0.805796	-0.311514	0.01716	1	1.076	0.979	0.739	0.869	0.853	0.8203	1.018
F01_transcript_16947_orf1	28S ribosomal protein S36, mitochondrial-like	down	0.687224	-0.541147	0.02016	1	1.231	1.033	0.641	0.774	0.828	0.7477	1.088
F01_transcript_5299_orf1	vacuolar protein-sorting-associated protein 25-like	down	0.812142	-0.300196	0.007732	1	1.037	1.001	0.769	0.807	0.892	0.8227	1.013
F01_transcript_4939_orf1	uncharacterized protein LOC113823851 isoform X2	down	0.712698	-0.488636	0.02591	1	1.126	1.087	0.604	0.867	0.819	0.7633	1.071
F01_transcript_712_orf1	regulator of nonsense transcripts 1-like	down	0.827872	-0.27252	0.00985	1	0.996	1.008	0.758	0.884	0.844	0.8287	1.001
F01_transcript_8785_orf1	heterogeneous nuclear ribonucleoprotein R-like	down	0.763514	-0.389274	0.03435	1	1.01	1.098	0.659	0.811	0.903	0.791	1.036
F01_transcript_12645_orf1	carbohydrate sulfotransferase 11-like	down	0.668493	-0.581015	0.04696	1	1.217	1.068	0.535	0.743	0.918	0.732	1.095
F01_transcript_8517_orf1	carbohydrate sulfotransferase 11-like isoform X2	down	0.76534	-0.385828	0.04574	1	0.978	1.112	0.779	0.92	0.666	0.7883	1.03
F01_transcript_843_orf1	vacuolar protein sorting-associated protein 11 homolog	down	0.718732	-0.476474	0.04423	1	1.11	1.06	0.565	0.849	0.865	0.7597	1.057
F01_transcript_1633_orf1	LOW QUALITY PROTEIN: hsc70-interacting protein-like	down	0.762816	-0.390594	0.008879	1	1.11	0.981	0.724	0.802	0.831	0.7857	1.03
F01_transcript_191_orf1	transmembrane 9 superfamily member 4-like	down	0.801889	-0.318526	0.04915	1	1.041	0.977	0.672	0.899	0.849	0.8067	1.006
F01_transcript_3939_orf1	nuclear pore complex protein Nup88-like	down	0.819277	-0.287577	0.02458	1	0.938	1.05	0.77	0.895	0.783	0.816	0.996
F01_transcript_8294_orf1	endoplasmic reticulum-Golgi intermediate compartment protein 3-like	down	0.779273	-0.359799	0.01905	1	1.017	1.036	0.695	0.789	0.896	0.7933	1.018
F01_transcript_67_orf1	protein tyrosine phosphatase type IVA 2-like	down	0.797716	-0.326053	0.048	1	0.99	1.032	0.669	0.829	0.912	0.8033	1.007
F01_transcript_7718_orf1	Annexin-B9	down	0.769833	-0.377382	0.02272	1	0.973	1.091	0.677	0.849	0.832	0.786	1.021
F01_transcript_12783_orf1	U6 snRNA-associated Sm-like protein LSm7	down	0.807542	-0.30839	0.004724	1	1.046	0.953	0.797	0.778	0.847	0.8073	0.9997
F01_transcript_8384_orf1	dnaJ homolog subfamily C member 2-like	down	0.783119	-0.352696	0.01986	1	1.013	1.025	0.682	0.821	0.877	0.7933	1.013
F01_transcript_1011_orf1	hepatocyte growth factor-regulated tyrosine kinase substrate-like	down	0.816142	-0.293108	0.01586	1	0.979	1.002	0.725	0.876	0.832	0.811	0.9937
F01_transcript_9639_orf1	uncharacterized protein LOC113800803	down	0.783383	-0.352211	0.001588	1	0.972	1.062	0.813	0.787	0.776	0.792	1.011
F01_transcript_9872_orf1	transcription elongation factor SPT4-like	down	0.693321	-0.528405	0.006179	1	1.135	1.055	0.666	0.717	0.828	0.737	1.063
F01_transcript_6744_orf1	geranylgeranyl transferase type-2 subunit alpha-like	down	0.806928	-0.309489	0.02229	1	0.951	1.037	0.71	0.847	0.854	0.8037	0.996
F01_transcript_13399_orf1	transmembrane protein 68-like	down	0.662662	-0.593655	0.04345	1	1.167	1.079	0.513	0.725	0.913	0.717	1.082
F01_transcript_1063_orf1	1-phosphatidylinositol 4,5-bisphosphate phosphodiesterase gamma-1-like	down	0.730539	-0.452966	0.0361	1	1.096	1.019	0.62	0.741	0.914	0.7583	1.038
F01_transcript_1730_orf1	uncharacterized protein LOC113815168	down	0.763717	-0.38889	0.004694	1	1.029	1.022	0.695	0.828	0.807	0.7767	1.017
F01_transcript_4748_orf1	G protein s alpha subunit	down	0.808846	-0.306063	0.02152	1	1.013	0.958	0.726	0.784	0.893	0.801	0.9903
F01_transcript_5454_orf1	integrator complex subunit 13-like	down	0.768312	-0.380236	0.000827	1	1.013	1.025	0.751	0.756	0.828	0.7783	1.013
F01_transcript_679_orf1	RNA helicase aquarius-like	down	0.81772	-0.29032	0.03269	1	0.936	1.02	0.714	0.886	0.817	0.8057	0.9853
F01_transcript_13852_orf1	troponin T, skeletal muscle-like, partial	down	0.784646	-0.349886	0.0332	1	0.899	1.111	0.844	0.769	0.748	0.787	1.003
F01_transcript_3185_orf1	protein asteroid-like	down	0.693472	-0.52809	0.007899	1	1.123	1.047	0.654	0.706	0.839	0.733	1.057
F01_transcript_8888_orf1	maltase A3-like	down	0.707736	-0.498716	0.03553	1	1.141	1	0.572	0.854	0.797	0.741	1.047
F01_transcript_15376_orf1	LDLR chaperone boca-like	down	0.800302	-0.321383	0.01762	1	1.07	0.909	0.76	0.793	0.831	0.7947	0.993
F01_transcript_1462_orf1	la-related protein 4-like, partial	down	0.770069	-0.37694	0.0234	1	0.96	1.067	0.663	0.837	0.831	0.777	1.009
F01_transcript_5577_orf1	U4/U6 small nuclear ribonucleoprotein Prp3-like	down	0.79091	-0.338415	0.04176	1	0.959	1.031	0.654	0.864	0.847	0.7883	0.9967
F01_transcript_55_orf1	E3 ubiquitin-protein ligase UBR2-like isoform X3	down	0.803888	-0.314934	0.04873	1	0.901	1.062	0.693	0.835	0.854	0.794	0.9877
F01_transcript_12002_orf1	translation initiation factor eIF-2B subunit gamma-like isoform X1	down	0.813761	-0.297322	0.02029	1	0.979	0.964	0.703	0.853	0.839	0.7983	0.981
F01_transcript_1628_orf1	probable cytochrome P450 CYP44	down	0.768091	-0.38065	0.0241	1	1.011	1.006	0.653	0.88	0.785	0.7727	1.006
F01_transcript_11772_orf1	autophagy-related protein 8	down	0.781015	-0.356577	0.02355	1	1.011	0.985	0.663	0.868	0.809	0.78	0.9987
F01_transcript_11545_orf1	caspase 2	down	0.728183	-0.457628	0.0299	1	1.151	0.936	0.77	0.644	0.834	0.7493	1.029
F01_transcript_12617_orf1	geranylgeranyl transferase type-2 subunit beta-like isoform X2	down	0.765938	-0.3847	0.04261	1	1.049	0.972	0.619	0.827	0.868	0.7713	1.007
F01_transcript_5007_orf1	heat shock protein HSP 90-alpha isoform X4	down	0.742451	-0.429632	0.01625	1	1.1	0.96	0.693	0.721	0.858	0.7573	1.02
F01_transcript_2211_orf1	SWI/SNF complex subunit SMARCC2-like	down	0.804306	-0.314184	0.04549	1	0.978	0.976	0.678	0.789	0.909	0.792	0.9847
F01_transcript_8256_orf1	all-trans-retinol 13,14-reductase-like	down	0.782897	-0.353106	0.01852	1	1.074	0.915	0.721	0.834	0.785	0.78	0.9963
F01_transcript_15360_orf1	39S ribosomal protein L28, mitochondrial-like	down	0.795079	-0.330829	0.003124	1	0.949	1.014	0.736	0.804	0.816	0.7853	0.9877
F01_transcript_3314_orf1	periodic tryptophan protein 2 homolog	down	0.792657	-0.335231	0.006242	1	1.01	0.956	0.724	0.781	0.846	0.7837	0.9887
F01_transcript_14230_orf1	uncharacterized protein LOC113808636 isoform X2	down	0.783234	-0.352484	0.04458	1	0.966	1.015	0.638	0.884	0.813	0.7783	0.9937
F01_transcript_8527_orf1	Polyadenylate-binding protein-interacting protein 1	down	0.827711	-0.272801	0.004471	1	0.956	0.952	0.755	0.815	0.837	0.8023	0.9693
F01_transcript_289_orf1	peroxisomal membrane protein PMP34-like	down	0.776104	-0.365677	0.01291	1	1.01	0.978	0.703	0.743	0.873	0.773	0.996
F01_transcript_2512_orf1	COP9 signalosome complex subunit 1-like	down	0.785556	-0.348215	0.008852	1	0.93	1.04	0.721	0.827	0.785	0.7777	0.99
F01_transcript_6846_orf1	putative nucleoporin p54-like isoform X2	down	0.797802	-0.325897	0.01555	1	0.936	1.012	0.707	0.789	0.856	0.784	0.9827
F01_transcript_6123_orf1	Sulfatase N-terminal	down	0.781184	-0.356266	0.0138	1	0.958	1.017	0.784	0.686	0.854	0.7747	0.9917
F01_transcript_4307_orf1	nucleolar protein 58-like	down	0.742095	-0.430324	0.03002	1	1.14	0.896	0.682	0.77	0.801	0.751	1.012
F01_transcript_15493_orf1	NADH dehydrogenase [ubiquinone] flavoprotein 2, mitochondrial-like	down	0.767841	-0.38112	0.04649	1	1.018	0.971	0.611	0.804	0.88	0.765	0.9963
F01_transcript_261_orf1	connectin-like isoform X1	down	0.805895	-0.311336	0.02921	1	0.895	1.026	0.724	0.861	0.769	0.7847	0.9737
F01_transcript_13945_orf1	NEDD8	down	0.778104	-0.361965	0.01857	1	1.007	0.958	0.673	0.864	0.77	0.769	0.9883
F01_transcript_4578_orf1	corrinoid adenosyltransferase-like	down	0.797584	-0.326292	0.03442	1	1.024	0.906	0.677	0.82	0.84	0.779	0.9767
F01_transcript_1970_orf1	myb-binding protein 1A-like protein	down	0.775463	-0.366871	0.04825	1	1.027	0.939	0.641	0.76	0.899	0.7667	0.9887
F01_transcript_3112_orf1	transformer-2c	down	0.773274	-0.370948	0.02621	1	0.907	1.061	0.674	0.833	0.788	0.765	0.9893
F01_transcript_6162_orf1	splicing factor U2af 38 kDa subunit-like	down	0.789796	-0.340448	0.03572	1	0.985	0.955	0.67	0.893	0.759	0.774	0.98
F01_transcript_11624_orf1	serine/arginine repetitive matrix protein 2-like	down	0.7533	-0.408704	0.001169	1	1.031	0.969	0.763	0.789	0.708	0.7533	1
F01_transcript_2041_orf1	heterogeneous nuclear ribonucleoprotein U-like protein 1 isoform X4	down	0.745717	-0.4233	0.03492	1	1.05	0.961	0.609	0.875	0.762	0.7487	1.004
F01_transcript_981_orf1	integrin alpha-PS3-like	down	0.804574	-0.313703	0.04093	1	1.017	0.895	0.881	0.749	0.713	0.781	0.9707
F01_transcript_4016_orf1	integrin beta 1	down	0.811905	-0.300618	0.03454	1	0.889	1.009	0.862	0.777	0.714	0.7843	0.966
F01_transcript_2773_orf1	FERM, ARHGEF and pleckstrin domain-containing protein 1-like	down	0.766196	-0.384215	0.04573	1	1.001	0.972	0.617	0.766	0.895	0.7593	0.991
F01_transcript_643_orf1	LOW QUALITY PROTEIN: Golgi apparatus protein 1-like	down	0.799136	-0.323487	0.0392	1	0.979	0.938	0.696	0.899	0.736	0.777	0.9723
F01_transcript_9569_orf1	hypothetical protein C7M84_009943	down	0.741733	-0.431028	0.03593	1	1.141	0.871	0.686	0.782	0.766	0.7447	1.004
F01_transcript_177_orf1	titin-like isoform X1	down	0.793326	-0.334013	0.03894	1	1.008	0.914	0.655	0.818	0.845	0.7727	0.974
F01_transcript_4041_orf1	aquaporin 1	down	0.759	-0.397829	0.03554	1	0.985	0.99	0.609	0.779	0.87	0.7527	0.9917
F01_transcript_8752_orf1	LOW QUALITY PROTEIN: aldehyde dehydrogenase family 8 member A1-like	down	0.699805	-0.514975	0.02551	1	1.124	0.954	0.573	0.8	0.781	0.718	1.026
F01_transcript_15292_orf1	dnaJ homolog subfamily C member 9-like	down	0.776453	-0.36503	0.009418	1	0.958	0.985	0.701	0.85	0.734	0.7617	0.981
F01_transcript_9693_orf1	THUMP domain-containing protein 1-like	down	0.781746	-0.355229	0.01716	1	0.958	0.974	0.747	0.682	0.863	0.764	0.9773
F01_transcript_11598_orf1	Golgi apparatus membrane protein TVP23 homolog B-like isoform X1	down	0.733765	-0.44661	0.04392	1	1.055	0.956	0.562	0.821	0.827	0.7367	1.004
F01_transcript_7771_orf1	protein seele-like	down	0.716272	-0.48142	0.01332	1	1.002	1.039	0.597	0.763	0.819	0.7263	1.014
F01_transcript_2313_orf1	dyslexia-associated protein KIAA0319-like protein isoform X1	down	0.807417	-0.308615	0.01018	1	0.904	0.984	0.755	0.832	0.745	0.7773	0.9627
F01_transcript_13556_orf1	serine/threonine-protein phosphatase PGAM5, mitochondrial-like isoform X1	down	0.808984	-0.305817	0.01081	1	0.953	0.932	0.716	0.839	0.779	0.778	0.9617
F01_transcript_2328_orf1	hypothetical protein TCAL_06406	down	0.749271	-0.416441	0.01533	1	0.998	0.985	0.706	0.664	0.865	0.745	0.9943
F01_transcript_5513_orf1	ubiquitin carboxyl-terminal hydrolase isozyme L3-like	down	0.792229	-0.33601	0.04865	1	0.936	0.975	0.631	0.821	0.854	0.7687	0.9703
F01_transcript_10255_orf1	set1/Ash2 histone methyltransferase complex subunit ASH2-like isoform X2	down	0.748969	-0.417022	0.01088	1	0.996	0.987	0.649	0.744	0.841	0.7447	0.9943
F01_transcript_15115_orf1	U6 snRNA-associated Sm-like protein LSm4	down	0.787514	-0.344622	0.003083	1	0.96	0.957	0.713	0.814	0.77	0.7657	0.9723
F01_transcript_3472_orf1	ribosomal oxygenase 1-like	down	0.825891	-0.275978	0.01817	1	0.898	0.957	0.812	0.822	0.724	0.786	0.9517
F01_transcript_2367_orf1	hypothetical protein C7M84_002114	down	0.758401	-0.398968	0.02698	1	1.007	0.957	0.625	0.763	0.86	0.7493	0.988
F01_transcript_263_orf1	dicer 2	down	0.723512	-0.466911	0.009503	1	1.059	0.964	0.625	0.768	0.795	0.7293	1.008
F01_transcript_12397_orf1	hypothetical protein C7M84_000345	down	0.783609	-0.351794	0.0253	1	0.894	1.027	0.751	0.846	0.692	0.763	0.9737
F01_transcript_13466_orf1	tetratricopeptide repeat protein 4-like	down	0.770164	-0.376762	0.0205	1	0.971	0.971	0.649	0.761	0.856	0.7553	0.9807
F01_transcript_1684_orf1	hypothetical protein C7M84_014409	down	0.626336	-0.674992	0.0177	1	1.174	1.026	0.534	0.64	0.831	0.6683	1.067
F01_transcript_11690_orf1	tetraspanins-like protein-8	down	0.776708	-0.364556	0.03552	1	0.97	0.959	0.621	0.834	0.82	0.7583	0.9763
F01_transcript_1981_orf1	MKI67 FHA domain-interacting nucleolar phosphoprotein-like, partial	down	0.785788	-0.347788	0.003175	1	0.982	0.931	0.737	0.738	0.814	0.763	0.971
F01_transcript_4149_orf1	casein kinase I, partial	down	0.768438	-0.379999	0.01342	1	0.888	1.053	0.746	0.718	0.796	0.7533	0.9803
F01_transcript_14680_orf1	vitelline membrane outer layer protein 1 homolog	down	0.695695	-0.523474	0.03217	1	1.006	1.06	0.522	0.799	0.812	0.711	1.022
F01_transcript_4574_orf1	serine/arginine-rich splicing factor 5-like	down	0.736172	-0.441885	0.01737	1	1.024	0.97	0.633	0.714	0.857	0.7347	0.998
F01_transcript_4170_orf1	dCTP pyrophosphatase 1-like	down	0.73027	-0.453499	0.00994	1	1.018	0.984	0.622	0.753	0.818	0.731	1.001
F01_transcript_13003_orf1	CD2 antigen cytoplasmic tail-binding protein 2 homolog	down	0.819271	-0.287588	0.03116	1	0.87	0.985	0.78	0.837	0.722	0.7797	0.9517
F01_transcript_4422_orf1	calcium uptake protein 3, mitochondrial-like	down	0.735987	-0.442247	0.001086	1	0.999	0.993	0.68	0.734	0.788	0.734	0.9973
F01_transcript_3724_orf1	LOW QUALITY PROTEIN: mothers against decapentaplegic homolog 4-like	down	0.750937	-0.413237	0.02203	1	0.95	1.013	0.612	0.81	0.803	0.7417	0.9877
F01_transcript_327_orf1	LOW QUALITY PROTEIN: probable phospholipid-transporting ATPase IIB	down	0.816749	-0.292035	0.03845	1	0.959	0.896	0.68	0.831	0.821	0.7773	0.9517
F01_transcript_10483_orf1	mycophenolic acid acyl-glucuronide esterase, mitochondrial-like isoform X2	down	0.744221	-0.426196	0.01524	1	1.027	0.945	0.633	0.831	0.748	0.7373	0.9907
F01_transcript_408_orfp1	Gene.50::F01_transcript_408::g.50::m.50 Gene.50::F01_transcript_408::g.50 ORF type:complete len:1209 (+),score=126.68 F01_transcript_408:514-4140(+)	down	0.764285	-0.387817	0.02787	1	0.878	1.057	0.662	0.802	0.779	0.7477	0.9783
F01_transcript_11521_orf1	NEDD8-activating enzyme E1 catalytic subunit-like	down	0.808491	-0.306697	0.01635	1	0.914	0.948	0.703	0.775	0.836	0.7713	0.954
F01_transcript_7511_orf1	AAC-rich mRNA clone AAC11 protein-like	down	0.781473	-0.355733	0.01097	1	0.946	0.959	0.668	0.801	0.801	0.7567	0.9683
F01_transcript_15233_orf1	succinate dehydrogenase assembly factor 4, mitochondrial-like	down	0.713419	-0.487177	0.02689	1	0.992	1.027	0.568	0.727	0.858	0.7177	1.006
F01_transcript_6061_orf1	U4/U6.U5 tri-snRNP-associated protein 2-like	down	0.765441	-0.385637	0.02261	1	0.992	0.937	0.649	0.736	0.857	0.7473	0.9763
F01_transcript_17007_orf1	insulin-like growth factor-binding protein-related protein 1	down	0.760033	-0.395867	0.002473	1	0.994	0.944	0.687	0.759	0.787	0.7443	0.9793
F01_transcript_14855_orf1	proteasome subunit beta type-7-like	down	0.812691	-0.299222	0.006317	1	0.921	0.93	0.73	0.778	0.809	0.7723	0.9503
F01_transcript_6532_orf1	dolichyl-phosphate beta-glucosyltransferase-like	down	0.775567	-0.366677	0.0408	1	0.955	0.955	0.616	0.783	0.858	0.7523	0.97
F01_transcript_3496_orf1	uncharacterized protein LOC113813910 isoform X4	down	0.815115	-0.294924	0.02069	1	0.888	0.958	0.748	0.731	0.841	0.7733	0.9487
F01_transcript_159_orf1	cullin-4A-like	down	0.708748	-0.496656	0.02081	1	1.053	0.965	0.576	0.729	0.834	0.713	1.006
F01_transcript_706_orf1	cohesin subunit SA-2-like	down	0.77345	-0.370619	0.009767	1	0.93	0.974	0.667	0.768	0.811	0.7487	0.968
F01_transcript_1723_orf1	CCR4-NOT transcription complex subunit 9-like	down	0.704473	-0.505383	0.01632	1	1.07	0.947	0.579	0.758	0.789	0.7087	1.006
F01_transcript_9819_orf1	Broad-complex protein isoform 4	down	0.629278	-0.668232	0.009787	1	1.116	1.041	0.516	0.778	0.692	0.662	1.052
F01_transcript_6103_orf1	Zinc finger RNA-binding protein	down	0.795662	-0.329773	0.01148	1	0.892	0.971	0.708	0.758	0.812	0.7593	0.9543
F01_transcript_274_orf1	ubiquitin carboxyl-terminal hydrolase 7-like	down	0.773843	-0.369888	0.01451	1	0.945	0.952	0.654	0.763	0.825	0.7473	0.9657
F01_transcript_15254_orf1	uncharacterized protein LOC113814204	down	0.759581	-0.396725	0.003194	1	0.909	1.011	0.71	0.736	0.772	0.7393	0.9733
F01_transcript_4652_orf1	lamina-associated polypeptide 2, isoforms beta/delta/epsilon/gamma-like	down	0.823348	-0.280427	0.02577	1	0.885	0.929	0.719	0.762	0.836	0.7723	0.938
F01_transcript_7524_orf1	multifunctional methyltransferase subunit TRM112-like protein	down	0.774411	-0.368828	0.04564	1	0.958	0.933	0.61	0.768	0.861	0.7463	0.9637
F01_transcript_11336_orf1	probable rRNA-processing protein EBP2	down	0.805385	-0.312249	0.04492	1	0.882	0.959	0.673	0.859	0.756	0.7627	0.947
F01_transcript_9151_orf1	ras-related protein Ral-a-like isoform X2	down	0.636973	-0.650695	0.009384	1	1.116	1.015	0.531	0.778	0.686	0.665	1.044
F01_transcript_13700_orf1	mesencephalic astrocyte-derived neurotrophic factor-like protein	down	0.706993	-0.500232	0.04016	1	1.006	0.997	0.528	0.73	0.865	0.7077	1.001
F01_transcript_15275_orf1	39S ribosomal protein L51, mitochondrial-like	down	0.704591	-0.505142	0.04623	1	0.957	1.049	0.528	0.875	0.715	0.706	1.002
F01_transcript_2078_orf1	serrate RNA effector molecule homolog isoform X1	down	0.731046	-0.451965	0.008779	1	0.964	0.992	0.613	0.759	0.789	0.7203	0.9853
F01_transcript_4635_orf1	LOW QUALITY PROTEIN: peptidyl-prolyl cis-trans isomerase sig-7-like	down	0.714774	-0.484441	0.01445	1	0.955	1.028	0.597	0.823	0.712	0.7107	0.9943
F01_transcript_4644_orf1	putative RNA-binding protein 4 isoform X2	down	0.732235	-0.44962	0.02622	1	0.891	1.06	0.612	0.737	0.812	0.7203	0.9837
F01_transcript_936_orf1	tubulin-specific chaperone cofactor E-like protein	down	0.796478	-0.328294	0.01012	1	0.891	0.954	0.7	0.787	0.779	0.7553	0.9483
F01_transcript_611_orf1	LMBR1 domain-containing protein 2 homolog	down	0.754816	-0.405803	0.0151	1	0.945	0.967	0.622	0.804	0.772	0.7327	0.9707
F01_transcript_10798_orf1	uridine diphosphate glucose pyrophosphatase-like	down	0.826987	-0.274063	0.02784	1	0.92	0.877	0.732	0.748	0.833	0.771	0.9323
F01_transcript_8727_orf1	LOW QUALITY PROTEIN: general transcription factor IIF subunit 1-like	down	0.763488	-0.389323	0.004619	1	0.927	0.97	0.677	0.794	0.741	0.7373	0.9657
F01_transcript_3509_orf1	putative metastasis-associated protein MTA3 isoform X1	down	0.760807	-0.394398	0.02785	1	0.868	1.033	0.676	0.827	0.704	0.7357	0.967
F01_transcript_12947_orf1	hypothetical protein C7M84_008865	down	0.766525	-0.383596	0.02438	1	0.867	1.024	0.66	0.799	0.757	0.7387	0.9637
F01_transcript_3754_orf1	large subunit GTPase 1 homolog	down	0.754873	-0.405695	0.01546	1	0.96	0.949	0.62	0.774	0.802	0.732	0.9697
F01_transcript_5763_orf1	phosphatidylinositol transfer protein alpha isoform-like	down	0.773481	-0.370563	0.003295	1	0.913	0.965	0.7	0.782	0.744	0.742	0.9593
F01_transcript_1825_orf1	probable ubiquitin carboxyl-terminal hydrolase FAF-X	down	0.704197	-0.505949	0.004279	1	1.021	0.974	0.608	0.732	0.769	0.703	0.9983
F01_transcript_5538_orf1	nucleolar GTP-binding protein 1-like	down	0.760385	-0.395197	0.03779	1	0.936	0.96	0.605	0.738	0.859	0.734	0.9653
F01_transcript_14208_orf1	uncharacterized protein LOC113812069	down	0.750825	-0.413452	0.000718	1	0.988	0.922	0.713	0.729	0.743	0.7283	0.97
F01_transcript_6491_orf1	prolactin regulatory element-binding protein-like	down	0.714632	-0.484728	0.01503	1	0.982	0.989	0.573	0.749	0.801	0.7077	0.9903
F01_transcript_2147_orf1	MICAL-like protein 1	down	0.64029	-0.643203	0.004217	1	1.094	1.01	0.553	0.698	0.737	0.6627	1.035
F01_transcript_72_orf1	importin subunit alpha-4	down	0.725414	-0.463123	0.04361	1	0.965	0.985	0.535	0.762	0.843	0.7133	0.9833
F01_transcript_1184_orf1	probable ATP-dependent RNA helicase DDX46 isoform X1	down	0.773326	-0.370851	0.02907	1	0.844	1.024	0.738	0.796	0.684	0.7393	0.956
F01_transcript_2845_orf1	electron transfer flavoprotein regulatory factor 1-like	down	0.767466	-0.381825	0.02802	1	0.911	0.966	0.615	0.808	0.785	0.736	0.959
F01_transcript_4002_orf1	uncharacterized protein LOC113824962	down	0.768027	-0.380772	0.02781	1	0.945	0.93	0.615	0.771	0.822	0.736	0.9583
F01_transcript_15701_orf1	ribosomal RNA-processing protein 7 homolog A-like	down	0.735963	-0.442295	0.02362	1	0.997	0.931	0.581	0.779	0.795	0.7183	0.976
F01_transcript_12259_orfp1	Gene.1502::F01_transcript_12259::g.1502::m.1502 Gene.1502::F01_transcript_12259::g.1502 ORF type:3prime_partial len:522 (+),score=115.59 F01_transcript_12259:2-1564(+)	down	0.762985	-0.390273	0.009332	1	0.971	0.911	0.665	0.728	0.806	0.733	0.9607
F01_transcript_2136_orf1	protein FAM76A-like	down	0.72808	-0.457831	0.02155	1	0.919	1.02	0.597	0.718	0.825	0.7133	0.9797
F01_transcript_953_orf1	UDP-galactose transporter senju-like	down	0.733688	-0.446761	0.0456	1	0.933	0.996	0.542	0.825	0.782	0.7163	0.9763
F01_transcript_11879_orf1	EEF1A lysine methyltransferase 1-like	down	0.756934	-0.401761	0.01805	1	0.952	0.936	0.62	0.815	0.751	0.7287	0.9627
F01_transcript_11584_orf1	39S ribosomal protein L38, mitochondrial	down	0.698984	-0.516668	0.01888	1	0.897	1.086	0.59	0.712	0.783	0.695	0.9943
F01_transcript_14868_orf1	uncharacterized protein LOC113803197	down	0.644888	-0.632879	0.004648	1	0.994	1.086	0.569	0.654	0.764	0.6623	1.027
F01_transcript_4388_orf1	putative ATPase N2B	down	0.788136	-0.343484	0.04359	1	0.838	0.994	0.658	0.8	0.774	0.744	0.944
F01_transcript_9832_orf1	putative triacylglycerol lipase	down	0.55655	-0.845417	0.003479	1	1.097	1.155	0.496	0.599	0.715	0.6033	1.084
F01_transcript_3079_orf1	DNA replication licensing factor mcm2-like	down	0.796592	-0.328087	0.04322	1	0.828	0.989	0.753	0.686	0.805	0.748	0.939
F01_transcript_14265_orf1	NADH:ubiquinone oxidoreductase intermediate-associated protein 30	down	0.720102	-0.473727	0.004201	1	1.005	0.935	0.646	0.687	0.784	0.7057	0.98
F01_transcript_9152_orf1	cysteine dioxygenase type 1-like	down	0.718862	-0.476214	0.00391	1	1.007	0.934	0.677	0.654	0.783	0.7047	0.9803
F01_transcript_13440_orf1	protein CDV3 homolog	down	0.807796	-0.307938	0.01461	1	0.895	0.899	0.713	0.803	0.741	0.7523	0.9313
F01_transcript_6507_orf1	ubiquitin domain-containing protein UBFD1-like	down	0.792399	-0.335702	0.01634	1	0.895	0.923	0.672	0.763	0.798	0.7443	0.9393
F01_transcript_342_orf1	Importin-11	down	0.748207	-0.41849	0.01922	1	0.956	0.931	0.645	0.675	0.84	0.72	0.9623
F01_transcript_4954_orf1	calpain-B-like	down	0.755741	-0.404036	0.0446	1	0.955	0.919	0.573	0.769	0.83	0.724	0.958
F01_transcript_13213_orf1	nuclease EXOG, mitochondrial-like	down	0.799786	-0.322314	0.02846	1	0.882	0.92	0.66	0.795	0.786	0.747	0.934
F01_transcript_15990_orf1	putative transcription initiation factor IIA subunit 2	down	0.701934	-0.510593	0.006956	1	0.971	0.992	0.591	0.701	0.788	0.6933	0.9877
F01_transcript_2309_orf1	Coiled-coil domain-containing protein 81	down	0.760197	-0.395555	0.001054	1	0.919	0.942	0.749	0.714	0.712	0.725	0.9537
F01_transcript_4506_orf1	probable deoxyhypusine synthase	down	0.712463	-0.489113	0.004495	1	0.913	1.026	0.637	0.758	0.699	0.698	0.9797
F01_transcript_492_orf1	hypothetical protein C7M84_011928	down	0.566355	-0.820221	0.03151	1	1.188	1.021	0.373	0.623	0.822	0.606	1.07
F01_transcript_8775_orf1	LOW QUALITY PROTEIN: SUMO-activating enzyme subunit 2-like	down	0.741245	-0.431978	0.01036	1	1	0.887	0.658	0.692	0.79	0.7133	0.9623
F01_transcript_16531_orf1	cytochrome b-c1 complex subunit 6, mitochondrial-like	down	0.676774	-0.563255	0.02975	1	1.081	0.917	0.507	0.781	0.741	0.6763	0.9993
F01_transcript_799_orf1	E3 ubiquitin-protein ligase synoviolin B-like	down	0.784914	-0.349393	0.04948	1	0.916	0.896	0.625	0.85	0.732	0.7357	0.9373
F01_transcript_13625_orf1	WD repeat-containing protein 61-like	down	0.785256	-0.348764	0.02712	1	0.867	0.941	0.653	0.807	0.745	0.735	0.936
F01_transcript_13068_orf1	probable JmjC domain-containing histone demethylation protein 2C	down	0.710348	-0.493401	0.03463	1	1.013	0.915	0.53	0.738	0.812	0.6933	0.976
F01_transcript_2411_orf1	LOW QUALITY PROTEIN: presenilin-1-like	down	0.782121	-0.354536	0.0103	1	0.883	0.926	0.675	0.756	0.766	0.7323	0.9363
F01_transcript_6183_orf1	KDEL motif-containing protein 1-like	down	0.797995	-0.325548	0.03572	1	0.881	0.902	0.678	0.709	0.834	0.7403	0.9277
F01_transcript_9685_orf1	cytochrome c-type heme lyase-like	down	0.772264	-0.372835	0.002463	1	0.9	0.923	0.723	0.713	0.744	0.7267	0.941
F01_transcript_9823_orf1	glutamine synthetase-like	down	0.654464	-0.611614	0.005844	1	0.979	1.044	0.536	0.73	0.713	0.6597	1.008
F01_transcript_15899_orf1	vitelline membrane outer layer protein 1-like	down	0.691894	-0.531377	0.04139	1	0.979	0.978	0.478	0.773	0.795	0.682	0.9857
F01_transcript_3076_orf1	sacsin-like	down	0.786457	-0.346561	0.01683	1	0.876	0.924	0.797	0.73	0.675	0.734	0.9333
F01_transcript_1380_orf1	vesicle transport through interaction with t-SNAREs homolog 1B-like	down	0.657711	-0.604473	0.04307	1	1.065	0.949	0.449	0.701	0.833	0.661	1.005
F01_transcript_3187_orf1	splicing factor 1-like	down	0.70616	-0.501934	0.002624	1	0.912	1.015	0.663	0.658	0.746	0.689	0.9757
F01_transcript_3905_orf1	heat shock protein 40 [Penaeus japonicus]	down	0.778098	-0.361976	0.003456	1	0.891	0.917	0.728	0.717	0.74	0.7283	0.936
F01_transcript_13059_orf1	UBX domain-containing protein 1-like isoform X1	down	0.766773	-0.383129	0.03474	1	0.913	0.913	0.606	0.736	0.825	0.7223	0.942
F01_transcript_4273_orf1	hypothetical protein C7M84_022969	down	0.6375	-0.649503	0.04597	1	0.99	1.058	0.394	0.761	0.788	0.6477	1.016
F01_transcript_7629_orf1	U3 small nucleolar ribonucleoprotein protein MPP10-like	down	0.749158	-0.416658	0.01241	1	0.91	0.94	0.782	0.734	0.619	0.7117	0.95
F01_transcript_5782_orf1	muscle M-line assembly protein unc-89-like	down	0.709269	-0.495596	0.04736	1	1.002	0.911	0.53	0.677	0.859	0.6887	0.971
F01_transcript_14619_orf1	myosin regulatory light chain 2-like	down	0.755614	-0.404278	0.02325	1	0.851	0.981	0.641	0.705	0.794	0.7133	0.944
F01_transcript_9746_orf1	ubiquitin thioesterase otubain-like	down	0.759584	-0.396719	0.01855	1	0.898	0.927	0.622	0.728	0.796	0.7153	0.9417
F01_transcript_47_orf1	hypothetical protein C7M84_009145	down	0.661085	-0.597092	0.00425	1	0.971	1.021	0.573	0.641	0.764	0.6593	0.9973
F01_transcript_4972_orf1	translation initiation factor eIF-2B subunit delta-like	down	0.74523	-0.424242	0.01478	1	0.861	0.985	0.665	0.785	0.671	0.707	0.9487
F01_transcript_131_orf1	protein phosphatase 1 regulatory subunit 12A-like isoform X4	down	0.716079	-0.48181	0.04218	1	1.001	0.891	0.541	0.693	0.837	0.6903	0.964
F01_transcript_12403_orf1	U3 small nucleolar RNA-interacting protein 2-like isoform X2	down	0.73534	-0.443516	0.01084	1	0.917	0.943	0.606	0.719	0.778	0.701	0.9533
F01_transcript_5530_orf1	zinc finger protein 385B-like isoform X1	down	0.806847	-0.309633	0.0389	1	0.828	0.915	0.677	0.76	0.776	0.7377	0.9143
F01_transcript_335_orf1	angiotensin-converting enzyme-like	down	0.753773	-0.407799	0.04224	1	0.907	0.916	0.621	0.653	0.854	0.7093	0.941
F01_transcript_13665_orf1	replication factor C subunit 3-like	down	0.693018	-0.529034	0.02377	1	0.85	1.072	0.779	0.641	0.605	0.675	0.974
F01_transcript_4475_orf1	LOW QUALITY PROTEIN: alkaline phosphatase-like	down	0.752072	-0.411057	0.02326	1	0.821	1.002	0.726	0.657	0.74	0.7077	0.941
F01_transcript_8933_orf1	farnesoic acid O-methyltransferase	down	0.779109	-0.360104	0.01023	1	0.897	0.883	0.672	0.74	0.754	0.722	0.9267
F01_transcript_11787_orf1	ficolin-1-like	down	0.704022	-0.506309	0.003515	1	0.905	0.997	0.665	0.631	0.747	0.681	0.9673
F01_transcript_7244_orf1	venom carboxylesterase-6-like	down	0.711229	-0.491614	0.000175	1	0.945	0.943	0.674	0.702	0.678	0.6847	0.9627
F01_transcript_5094_orf1	C-type lectin, partial	down	0.745256	-0.424192	0.03948	1	0.924	0.906	0.655	0.605	0.849	0.703	0.9433
F01_transcript_14442_orf1	sodium/potassium-transporting ATPase subunit beta	down	0.693724	-0.527566	0.002598	1	0.904	1.012	0.729	0.633	0.661	0.6743	0.972
F01_transcript_12125_orfp1	Gene.1478::F01_transcript_12125::g.1478::m.1478 Gene.1478::F01_transcript_12125::g.1478 ORF type:complete len:364 (+),score=50.77,Crescentin PF19220.1 5.9e-07,MAD|PF05557.14|5.8e-05 F01_transcript_12125:83-1174(+)	down	0.704562	-0.505201	0.03053	1	0.96	0.927	0.511	0.779	0.744	0.678	0.9623
F01_transcript_12134_orf1	pre-mRNA 3'-end-processing factor FIP1-like	down	0.750882	-0.413342	0.03687	1	0.822	0.984	0.612	0.711	0.784	0.7023	0.9353
F01_transcript_1071_orf1	FAST kinase domain-containing protein 3, mitochondrial-like	down	0.685088	-0.545639	0.01957	1	0.871	1.044	0.541	0.73	0.726	0.6657	0.9717
F01_transcript_12788_orf1	28S ribosomal protein S9, mitochondrial	down	0.664628	-0.589381	0.01777	1	0.944	0.999	0.498	0.677	0.781	0.652	0.981
F01_transcript_14087_orf1	28S ribosomal protein S29, mitochondrial-like	down	0.746762	-0.421279	0.0491	1	0.875	0.928	0.85	0.635	0.608	0.6977	0.9343
F01_transcript_10005_orf1	protein bcn92-like	down	0.648129	-0.625646	0.001885	1	0.939	1.028	0.592	0.72	0.611	0.641	0.989
F01_transcript_1038_orf1	elongation of very long chain fatty acids protein AAEL008004-like isoform X1	down	0.664964	-0.588651	0.04647	1	1.053	0.884	0.466	0.662	0.825	0.651	0.979
F01_transcript_14026_orf1	uncharacterized protein LOC113827959	down	0.746542	-0.421704	0.02614	1	0.916	0.882	0.581	0.733	0.775	0.6963	0.9327
F01_transcript_5050_orf1	LOW QUALITY PROTEIN: ESF1 homolog	down	0.735837	-0.442542	0.04763	1	0.9	0.912	0.581	0.638	0.85	0.6897	0.9373
F01_transcript_12690_orf1	translation initiation factor eIF-2B subunit beta-like isoform X1	down	0.748146	-0.418609	0.01908	1	0.841	0.95	0.617	0.746	0.725	0.696	0.9303
F01_transcript_15200_orf1	uncharacterized protein LOC113830620	down	0.740578	-0.433276	0.02217	1	0.884	0.918	0.583	0.777	0.715	0.6917	0.934
F01_transcript_3080_orf1	protein LSM14 homolog A-like isoform X2	down	0.732956	-0.448201	0.005358	1	0.855	0.957	0.663	0.715	0.683	0.687	0.9373
F01_transcript_245_orf1	leucine-rich repeats and immunoglobulin-like domains protein 3	down	0.654948	-0.610549	0.01341	1	0.986	0.958	0.502	0.776	0.65	0.6427	0.9813
F01_transcript_632_orf1	putative furin-like protease 2-like	down	0.732358	-0.449378	0.03471	1	0.809	1.001	0.607	0.679	0.772	0.686	0.9367
F01_transcript_1367_orf1	type 2 phosphatidylinositol 4,5-bisphosphate 4-phosphatase-like	down	0.682785	-0.550497	0.00161	1	0.963	0.928	0.596	0.663	0.715	0.658	0.9637
F01_transcript_140_orf1	fibrillin-1-like isoform X5	down	0.767135	-0.382447	0.02673	1	0.897	0.856	0.632	0.692	0.788	0.704	0.9177
F01_transcript_9119_orf1	LOW QUALITY PROTEIN: probable 18S rRNA (guanine-N(7))-methyltransferase	down	0.612849	-0.706397	0.02856	1	1.027	0.986	0.401	0.648	0.797	0.6153	1.004
F01_transcript_3813_orf1	protein bric-a-brac 2-like	down	0.660408	-0.59857	0.001781	1	0.9	1.024	0.603	0.643	0.685	0.6437	0.9747
F01_transcript_5165_orf1	probable protein phosphatase CG10417	down	0.699485	-0.515635	0.006372	1	0.872	0.983	0.593	0.715	0.689	0.6657	0.9517
F01_transcript_3176_orf1	TBC1 domain family member 10A-like	down	0.770831	-0.375513	0.01515	1	0.852	0.888	0.716	0.655	0.741	0.704	0.9133
F01_transcript_22_orf1	disintegrin and metalloproteinase domain-containing protein 10-like	down	0.657541	-0.604847	0.01025	1	0.997	0.929	0.52	0.644	0.76	0.6413	0.9753
F01_transcript_9436_orf1	hypothetical protein C7M84_003152	down	0.726408	-0.461148	0.009269	1	0.917	0.89	0.638	0.635	0.766	0.6797	0.9357
F01_transcript_1357_orf1	ABC transporter F family member 4-like	down	0.683716	-0.548531	0.03528	1	0.895	0.979	0.488	0.674	0.803	0.655	0.958
F01_transcript_10002_orf1	threonylcarbamoyladenosine tRNA methylthiotransferase-like	down	0.715426	-0.483125	0.01223	1	0.87	0.948	0.65	0.601	0.765	0.672	0.9393
F01_transcript_16001_orf1	transmembrane protein 11, mitochondrial-like	down	0.753732	-0.407876	0.04344	1	0.842	0.911	0.57	0.778	0.727	0.6917	0.9177
F01_transcript_3659_orf1	guanine nucleotide-binding protein subunit gamma-e	down	0.654832	-0.610804	0.03526	1	1.03	0.885	0.485	0.605	0.819	0.6363	0.9717
F01_transcript_14819_orf1	small ubiquitin-like modifier 1	down	0.70179	-0.510889	0.007799	1	0.955	0.878	0.596	0.645	0.747	0.6627	0.9443
F01_transcript_11312_orf1	ubiquitin-conjugating enzyme E2 J1-like isoform X1	down	0.701589	-0.511302	0.01258	1	0.96	0.872	0.558	0.695	0.734	0.6623	0.944
F01_transcript_9992_orf1	RNA-binding protein 34-like	down	0.715262	-0.483456	0.0357	1	0.776	1.033	0.687	0.708	0.614	0.6697	0.9363
F01_transcript_1242_orf1	mitochondrial proton/calcium exchanger protein-like	down	0.708293	-0.497581	0.02375	1	0.88	0.938	0.529	0.716	0.751	0.6653	0.9393
F01_transcript_4139_orf1	centrosomal protein of 290 kDa-like	down	0.748174	-0.418554	0.01144	1	0.85	0.902	0.733	0.69	0.636	0.6863	0.9173
F01_transcript_842_orf1	RRP12-like protein	down	0.652583	-0.615767	0.02046	1	0.924	0.98	0.482	0.628	0.785	0.6317	0.968
F01_transcript_7656_orf1	protein SET-like	down	0.696709	-0.521372	0.02317	1	0.927	0.899	0.549	0.622	0.798	0.6563	0.942
F01_transcript_2055_orf1	NF-X1-type zinc finger protein NFXL1-like	down	0.726811	-0.460348	0.02194	1	0.869	0.906	0.56	0.708	0.749	0.6723	0.925
F01_transcript_5553_orf1	protein prenyltransferase alpha subunit repeat-containing protein 1-like	down	0.650155	-0.621144	0.03082	1	0.952	0.949	0.442	0.65	0.794	0.6287	0.967
F01_transcript_3020_orf1	SUMO-conjugating enzyme UBC9-B	down	0.756259	-0.403048	0.04565	1	0.812	0.908	0.752	0.728	0.577	0.6857	0.9067
F01_transcript_12557_orf1	uncharacterized protein LOC113810121 isoform X2	down	0.793061	-0.334497	0.03876	1	0.793	0.87	0.713	0.703	0.696	0.704	0.8877
F01_transcript_4758_orf1	Katanin p60 ATPase-containing subunit A-like 1	down	0.755487	-0.404521	0.02586	1	0.901	0.819	0.613	0.706	0.736	0.685	0.9067
F01_transcript_984_orf1	protein ABHD13-like	down	0.677739	-0.561198	0.02259	1	0.795	1.05	0.697	0.583	0.648	0.6427	0.9483
F01_transcript_1182_orf1	HBS1-like protein isoform X1	down	0.718162	-0.477618	0.01095	1	0.883	0.892	0.576	0.702	0.715	0.6643	0.925
F01_transcript_1283_orf1	coiled-coil domain-containing protein 158-like	down	0.53905	-0.891508	0.04073	1	1.038	1.057	0.24	0.735	0.694	0.5563	1.032
F01_transcript_4177_orf1	26S proteasome non-ATPase regulatory subunit 5-like	down	0.674789	-0.567492	0.005435	1	0.952	0.892	0.579	0.732	0.608	0.6397	0.948
F01_transcript_5148_orf1	V-type proton ATPase 116 kDa subunit a-like isoform X1	down	0.671233	-0.575115	0.004118	1	0.942	0.905	0.589	0.595	0.727	0.637	0.949
F01_transcript_4529_orf1	tyrosine-protein phosphatase non-receptor type 9-like isoform X1	down	0.589772	-0.761771	0.02724	1	1.105	0.881	0.397	0.622	0.742	0.587	0.9953
F01_transcript_9551_orf1	G protein suppressor 2	down	0.653452	-0.613847	0.02292	1	0.919	0.949	0.464	0.638	0.772	0.6247	0.956
F01_transcript_16431_orf1	kazal-type proteinase inhibitor	down	0.646765	-0.628687	0.02459	1	0.827	1.052	0.487	0.662	0.713	0.6207	0.9597
F01_transcript_4986_orf1	extensin-like	down	0.658406	-0.602951	0.03686	1	0.902	0.955	0.436	0.662	0.783	0.627	0.9523
F01_transcript_10186_orf1	probable ATP-dependent RNA helicase DDX56	down	0.569284	-0.812779	0.001485	1	0.961	1.057	0.477	0.633	0.608	0.5727	1.006
F01_transcript_5632_orf1	pescadillo-like	down	0.713587	-0.486838	0.004965	1	0.838	0.924	0.648	0.661	0.662	0.657	0.9207
F01_transcript_755_orf1	xanthine dehydrogenase/oxidase-like	down	0.736454	-0.441333	0.02327	1	0.825	0.899	0.622	0.628	0.756	0.6687	0.908
F01_transcript_9221_orf1	cyclin-D1-binding protein 1 homolog	down	0.667513	-0.583132	0.01142	1	0.928	0.908	0.53	0.61	0.753	0.631	0.9453
F01_transcript_16700_orf1	DNA-directed RNA polymerases I and III subunit RPAC2-like	down	0.693972	-0.527051	0.02941	1	0.761	1.026	0.616	0.667	0.651	0.6447	0.929
F01_transcript_13128_orf1	esterase OVCA2-like	down	0.688607	-0.538247	0.0375	1	0.979	0.815	0.522	0.624	0.778	0.6413	0.9313
F01_transcript_16133_orfp1	Gene.2586::F01_transcript_16133::g.2586::m.2586 Gene.2586::F01_transcript_16133::g.2586 ORF type:complete len:233 (+),score=16.16 F01_transcript_16133:89-700(+)	down	0.67266	-0.572052	0.02729	1	0.79	1.03	0.57	0.731	0.596	0.6323	0.94
F01_transcript_10568_orf1	venom carboxylesterase-6-like	down	0.573101	-0.803138	0.02276	1	0.929	1.069	0.353	0.65	0.715	0.5727	0.9993
F01_transcript_4891_orf1	uncharacterized protein LOC113814457	down	0.63626	-0.652313	0.04558	1	1.012	0.869	0.414	0.614	0.805	0.611	0.9603
F01_transcript_2839_orf1	DNA/RNA-binding protein KIN17-like	down	0.654904	-0.610646	0.004201	1	0.854	0.994	0.574	0.674	0.617	0.6217	0.9493
F01_transcript_4631_orf1	MAP kinase-interacting serine/threonine-protein kinase 1-like	down	0.683816	-0.548321	0.01336	1	0.838	0.961	0.546	0.651	0.717	0.638	0.933
F01_transcript_11573_orf1	poly(U)-specific endoribonuclease homolog	down	0.641789	-0.639828	0.01922	1	1.011	0.859	0.493	0.595	0.754	0.614	0.9567
F01_transcript_5110_orf1	hypothetical protein C7M84_011138	down	0.729789	-0.454448	0.00887	1	0.852	0.868	0.688	0.677	0.62	0.6617	0.9067
F01_transcript_1732_orf1	ribonuclease Z, mitochondrial-like isoform X2	down	0.701848	-0.51077	0.02434	1	0.797	0.963	0.615	0.585	0.737	0.6457	0.92
F01_transcript_4868_orf1	NF-kappa-B inhibitor-interacting Ras-like protein 2	down	0.640663	-0.642363	0.02045	1	0.998	0.863	0.467	0.622	0.744	0.611	0.9537
F01_transcript_12566_orf1	vacuolar protein sorting-associated protein 37A-like	down	0.698252	-0.518179	0.0363	1	0.8	0.964	0.513	0.716	0.701	0.6433	0.9213
F01_transcript_8706_orf1	proteasomal ubiquitin receptor ADRM1-like isoform X1	down	0.67833	-0.559941	0.03042	1	0.923	0.872	0.471	0.675	0.75	0.632	0.9317
F01_transcript_10404_orf1	dnaJ homolog subfamily C member 5-like isoform X1	down	0.624545	-0.679122	0.02734	1	0.967	0.92	0.394	0.691	0.718	0.601	0.9623
F01_transcript_6716_orf1	nitric oxide synthase-interacting protein homolog	down	0.747736	-0.4194	0.01998	1	0.819	0.864	0.631	0.657	0.718	0.6687	0.8943
F01_transcript_11489_orf1	notchless protein homolog 1-like	down	0.703591	-0.507192	0.03565	1	0.858	0.891	0.559	0.579	0.796	0.6447	0.9163
F01_transcript_14538_orf1	skin secretory protein xP2-like	down	0.705149	-0.503999	0.00856	1	0.814	0.93	0.619	0.667	0.649	0.645	0.9147
F01_transcript_1349_orf1	another transcription unit protein-like	down	0.596908	-0.74442	0.000806	1	0.966	0.964	0.5	0.619	0.63	0.583	0.9767
F01_transcript_12318_orf1	lactosylceramide 4-alpha-galactosyltransferase-like isoform X3	down	0.655308	-0.609755	0.0225	1	0.865	0.961	0.464	0.652	0.736	0.6173	0.942
F01_transcript_16610_orf1	rhodanese domain-containing protein CG4456-like isoform X1	down	0.708868	-0.496412	0.04823	1	0.789	0.948	0.548	0.61	0.782	0.6467	0.9123
F01_transcript_14420_orfp1	Gene.1970::F01_transcript_14420::g.1970::m.1970 Gene.1970::F01_transcript_14420::g.1970 ORF type:complete len:107 (+),score=66.29 F01_transcript_14420:75-395(+)	down	0.713752	-0.486506	0.02575	1	0.81	0.919	0.547	0.697	0.704	0.6493	0.9097
F01_transcript_16955_orf1	single whey acidic protein domain-containing peptide	down	0.758726	-0.398349	0.04296	1	0.754	0.902	0.647	0.67	0.698	0.6717	0.8853
F01_transcript_673_orf1	harmonin-like	down	0.665846	-0.586741	0.04865	1	0.906	0.895	0.428	0.643	0.794	0.6217	0.9337
F01_transcript_682_orf1	putative elongator complex protein 1	down	0.635121	-0.654897	0.01156	1	0.93	0.923	0.493	0.573	0.746	0.604	0.951
F01_transcript_7_orf1	uncharacterized protein LOC113803791	down	0.655062	-0.610296	0.01063	1	0.834	0.984	0.526	0.692	0.628	0.6153	0.9393
F01_transcript_1294_orf1	protein OS-9-like	down	0.638031	-0.648302	0.02093	1	0.946	0.9	0.439	0.637	0.74	0.6053	0.9487
F01_transcript_15162_orf1	COMM domain-containing protein 4-like	down	0.599382	-0.738452	0.01978	1	0.974	0.939	0.383	0.643	0.72	0.582	0.971
F01_transcript_1966_orf1	neprilysin-1-like	down	0.561368	-0.832981	0.01406	1	0.834	1.148	0.526	0.488	0.66	0.558	0.994
F01_transcript_276_orf1	forkhead box protein K2-like	down	0.591487	-0.757581	0.004619	1	0.968	0.957	0.465	0.564	0.701	0.5767	0.975
F01_transcript_14723_orf1	Sjoegren syndrome/scleroderma autoantigen 1 homolog isoform X2	down	0.683057	-0.549923	0.003352	1	0.864	0.9	0.612	0.675	0.601	0.6293	0.9213
F01_transcript_10135_orf1	DNA-directed RNA polymerase III subunit RPC4-like isoform X1	down	0.591746	-0.756949	0.03172	1	1.057	0.858	0.378	0.6	0.747	0.575	0.9717
F01_transcript_6198_orf1	probable tRNA (guanine(26)-N(2))-dimethyltransferase isoform X1	down	0.612287	-0.707719	0.02505	1	0.955	0.921	0.415	0.572	0.774	0.587	0.9587
F01_transcript_15548_orf1	nascent polypeptide-associated complex subunit alpha-like	down	0.751078	-0.412965	0.04319	1	0.746	0.897	0.657	0.64	0.688	0.6617	0.881
F01_transcript_4061_orf1	LOW QUALITY PROTEIN: RNA-binding protein NOB1-like	down	0.734623	-0.444925	0.02409	1	0.788	0.88	0.605	0.695	0.66	0.6533	0.8893
F01_transcript_3855_orf1	ATP-dependent RNA helicase HAS1-like isoform X3	down	0.663027	-0.59286	0.01576	1	0.787	0.988	0.548	0.667	0.625	0.6133	0.925
F01_transcript_8581_orf1	pre-mRNA-processing factor 17-like	down	0.630456	-0.665533	0.01665	1	0.976	0.849	0.461	0.602	0.718	0.5937	0.9417
F01_transcript_5382_orf1	eukaryotic translation initiation factor 2D-like	down	0.675543	-0.565881	0.03257	1	0.969	0.78	0.495	0.685	0.677	0.619	0.9163
F01_transcript_6671_orf1	uncharacterized protein LOC113802130	down	0.648443	-0.624949	0.02703	1	0.747	1.046	0.644	0.561	0.606	0.6037	0.931
F01_transcript_10442_orf1	protein arginine N-methyltransferase 1-like	down	0.656476	-0.607185	0.004592	1	0.879	0.898	0.526	0.647	0.65	0.6077	0.9257
F01_transcript_11250_orf1	LOW QUALITY PROTEIN: MOG interacting and ectopic P-granules protein 1-like	down	0.616577	-0.697647	0.01805	1	0.928	0.917	0.411	0.628	0.715	0.5847	0.9483
F01_transcript_5874_orf1	DNA replication licensing factor mcm7-B-like	down	0.67928	-0.557921	0.01365	1	0.776	0.959	0.601	0.634	0.623	0.6193	0.9117
F01_transcript_3530_orf1	LOW QUALITY PROTEIN: U3 small nucleolar RNA-associated protein 14 homolog A-like	down	0.685976	-0.54377	0.04348	1	0.793	0.926	0.474	0.66	0.731	0.6217	0.9063
F01_transcript_4901_orf1	translation elongation factor 1-alpha	down	0.680062	-0.556263	0.02849	1	0.79	0.935	0.497	0.686	0.67	0.6177	0.9083
F01_transcript_7924_orf1	sphingomyelin phosphodiesterase-like	down	0.642565	-0.638086	0.04222	1	0.761	1.023	0.522	0.52	0.747	0.5963	0.928
F01_transcript_14742_orf1	adenylate kinase isoenzyme 6-like	down	0.621336	-0.686553	0.005113	1	0.978	0.837	0.51	0.599	0.64	0.583	0.9383
F01_transcript_6849_orf1	FKBP46	down	0.652676	-0.61556	0.004839	1	0.923	0.829	0.548	0.607	0.641	0.5987	0.9173
F01_transcript_6874_orf1	pre-mRNA-splicing factor SLU7-like	down	0.563906	-0.826474	0.01008	1	1	0.894	0.379	0.595	0.658	0.544	0.9647
F01_transcript_2528_orf1	importin-9-like isoform X2	down	0.637025	-0.650578	0.009409	1	0.833	0.93	0.482	0.644	0.634	0.5867	0.921
F01_transcript_10639_orf1	probable ribosome biogenesis protein RLP24	down	0.595528	-0.747758	0.000906	1	0.88	0.951	0.511	0.59	0.585	0.562	0.9437
F01_transcript_415_orf1	syndecan	down	0.627148	-0.673122	0.0214	1	0.894	0.882	0.437	0.569	0.735	0.5803	0.9253
F01_transcript_1547_orf1	argonaute-3	down	0.687205	-0.541187	0.01594	1	0.763	0.91	0.624	0.613	0.6	0.6123	0.891
F01_transcript_3106_orf1	exonuclease mut-7 homolog	down	0.651434	-0.61831	0.01201	1	0.87	0.861	0.483	0.621	0.675	0.593	0.9103
F01_transcript_3519_orf1	uncharacterized protein LOC113812946	down	0.656563	-0.606994	0.03568	1	0.81	0.912	0.457	0.584	0.746	0.5957	0.9073
F01_transcript_449_orf1	E3 ubiquitin-protein ligase RNF13-like	down	0.625338	-0.677292	0.0326	1	0.983	0.79	0.443	0.558	0.733	0.578	0.9243
F01_transcript_15004_orf1	biogenesis of lysosome-related organelles complex 1 subunit 6-like	down	0.678971	-0.558578	0.04656	1	0.854	0.828	0.442	0.651	0.728	0.607	0.894
F01_transcript_729_orf1	microtubule cross-linking factor 1-like isoform X2	down	0.675978	-0.564953	0.02191	1	0.857	0.828	0.491	0.634	0.69	0.605	0.895
F01_transcript_6585_orf1	LOW QUALITY PROTEIN: glucose-6-phosphate exchanger SLC37A2-like	down	0.530848	-0.91363	7.8e-05	1	0.939	0.998	0.483	0.528	0.548	0.5197	0.979
F01_transcript_16799_orf1	uncharacterized protein LOC113814204	down	0.697066	-0.520633	0.0364	1	0.84	0.808	0.541	0.565	0.74	0.6153	0.8827
F01_transcript_7171_orf1	palmitoyltransferase ZDHHC23-like	down	0.588494	-0.7649	0.0232	1	0.922	0.873	0.392	0.517	0.736	0.5483	0.9317
F01_transcript_529_orf1	LOW QUALITY PROTEIN: exportin-5-like	down	0.539416	-0.89053	0.003932	1	0.891	0.986	0.394	0.541	0.617	0.5173	0.959
F01_transcript_4088_orf1	obscurin isoform X2	down	0.696439	-0.521931	0.04448	1	0.751	0.852	0.504	0.614	0.695	0.6043	0.8677
F01_transcript_2373_orf1	uncharacterized protein LOC113807912 isoform X2	down	0.664277	-0.590144	0.04665	1	0.835	0.801	0.514	0.487	0.75	0.5837	0.8787
F01_transcript_12628_orf1	protein CLP1 homolog	down	0.594845	-0.749413	0.039	1	0.829	0.918	0.349	0.547	0.738	0.5447	0.9157
F01_transcript_2526_orf1	ribonucleases P/MRP protein subunit POP1-like	down	0.581256	-0.782754	0.04807	1	0.965	0.791	0.305	0.584	0.713	0.534	0.9187
F01_transcript_8264_orf1	putative gamma-tubulin complex component 4 isoform X2	down	0.66617	-0.586039	0.03398	1	0.709	0.906	0.535	0.562	0.645	0.5807	0.8717
F01_transcript_8936_orf1	kelch domain-containing protein 4-like	down	0.558387	-0.840662	0.01887	1	0.962	0.828	0.331	0.61	0.617	0.5193	0.93
F01_transcript_9728_orf1	sacsin-like isoform X1	down	0.676273	-0.564322	0.02611	1	0.778	0.814	0.499	0.618	0.636	0.5843	0.864
F01_transcript_7648_orf1	UPF0389 protein CG9231-like	down	0.607139	-0.719902	0.01074	1	0.854	0.844	0.459	0.518	0.661	0.546	0.8993
F01_transcript_8253_orf1	CD151 antigen	down	0.563278	-0.828081	0.02928	1	0.901	0.87	0.348	0.475	0.738	0.5203	0.9237
F01_transcript_5811_orf1	ER membrane protein complex subunit 7 homolog	down	0.62717	-0.673071	0.02817	1	0.753	0.908	0.429	0.585	0.655	0.5563	0.887
F01_transcript_3627_orf1	hypothetical protein C7M84_005228	down	0.528844	-0.919086	0.02097	1	0.768	1.061	0.339	0.599	0.558	0.4987	0.943
F01_transcript_3364_orf1	BUB3-interacting and GLEBS motif-containing protein ZNF207-like isoform X1	down	0.683651	-0.548668	0.04238	1	0.768	0.799	0.476	0.614	0.665	0.585	0.8557
F01_transcript_1744_orf1	negative elongation factor D-like	down	0.457933	-1.12679	0.004468	1	0.853	1.11	0.353	0.544	0.46	0.4523	0.9877
F01_transcript_6541_orf1	alpha-amylase	down	0.547724	-0.868479	0.01535	1	0.938	0.85	0.393	0.439	0.695	0.509	0.9293
F01_transcript_16023_orf1	uncharacterized protein LOC113808152	down	0.659167	-0.601284	0.04397	1	0.792	0.808	0.419	0.632	0.663	0.5713	0.8667
F01_transcript_2070_orf1	ORF type:complete len:554 hit:XP_027239011.1 F01_transcript_2070:65-1726(+)	down	0.573932	-0.801048	0.01275	1	0.853	0.886	0.406	0.492	0.674	0.524	0.913
F01_transcript_6160_orf1	Y-box factor homolog	down	0.589011	-0.763634	0.02786	1	0.69	1.018	0.552	0.565	0.478	0.5317	0.9027
F01_transcript_968_orf1	protein ecdysoneless homolog	down	0.508876	-0.974613	0.004191	1	0.813	1.009	0.387	0.525	0.524	0.4787	0.9407
F01_transcript_4696_orf1	uncharacterized protein LOC113808114	down	0.613098	-0.705811	0.03884	1	0.815	0.819	0.374	0.541	0.7	0.5383	0.878
F01_transcript_7356_orf1	LOW QUALITY PROTEIN: retinoid-inducible serine carboxypeptidase-like	down	0.57926	-0.787717	0.01217	1	0.774	0.902	0.405	0.56	0.585	0.5167	0.892
F01_transcript_12746_orf1	uncharacterized protein LOC113803304	down	0.646206	-0.629934	0.02136	1	0.776	0.79	0.474	0.591	0.593	0.5527	0.8553
F01_transcript_12108_orf1	uncharacterized protein LOC113802834	down	0.617031	-0.696585	0.03404	1	0.688	0.905	0.463	0.509	0.628	0.5333	0.8643
F01_transcript_4737_orf1	putative E3 ubiquitin-protein ligase UBR7	down	0.511051	-0.968461	0.005465	1	0.869	0.9	0.339	0.487	0.589	0.4717	0.923
F01_transcript_2729_orf1	ubiquitin carboxyl-terminal hydrolase 2-like	down	0.588581	-0.764688	0.0192	1	0.719	0.887	0.418	0.549	0.567	0.5113	0.8687
F01_transcript_13552_orf1	uncharacterized protein LOC113799997	down	0.539077	-0.891438	0.02262	1	0.663	1.001	0.449	0.49	0.497	0.4787	0.888
F01_transcript_13278_orf1	lysosomal aspartic protease-like	down	0.559245	-0.838448	0.03509	1	0.658	0.917	0.367	0.488	0.585	0.48	0.8583
F01_transcript_13491_orfp1	Gene.1774::F01_transcript_13491::g.1774::m.1774 Gene.1774::F01_transcript_13491::g.1774 ORF type:complete len:96 (+),score=31.48 F01_transcript_13491:107-394(+)	down	0.512637	-0.963989	0.004846	1	0.757	0.89	0.398	0.46	0.499	0.4523	0.8823
F01_transcript_11224_orf1	uncharacterized protein LOC113817480 isoform X1	down	0.536504	-0.89834	0.02721	1	0.683	0.91	0.327	0.502	0.562	0.4637	0.8643
F01_transcript_12441_orf1	uncharacterized protein LOC113803662	down	0.556314	-0.846029	0.02907	1	0.812	0.737	0.317	0.507	0.594	0.4727	0.8497
F01_transcript_15782_orf1	balbiani ring protein 3-like	down	0.596472	-0.745473	0.02971	1	0.667	0.816	0.453	0.475	0.553	0.4937	0.8277
F01_transcript_7959_orf1	amylase	down	0.514384	-0.959081	0.01289	1	0.872	0.735	0.339	0.555	0.447	0.447	0.869
F01_transcript_163_orf1	fasciclin-2-like isoform X2	down	0.509657	-0.972403	0.009714	1	0.717	0.877	0.36	0.483	0.479	0.4407	0.8647
F01_transcript_13126_orf1	p53 and DNA damage-regulated protein 1	down	0.561151	-0.833539	0.03998	1	0.761	0.741	0.427	0.639	0.338	0.468	0.834
F01_transcript_2802_orf1	uncharacterized protein LOC113829607	down	0.46746	-1.09708	0.01376	1	0.839	0.807	0.251	0.407	0.579	0.4123	0.882
F01_transcript_8153_orf1	retinol dehydrogenase 13-like	down	0.509921	-0.971653	0.02143	1	0.77	0.785	0.313	0.389	0.601	0.4343	0.8517
F01_transcript_15557_orf1	Essential MCU regulator, mitochondrial	down	0.539566	-0.890129	0.0428	1	0.845	0.642	0.365	0.372	0.605	0.4473	0.829
F01_transcript_4234_orf1	uncharacterized protein LOC113821700 isoform X1	down	0.492732	-1.02113	0.0163	1	0.756	0.803	0.296	0.399	0.566	0.4203	0.853
F01_transcript_856_orf1	kinesin-like protein Klp61F	down	0.429406	-1.21959	0.009684	1	0.898	0.722	0.285	0.327	0.513	0.375	0.8733
F01_transcript_15692_orf1	trypsin-1-like	down	0.372259	-1.42562	0.004326	1	0.846	0.795	0.197	0.34	0.446	0.3277	0.8803

## Sheet: CP vs CT
Table S1. Differentially expressed proteins (CP vs CT)
Accession	Description	Regulate	FC(CP/CT)	Log2FC(CP/CT)	P_value(CP/CT)	CT_1	CT_2	CT_3	CP_1	CP_2	CP_3	CP	CT
F01_transcript_3391_orf1	lysosome-associated membrane glycoprotein 1-like	up	9.61151	3.26476	0.0116	1	2.234	0.935	18.473	9.406	12.197	13.36	1.39
F01_transcript_2873_orf1	polypyrimidine tract-binding protein 1-like isoform X8	up	9.7877	3.29097	0.000792	1	0.936	1.087	11.503	8.155	9.939	9.866	1.008
F01_transcript_5917_orf1	dynein light chain Tctex-type 1-like	up	6.9122	2.78915	7e-06	1	1.228	1.19	7.446	8.097	8.076	7.873	1.139
F01_transcript_331_orf1	uncharacterized protein LOC113822063	up	7.31051	2.86997	0.000394	1	1.106	1.004	8.323	6.402	8.018	7.581	1.037
F01_transcript_9619_orf1	probable nuclear transport factor 2	up	7.02911	2.81334	0.000264	1	1.024	1.172	7.504	6.566	8.388	7.486	1.065
F01_transcript_3499_orf1	all-trans-retinol 13,14-reductase-like	up	9.62412	3.26666	0.04162	1	0.344	0.795	10.302	3.149	7.134	6.862	0.713
F01_transcript_2968_orf1	tubulin alpha-3 chain	up	5.5907	2.48303	0.006218	1	1.112	1.179	7.637	4.363	6.4	6.133	1.097
F01_transcript_15970_orf1	ATP synthase subunit delta, mitochondrial-like	up	4.5419	2.18329	0.000141	1	1.423	1.408	5.305	6.295	5.799	5.8	1.277
F01_transcript_15436_orf1	uncharacterized protein LOC113824162	up	5.1055	2.35205	1.8e-05	1	1.188	1.081	5.242	5.86	5.592	5.565	1.09
F01_transcript_15166_orf1	glutathione S-transferase Mu 3-like	up	4.85459	2.27935	0.000726	1	1.096	1.266	4.628	6.202	5.495	5.442	1.121
F01_transcript_6672_orf1	venom phosphodiesterase 2-like isoform X1	up	5.89447	2.55936	0.003526	1	1.043	0.709	5.494	4.116	6.61	5.407	0.9173
F01_transcript_14931_orf1	uncharacterized protein LOC113819222	up	4.17244	2.06089	0.001595	1	1.053	1.584	4.124	5.441	5.607	5.057	1.212
F01_transcript_12148_orf1	leukocyte elastase inhibitor B-like	up	6.10537	2.61008	0.005297	1	0.889	0.696	6.804	4.166	4.814	5.261	0.8617
F01_transcript_14937_orf1	cytochrome c isoform X1	up	4.75961	2.25084	0.002003	1	1.083	0.963	5.564	3.799	5.129	4.831	1.015
F01_transcript_6538_orf1	heat shock protein 70	up	4.52704	2.17857	0.000634	1	0.978	1.072	4.368	4.117	5.328	4.604	1.017
F01_transcript_8373_orf1	leucine-rich alpha-2-glycoprotein-like	up	4.23878	2.08365	0.000132	1	1.284	0.856	4.741	4.067	4.505	4.438	1.047
F01_transcript_13719_orf1	actin, muscle-like	up	4.16781	2.05929	0.03013	1	1.166	0.892	5.802	2.445	4.495	4.247	1.019
F01_transcript_9192_orf1	uncharacterized oxidoreductase ZK1290.5-like isoform X3	up	4.14296	2.05066	0.000439	1	1.066	0.855	3.545	4.516	4.04	4.034	0.9737
F01_transcript_6078_orf1	heat shock protein	up	3.84902	1.94449	0.002048	1	1.276	0.625	3.828	3.092	4.246	3.722	0.967
F01_transcript_15957_orf1	fucose mutarotase-like	up	3.8107	1.93006	0.002304	1	0.938	0.978	3.233	3.39	4.489	3.704	0.972
F01_transcript_463_orf1	integrin alpha 5	up	3.87615	1.95462	0.007659	1	0.734	1.105	4.441	2.637	3.927	3.668	0.9463
F01_transcript_12145_orf1	arylsulfatase B-like	up	5.03408	2.33173	0.04244	1	0.499	0.746	2.2	5.673	3.427	3.767	0.7483
F01_transcript_15137_orf1	putative 28S ribosomal protein S2, mitochondrial	up	3.23186	1.69236	0.000539	1	1.03	1.154	3.872	3.103	3.313	3.429	1.061
F01_transcript_2973_orf1	cdc42 homolog	up	2.65968	1.41125	0.001041	1	1.53	1.048	3.227	2.874	3.418	3.173	1.193
F01_transcript_5274_orf1	uncharacterized protein LOC113829176	up	2.19386	1.13347	0.01971	1	2.177	0.925	2.901	2.796	3.301	2.999	1.367
F01_transcript_14131_orf1	actin-like	up	3.26779	1.70831	0.000629	1	0.968	1.069	3.661	2.864	3.396	3.307	1.012
F01_transcript_15251_orf1	eukaryotic translation initiation factor eIF1	up	3.15474	1.65752	0.000196	1	1.013	1.089	3.397	2.929	3.461	3.262	1.034
F01_transcript_2658_orf1	E3 ubiquitin-protein transferase MAEA-like	up	2.68123	1.4229	0.03845	1	1.495	1.006	4.293	2.154	2.941	3.129	1.167
F01_transcript_6287_orf1	Reticulon-1-A	up	2.9851	1.57778	0.000275	1	1.31	0.912	3.281	2.953	3.384	3.206	1.074
F01_transcript_808_orf1	paxillin-like	up	3.18272	1.67026	0.04899	1	0.914	1.106	4.63	1.926	3.058	3.205	1.007
F01_transcript_3408_orf1	histidine triad nucleotide-binding protein 3-like isoform X1	up	2.89187	1.532	2.3e-05	1	1.122	1.124	3.204	2.968	3.215	3.129	1.082
F01_transcript_1194_orf1	ras GTPase-activating protein-binding protein 1-like	up	3.46539	1.79302	0.00052	1	0.894	0.923	3.666	2.893	3.202	3.254	0.939
F01_transcript_10028_orf1	F-box only protein 7-like, partial	up	3.26083	1.70524	1.6e-05	1	0.958	0.952	3.135	3.026	3.327	3.163	0.97
F01_transcript_9269_orf1	nucleotide exchange factor SIL1-like	up	3.29791	1.72155	0.007569	1	0.86	1.019	2.999	2.5	3.995	3.165	0.9597
F01_transcript_3467_orf1	DNA mismatch repair protein Msh2-like	up	2.84977	1.51084	0.002522	1	0.833	1.362	3.234	2.544	3.327	3.035	1.065
F01_transcript_3421_orf1	PRKCA-binding protein-like isoform X1	up	3.08192	1.62383	0.000253	1	0.939	1.065	3.27	2.754	3.23	3.085	1.001
F01_transcript_8136_orf1	uncharacterized protein LOC113802954	up	3.04262	1.60531	0.001099	1	1.015	1.011	2.677	3.012	3.521	3.07	1.009
F01_transcript_13971_orf1	hypothetical protein C7M84_008759	up	2.88835	1.53025	0.00037	1	1.161	0.957	3.21	2.676	3.118	3.001	1.039
F01_transcript_13296_orf1	uncharacterized protein LOC113807353	up	2.38371	1.25321	0.02659	1	1.417	1.155	1.909	3.275	3.332	2.839	1.191
F01_transcript_6283_orf1	tubulin alpha-2/alpha-4 chain-like	up	2.76097	1.46518	0.03457	1	0.939	1.275	3.946	1.905	3.021	2.957	1.071
F01_transcript_16057_orf1	PREDICTED: mitochondrial pyruvate carrier 2-like	up	2.30399	1.20413	0.004832	1	1.638	0.975	3.004	2.434	2.883	2.774	1.204
F01_transcript_16970_orfp1	Gene.2922::F01_transcript_16970::g.2922::m.2922 Gene.2922::F01_transcript_16970::g.2922 ORF type:5prime_partial len:87 (+),score=10.64 F01_transcript_16970:3-263(+)	up	2.33669	1.22447	0.00114	1	1.281	1.292	2.452	2.937	2.961	2.783	1.191
F01_transcript_3214_orf1	survival of motor neuron-related-splicing factor 30-like	up	2.89655	1.53434	0.000266	1	1.098	0.948	3.071	2.636	3.114	2.94	1.015
F01_transcript_10825_orf1	hemocyanin	up	2.98168	1.57612	0.02226	1	0.817	1.146	3.193	1.926	3.717	2.945	0.9877
F01_transcript_1231_orf1	serine/threonine-protein kinase VRK1-like isoform X1	up	2.7051	1.43568	0.000115	1	1.096	1.077	3.068	2.664	2.854	2.862	1.058
F01_transcript_12386_orf1	LOW QUALITY PROTEIN: eukaryotic translation initiation factor 3 subunit E-like	up	2.54027	1.34498	5.4e-05	1	1.227	1.087	2.714	2.936	2.771	2.807	1.105
F01_transcript_1644_orf1	Microtubule-associated tumor suppressor candidate 2	up	2.91771	1.54484	0.000186	1	1.03	0.963	2.659	2.921	3.153	2.911	0.9977
F01_transcript_6735_orf1	cathepsin D	up	3.03632	1.60233	0.001363	1	0.883	1.016	3.296	2.469	3.038	2.934	0.9663
F01_transcript_16568_orf1	uncharacterized protein LOC113807280	up	2.78134	1.47578	0.01118	1	1.079	1.009	2.065	3.09	3.43	2.862	1.029
F01_transcript_7261_orf1	growth hormone-inducible transmembrane protein-like	up	2.35652	1.23666	0.000129	1	1.291	1.16	2.777	2.775	2.578	2.71	1.15
F01_transcript_15420_orf1	chymotrypsin BII	up	3.22453	1.68909	0.03896	1	1.101	0.638	2.938	1.81	4.084	2.944	0.913
F01_transcript_8700_orf1	tetraspanin-like protein CD9	up	2.74439	1.45649	0.000166	1	1.089	0.987	2.591	3.03	2.818	2.813	1.025
F01_transcript_9408_orf1	ER membrane protein complex subunit 10-like	up	2.69238	1.42888	5e-06	1	1.061	1.051	2.888	2.73	2.759	2.792	1.037
F01_transcript_766_orf1	I-connectin	up	2.52162	1.33435	0.003773	1	1.062	1.199	3.027	2.207	2.988	2.741	1.087
F01_transcript_16307_orf1	ubiquitin-fold modifier 1	up	2.14946	1.10398	0.000563	1	1.386	1.247	2.44	2.686	2.684	2.603	1.211
F01_transcript_12800_orf1	myophilin-like	up	2.78175	1.47599	0.01312	1	0.972	1.051	3.462	2.018	2.933	2.804	1.008
F01_transcript_15763_orf1	uncharacterized protein LOC113823500	up	2.76862	1.46917	0.04183	1	0.75	1.272	3.694	1.697	2.974	2.788	1.007
F01_transcript_15969_orf1	EKC/KEOPS complex subunit Tprkb-like	up	2.51299	1.3294	0.000842	1	1.16	1.075	2.828	2.364	2.934	2.709	1.078
F01_transcript_7254_orf1	LOW QUALITY PROTEIN: glutaryl-CoA dehydrogenase, mitochondrial-like	up	2.58857	1.37216	0.009007	1	1.11	1.04	2.206	3.388	2.561	2.718	1.05
F01_transcript_15783_orf1	thioredoxin domain-containing protein 12-like	up	2.97992	1.57527	0.001067	1	0.9	0.924	2.464	2.74	3.211	2.805	0.9413
F01_transcript_12066_orf1	actin-like	up	2.70804	1.43725	0.007682	1	1.129	0.891	3.218	2.075	2.889	2.727	1.007
F01_transcript_14681_orf1	trans-1,2-dihydrobenzene-1,2-diol dehydrogenase-like	up	2.56023	1.35627	0.02375	1	1.153	0.984	1.893	3.474	2.668	2.678	1.046
F01_transcript_5087_orf1	pre-mRNA-splicing regulator WTAP-like	up	2.54981	1.35039	0.000366	1	0.933	1.2	2.903	2.557	2.527	2.662	1.044
F01_transcript_3818_orf1	transient receptor potential channel pyrexia-like isoform X1	up	2.64427	1.40287	0.03355	1	0.668	1.369	3.279	1.722	3.026	2.676	1.012
F01_transcript_11226_orf1	polyadenylate-binding protein 2-B-like	up	2.17384	1.12024	0.00137	1	1.032	1.453	2.649	2.348	2.581	2.526	1.162
F01_transcript_14439_orf1	hematopoietic prostaglandin D synthase	up	2.58577	1.37059	0.00828	1	1.106	0.972	2.198	3.3	2.461	2.653	1.026
F01_transcript_14795_orf1	cysteine proteinase 4-like	up	2.25089	1.1705	0.03378	1	0.715	1.656	2.528	3.129	1.934	2.53	1.124
F01_transcript_2117_orf1	sphingolipid delta(4)-desaturase DES1-like	up	2.16277	1.11288	0.004313	1	1.231	1.234	2.61	2.079	2.805	2.498	1.155
F01_transcript_13325_orf1	LOW QUALITY PROTEIN: uncharacterized protein LOC113803957	up	2.38241	1.25242	0.01328	1	1.158	1.083	1.895	3.057	2.766	2.573	1.08
F01_transcript_841_orf1	potential E3 ubiquitin-protein ligase ariadne-2-like	up	3.39232	1.76227	0.000349	1	0.854	0.638	2.967	2.536	2.95	2.818	0.8307
F01_transcript_2485_orfp1	Gene.3377::F01_transcript_2485::g.3377::m.3377 Gene.3377::F01_transcript_2485::g.3377 ORF type:complete len:205 (+),score=27.52,WSS_VP PF12175.9 3.1e-85 F01_transcript_2485:2572-3186(+)	up	2.69846	1.43214	0.002617	1	0.983	0.961	2.857	2.151	2.935	2.648	0.9813
F01_transcript_7919_orf1	suppressor protein of bem1/bed5 double mutants-like	up	2.02082	1.01494	0.000518	1	1.255	1.347	2.403	2.337	2.542	2.427	1.201
F01_transcript_11183_orf1	programmed cell death protein 5-like isoform X1	up	3.09822	1.63144	0.000171	1	0.741	0.913	2.604	2.652	2.967	2.741	0.8847
F01_transcript_12705_orf1	deoxyribonuclease-2-alpha-like	up	2.6329	1.39665	0.000138	1	0.926	1.065	2.419	2.774	2.681	2.625	0.997
F01_transcript_7940_orf1	Y-box factor homolog	up	2.53091	1.33966	2.6e-05	1	1.037	1.019	2.608	2.445	2.685	2.579	1.019
F01_transcript_3924_orf1	profilin-like	up	2.7914	1.48099	0.01021	1	0.867	0.936	3.237	1.977	2.611	2.608	0.9343
F01_transcript_1468_orf1	replication factor C subunit 1 isoform X2	up	2.12035	1.08431	0.005399	1	0.982	1.408	2.763	2.18	2.245	2.396	1.13
F01_transcript_1538_orf1	caspase-1-like isoform X1	up	2.45079	1.29324	0.03608	1	1.022	1.026	3.363	1.73	2.377	2.49	1.016
F01_transcript_16202_orf1	fatty acids binding protein	up	2.52621	1.33697	0.01422	1	0.998	0.978	2.024	3.221	2.274	2.506	0.992
F01_transcript_15000_orf1	malectin-A-like	up	2.35125	1.23343	0.01024	1	0.917	1.209	1.893	2.899	2.559	2.45	1.042
F01_transcript_4685_orf1	spectrin alpha chain-like isoform X2	up	2.90384	1.53796	9e-05	1	0.913	0.767	2.556	2.475	2.751	2.594	0.8933
F01_transcript_16294_orf1	NADH dehydrogenase [ubiquinone] 1 alpha subcomplex subunit 6-like	up	1.94426	0.959219	0.002107	1	1.315	1.238	2.085	2.523	2.299	2.302	1.184
F01_transcript_11158_orf1	acylpyruvase FAHD1, mitochondrial-like	up	1.58024	0.660142	0.02294	1	1.739	1.299	2.078	2.195	2.108	2.127	1.346
F01_transcript_11607_orf1	titin-like isoform X1	up	2.47917	1.30986	0.01103	1	1.044	0.945	3.064	1.932	2.413	2.47	0.9963
F01_transcript_13589_orf1	LOC493206 protein, partial	up	2.59998	1.3785	0.003595	1	1.024	0.864	2.049	2.896	2.563	2.503	0.9627
F01_transcript_3687_orf1	eukaryotic translation initiation factor 3 subunit B-like isoform X2	up	2.12285	1.08601	6.3e-05	1	1.199	1.123	2.351	2.278	2.42	2.35	1.107
F01_transcript_14628_orf1	enoyl-CoA hydratase, mitochondrial-like	up	2.48962	1.31593	0.005008	1	0.995	0.968	2	2.91	2.466	2.459	0.9877
F01_transcript_15134_orf1	proteasome subunit beta type-1-like	up	2.03436	1.02458	0.000153	1	1.199	1.205	2.307	2.223	2.398	2.309	1.135
F01_transcript_13051_orf1	C-type lectin	up	2.2931	1.1973	0.004427	1	0.997	1.134	2.699	1.946	2.538	2.394	1.044
F01_transcript_17116_orfp1	Gene.3005::F01_transcript_17116::g.3005::m.3005 Gene.3005::F01_transcript_17116::g.3005 ORF type:5prime_partial len:79 (+),score=25.28,TMA7 PF09072.11 2.6e-25 F01_transcript_17116:2-238(+)	up	2.94037	1.556	0.001989	1	0.51	1.106	2.789	2.286	2.618	2.564	0.872
F01_transcript_3236_orf1	pre-rRNA-processing protein TSR1 homolog isoform X1	up	2.62279	1.39111	4.4e-05	1	0.854	0.986	2.551	2.352	2.547	2.483	0.9467
F01_transcript_16507_orf1	ATPase inhibitor mai-2, mitochondrial-like isoform X2	up	2.29259	1.19698	0.009143	1	0.99	1.128	1.942	2.904	2.3	2.382	1.039
F01_transcript_15817_orf1	glutathione S-transferase	up	1.97217	0.979787	0.006139	1	1.448	1.002	2.064	2.18	2.561	2.268	1.15
F01_transcript_15650_orf1	uncharacterized protein LOC113827127	up	2.0429	1.03062	0.02564	1	0.931	1.426	1.735	2.762	2.361	2.286	1.119
F01_transcript_7396_orf1	splicing factor U2AF 50 kDa subunit-like	up	2.38645	1.25487	0.000404	1	1.026	0.986	2.619	2.178	2.391	2.396	1.004
F01_transcript_4358_orf1	vesicle-associated membrane protein 7-like	up	1.86088	0.895983	0.001672	1	1.127	1.431	2.25	2.116	2.255	2.207	1.186
F01_transcript_15657_orf1	O-methyltransferase	up	2.36653	1.24278	0.00742	1	1.048	0.963	1.841	2.735	2.551	2.376	1.004
F01_transcript_15602_orf1	cytochrome c oxidase subunit NDUFA4-like	up	2.12407	1.08683	0.011	1	1.176	1.065	1.804	2.719	2.36	2.294	1.08
F01_transcript_12106_orf1	myosin light chain alkali-like isoform X2	up	2.48678	1.31428	0.006135	1	0.899	0.994	2.672	1.86	2.663	2.398	0.9643
F01_transcript_16848_orf1	ATP synthase subunit g	up	2.50862	1.3269	0.000357	1	0.83	1.04	2.186	2.559	2.454	2.4	0.9567
F01_transcript_3252_orf1	ribonucleoside-diphosphate reductase subunit M2	up	2.20268	1.13926	0.02759	1	1.133	1.006	2.791	1.581	2.54	2.304	1.046
F01_transcript_6932_orf1	uncharacterized protein LOC113816281	up	2.22233	1.15207	0.01059	1	0.993	1.124	2.826	1.877	2.224	2.309	1.039
F01_transcript_16619_orf1	C-type lectin domain family 7 member A-like	up	2.11556	1.08104	0.000233	1	1.068	1.152	2.281	2.118	2.411	2.27	1.073
F01_transcript_11455_orf1	hypothetical protein C7M84_016289	up	1.94872	0.962525	0.01591	1	0.825	1.567	2.042	2.075	2.495	2.204	1.131
F01_transcript_16386_orf1	antilipopolysaccharide factor isoform 6	up	2.14962	1.10408	0.01459	1	1.08	1.087	2.826	1.831	2.152	2.27	1.056
F01_transcript_12044_orf1	3-ketoacyl-CoA thiolase, mitochondrial-like	up	2.14123	1.09844	0.006836	1	1.087	1.078	1.879	2.683	2.216	2.259	1.055
F01_transcript_7660_orf1	dnaJ protein-like 1-like	up	2.1834	1.12658	0.01855	1	0.98	1.129	2.659	1.637	2.489	2.262	1.036
F01_transcript_15536_orf1	CDGSH iron-sulfur domain-containing protein 3, mitochondrial-like	up	2.34654	1.23054	0.009926	1	0.894	1.058	1.747	2.65	2.53	2.309	0.984
F01_transcript_15357_orf1	estradiol 17-beta-dehydrogenase 8-like	up	2.54932	1.35011	0.008896	1	0.848	0.935	1.982	2.953	2.159	2.365	0.9277
F01_transcript_16101_orf1	uncharacterized protein LOC113828617	up	3.02337	1.59616	0.001334	1	0.727	0.725	2.656	2.099	2.657	2.471	0.8173
F01_transcript_13960_orf1	N-acetylneuraminate lyase-like	up	2.06636	1.04709	0.02618	1	1.176	1.034	1.65	2.782	2.201	2.211	1.07
F01_transcript_16743_orf1	hypothetical protein DOY81_000411, partial	up	2.10511	1.0739	0.003355	1	1.015	1.152	1.862	2.406	2.402	2.223	1.056
F01_transcript_9323_orfp3	Gene.722::F01_transcript_9323::g.722::m.722 Gene.722::F01_transcript_9323::g.722 ORF type:complete len:164 (+),score=25.42 F01_transcript_9323:699-1190(+)	up	2.02963	1.02122	0.04782	1	1.111	1.128	2.712	1.423	2.442	2.192	1.08
F01_transcript_1225_orf1	coatomer subunit alpha-like	up	2.06848	1.04857	1.4e-05	1	1.068	1.13	2.191	2.173	2.252	2.205	1.066
F01_transcript_10975_orf1	TATA-binding protein-associated factor 2N-like isoform X1	up	2.27638	1.18674	0.002346	1	0.977	1.008	2.583	1.944	2.267	2.265	0.995
F01_transcript_14990_orf1	39S ribosomal protein L30, mitochondrial-like	up	2.23535	1.1605	0.002946	1	1	1.022	2.501	1.873	2.378	2.251	1.007
F01_transcript_15792_orf1	translocon-associated protein subunit delta-like	up	2.16634	1.11526	2.1e-05	1	1.057	1.026	2.226	2.142	2.312	2.227	1.028
F01_transcript_13521_orf1	uncharacterized protein LOC113820961	up	2.28771	1.19391	0.01439	1	0.935	1.022	2.754	1.7	2.311	2.255	0.9857
F01_transcript_575_orf1	CTL-like protein 1	up	2.53577	1.34242	0.000875	1	0.935	0.812	2.555	2.048	2.363	2.322	0.9157
F01_transcript_15356_orf1	adducin-related protein C1289.14-like	up	2.3406	1.22688	0.001291	1	0.916	0.987	1.963	2.502	2.33	2.265	0.9677
F01_transcript_5609_orf1	cytochrome P450 9e2-like isoform X3	up	2.22777	1.1556	0.03783	1	1.058	0.945	1.783	3.03	1.877	2.23	1.001
F01_transcript_5012_orf1	dihydropteridine reductase-like	up	2.36176	1.23986	0.000416	1	0.891	0.99	2.036	2.384	2.383	2.268	0.9603
F01_transcript_6223_orf1	ras-related protein Ral-a-like isoform X1	up	2.37801	1.24975	0.000116	1	0.967	0.898	2.436	2.181	2.196	2.271	0.955
F01_transcript_14300_orf1	endothelial differentiation-related factor 1-like	up	2.30832	1.20685	0.000137	1	0.818	1.105	2.276	2.281	2.191	2.249	0.9743
F01_transcript_13420_orf1	regulator of microtubule dynamics protein 1-like	up	2.24117	1.16425	1.5e-05	1	0.911	1.062	2.262	2.185	2.215	2.221	0.991
F01_transcript_3210_orf1	bifunctional 3'-phosphoadenosine 5'-phosphosulfate synthase-like isoform X3	up	1.45225	0.538293	0.03434	1	1.331	1.595	1.91	2.027	1.767	1.901	1.309
F01_transcript_8175_orf1	tubulin beta-1 chain	up	2.28208	1.19035	0.01517	1	0.935	0.994	2.808	1.766	2.11	2.228	0.9763
F01_transcript_7923_orf1	glia maturation factor beta-like	up	2.05444	1.03875	0.000284	1	1.019	1.122	2.208	1.985	2.261	2.151	1.047
F01_transcript_12358_orf1	polyprenol reductase-like	up	2.02087	1.01498	0.000177	1	1.025	1.137	2.086	2.263	2.04	2.13	1.054
F01_transcript_16909_orf1	NADH dehydrogenase [ubiquinone] 1 beta subcomplex subunit 2, mitochondrial-like	up	2.35723	1.23709	0.000905	1	0.925	0.917	2.029	2.509	2.162	2.233	0.9473
F01_transcript_16096_orf1	putative malignant T-cell-amplified sequence 1-like	up	2.16434	1.11393	0.001738	1	1.019	0.993	2.213	1.884	2.423	2.173	1.004
F01_transcript_14965_orf1	glutathione S-transferase 1-like	up	2.39137	1.25784	0.03175	1	0.855	0.955	1.728	3.029	1.963	2.24	0.9367
F01_transcript_7019_orf1	uncharacterized protein LOC113809635 isoform X1	up	2.27776	1.18762	0.01333	1	0.91	0.989	2.551	1.625	2.427	2.201	0.9663
F01_transcript_16428_orf1	crustacyanin-A2 subunit-like	up	2.17924	1.12383	0.02262	1	0.882	1.104	2.486	1.531	2.49	2.169	0.9953
F01_transcript_16594_orf1	cytochrome b-c1 complex subunit 7-like	up	2.06492	1.04609	0.000507	1	0.99	1.106	1.951	2.144	2.298	2.131	1.032
F01_transcript_16592_orf1	40S ribosomal protein S12-like	up	2.18583	1.12818	0.000161	1	0.931	1.046	2.199	2.02	2.287	2.169	0.9923
F01_transcript_16209_orf1	hypothetical protein C7M84_003837	up	1.76203	0.817238	0.02024	1	1.243	1.187	1.643	2.409	1.991	2.014	1.143
F01_transcript_1243_orf1	DNA-directed RNA polymerase I subunit RPA2-like	up	2.09921	1.06985	0.0029	1	0.983	1.072	1.84	2.141	2.429	2.137	1.018
F01_transcript_10408_orf1	uncharacterized protein LOC113806636 isoform X2	up	2.04753	1.03388	0.01121	1	0.842	1.252	1.689	2.329	2.314	2.111	1.031
F01_transcript_8907_orf1	12 kDa FK506-binding protein	up	1.95301	0.965698	0.01956	1	1.111	1.081	2.466	1.567	2.201	2.078	1.064
F01_transcript_3483_orf1	carotenoid isomerooxygenase-like	up	2.37921	1.25048	0.008333	1	0.881	0.907	1.843	2.717	2.072	2.211	0.9293
F01_transcript_1854_orf1	twinfilin-1-like isoform X2	up	1.86496	0.899147	0.001858	1	1.177	1.111	2.232	1.824	2.075	2.044	1.096
F01_transcript_1036_orf1	retinoblastoma-like protein	up	1.97064	0.978667	0.00389	1	0.819	1.348	2.161	2.145	1.938	2.081	1.056
F01_transcript_5063_orf1	interleukin enhancer-binding factor 2 homolog isoform X4	up	1.69105	0.757919	0.004376	1	1.427	1.058	1.948	2.034	1.914	1.965	1.162
F01_transcript_9522_orf1	nuclear progesterone receptor	up	1.80918	0.855337	0.000303	1	1.181	1.152	1.906	2.056	2.069	2.01	1.111
F01_transcript_14134_orf1	hydroxyacyl-coenzyme A dehydrogenase, mitochondrial-like	up	2.00869	1.00625	3.1e-05	1	1.031	1.078	1.996	2.146	2.1	2.081	1.036
F01_transcript_3742_orf1	spermatogonial stem-cell renewal factor	up	1.92214	0.942713	0.000414	1	1.058	1.14	2.11	1.888	2.149	2.049	1.066
F01_transcript_10958_orf1	uncharacterized protein LOC113823074	up	1.78924	0.839345	0.03036	1	1.129	1.217	2.428	1.528	2.03	1.995	1.115
F01_transcript_16787_orf1	cytochrome b-c1 complex subunit 8-like	up	2.06706	1.04758	0.000653	1	1.077	0.964	1.887	2.157	2.244	2.096	1.014
F01_transcript_6880_orf1	poly(A) RNA polymerase, mitochondrial-like	up	1.99229	0.994424	0.004213	1	1.177	0.933	2.183	2.264	1.75	2.066	1.037
F01_transcript_4689_orf1	solute carrier organic anion transporter family member 4C1	up	1.93744	0.954152	0.00015	1	1.051	1.115	2.059	1.93	2.144	2.044	1.055
F01_transcript_5643_orf1	dihydrolipoyl dehydrogenase, mitochondrial-like	up	1.9372	0.953975	0.002219	1	1.045	1.109	1.812	2.286	2.009	2.036	1.051
F01_transcript_5705_orf1	ragulator complex protein LAMTOR1-like	up	1.72679	0.788093	0.003642	1	1.187	1.206	2.07	1.718	2.071	1.953	1.131
F01_transcript_13421_orf1	actin-related protein 2/3 complex subunit 3-like	up	2.15845	1.11	0.007052	1	0.942	0.985	2.503	1.737	2.078	2.106	0.9757
F01_transcript_6705_orf1	LOW QUALITY PROTEIN: inositol-tetrakisphosphate 1-kinase-like	up	1.99125	0.993677	0.00194	1	1.127	0.959	1.805	2.257	2.086	2.049	1.029
F01_transcript_13433_orf1	protein ABHD14A-like isoform X1	up	1.99318	0.99507	0.000491	1	0.968	1.11	1.991	1.926	2.218	2.045	1.026
F01_transcript_11563_orf1	succinate--CoA ligase [ADP/GDP-forming] subunit alpha, mitochondrial-like	up	1.96618	0.975398	0.002254	1	1.055	1.05	2.282	1.787	2.037	2.035	1.035
F01_transcript_15253_orf1	sodium/calcium exchanger regulatory protein 1-like	up	2.03972	1.02837	0.03054	1	1.066	0.954	1.705	2.688	1.768	2.054	1.007
F01_transcript_9644_orf1	PREDICTED: uncharacterized protein LOC108682944	up	1.84015	0.879822	0.01509	1	1.142	1.085	1.612	2.366	1.963	1.98	1.076
F01_transcript_16410_orf1	60S ribosomal protein L27-like	up	1.9834	0.987975	0.001401	1	1.067	1.004	1.78	2.177	2.135	2.031	1.024
F01_transcript_9816_orf1	Ornithine aminotransferase	up	2.0756	1.05353	0.00085	1	0.932	1.044	2.047	1.867	2.262	2.059	0.992
F01_transcript_13782_orf1	LOW QUALITY PROTEIN: 3-hydroxyacyl-CoA dehydrogenase type-2-like	up	1.99411	0.995746	0.007861	1	1.032	1.024	1.623	2.268	2.204	2.032	1.019
F01_transcript_3763_orf1	NEDD8-activating enzyme E1 regulatory subunit-like	up	2.24184	1.16468	0.001988	1	1.047	0.774	2.067	1.89	2.366	2.108	0.9403
F01_transcript_15446_orf1	peptidyl-prolyl cis-trans isomerase 5-like	up	1.73429	0.794346	0.000724	1	1.151	1.191	1.802	1.986	2.007	1.932	1.114
F01_transcript_5715_orf1	hemocyanin	up	2.06705	1.04757	0.008984	1	0.984	0.987	1.651	2.07	2.421	2.047	0.9903
F01_transcript_11992_orf1	LOW QUALITY PROTEIN: elongation factor 1-alpha-like	up	1.69689	0.762892	0.002729	1	1.021	1.354	1.941	1.847	1.94	1.909	1.125
F01_transcript_16618_orf1	acyl-CoA-binding protein	up	2.01497	1.01076	0.03258	1	1.077	0.929	1.477	2.564	2.015	2.019	1.002
F01_transcript_3426_orf1	non-specific lipid-transfer protein, partial	up	1.85484	0.891294	0.01605	1	1.132	1.03	1.548	2.309	2.007	1.955	1.054
F01_transcript_15729_orf1	profilin	up	1.99303	0.994962	0.0267	1	0.984	1.027	2.566	1.597	1.84	2.001	1.004
F01_transcript_12809_orf1	UPF0428 protein CXorf56 homolog	up	1.71338	0.776846	0.01521	1	1.156	1.162	1.696	2.268	1.722	1.895	1.106
F01_transcript_1456_orf1	PREDICTED: ras-related protein Rab-21-like	up	1.71067	0.774561	0.007571	1	1.217	1.1	2.051	1.603	2.022	1.892	1.106
F01_transcript_8069_orf1	protein maelstrom homolog	up	1.51048	0.595005	0.004733	1	1.295	1.283	1.714	1.817	1.874	1.802	1.193
F01_transcript_756_orf1	PREDICTED: mucin-5AC-like isoform X1	up	1.67681	0.745722	0.009675	1	1.202	1.148	2.028	1.571	2.021	1.873	1.117
F01_transcript_8035_orf1	gamma-butyrobetaine dioxygenase-like	up	2.23316	1.15908	0.04054	1	0.874	0.9	1.377	2.689	2.129	2.065	0.9247
F01_transcript_2524_orf1	LOW QUALITY PROTEIN: PDZ and LIM domain protein Zasp-like	up	1.98302	0.987697	0.02655	1	1.003	1.001	2.448	1.46	2.048	1.985	1.001
F01_transcript_14703_orf1	cytochrome c oxidase subunit 4 isoform 1, mitochondrial-like	up	1.84175	0.88108	7.9e-05	1	1.02	1.126	1.862	1.949	1.985	1.932	1.049
F01_transcript_15923_orf1	Phosphatidylethanolamine-binding protein 1	up	1.84512	0.883718	0.001647	1	1.073	1.065	1.701	2.054	2.036	1.93	1.046
F01_transcript_11842_orf1	fructose 1,6-biphosphate-aldolase A	up	2.00162	1.00117	0.001553	1	0.957	1.015	1.764	2.208	1.977	1.983	0.9907
F01_transcript_8019_orf1	acyl-coenzyme A synthetase ACSM3, mitochondrial-like	up	1.73917	0.798399	0.01322	1	1.267	0.987	1.786	2.21	1.664	1.887	1.085
F01_transcript_4409_orf1	riboflavin kinase-like isoform X2	up	2.03104	1.02222	0.000573	1	1.053	0.885	2.04	2.111	1.817	1.989	0.9793
F01_transcript_5290_orf1	probable acyl-CoA dehydrogenase 6	up	2.11844	1.083	0.00125	1	0.886	0.966	1.772	2.199	2.07	2.014	0.9507
F01_transcript_286_orf1	polypyrimidine tract-binding protein 1-like isoform X8	up	1.74583	0.803909	0.008944	1	1.255	0.979	2.134	1.635	1.878	1.882	1.078
F01_transcript_2801_orf1	heat shock protein HSP 90-alpha isoform X4	up	1.90088	0.92667	3e-06	1	0.989	1.067	1.946	1.929	1.935	1.937	1.019
F01_transcript_6723_orf1	Ketohexokinase	up	1.84231	0.881514	2e-05	1	1.047	1.074	1.917	1.863	1.969	1.916	1.04
F01_transcript_13317_orf1	LOW QUALITY PROTEIN: translocon-associated protein subunit gamma-like	up	1.58808	0.667284	0.02358	1	1.311	1.111	1.491	2.04	1.906	1.812	1.141
F01_transcript_3957_orf1	methylcrotonoyl-CoA carboxylase subunit alpha, mitochondrial-like	up	1.94605	0.960552	0.00125	1	1.036	0.968	1.73	2.12	1.993	1.948	1.001
F01_transcript_3835_orf1	casein kinase II subunit alpha	up	1.71679	0.779713	0.000949	1	1.19	1.062	1.761	1.828	1.994	1.861	1.084
F01_transcript_2534_orf1	adenosine deaminase-like protein	up	1.53879	0.621799	0.002123	1	1.201	1.28	1.845	1.754	1.757	1.785	1.16
F01_transcript_7317_orf1	putative monocarboxylate transporter 9-like	up	1.76316	0.818162	0.002236	1	1.223	0.97	1.706	1.966	1.955	1.876	1.064
F01_transcript_16742_orfp1	Gene.2828::F01_transcript_16742::g.2828::m.2828 Gene.2828::F01_transcript_16742::g.2828 ORF type:5prime_partial len:74 (+),score=9.40,COX17 PF05051.14 3.7e-06 F01_transcript_16742:2-223(+)	up	2.30034	1.20185	0.01052	1	0.816	0.851	1.591	2.447	2.098	2.045	0.889
F01_transcript_7739_orf1	Hydroxysteroid dehydrogenase-like protein 2	up	1.8481	0.886044	0.004445	1	1.046	1.034	1.613	2.122	1.959	1.898	1.027
F01_transcript_14113_orf1	putative agmatinase, mitochondrial-like	up	1.82785	0.87015	0.0144	1	1.033	1.068	1.483	2.149	2.038	1.89	1.034
F01_transcript_15947_orf1	ATP synthase subunit d, mitochondrial-like	up	1.95951	0.970496	0.001199	1	1.011	0.953	1.711	2.014	2.082	1.936	0.988
F01_transcript_10833_orf1	pseudouridine-5'-phosphatase-like isoform X1	up	1.9235	0.943734	0.0062	1	1.055	0.941	1.58	2.128	2.055	1.921	0.9987
F01_transcript_12464_orf1	28S ribosomal protein S5, mitochondrial-like	up	1.69188	0.758629	0.01065	1	1.074	1.179	1.568	2.113	1.821	1.834	1.084
F01_transcript_15073_orf1	uncharacterized protein LOC113822768	up	1.89652	0.923353	2.7e-05	1	0.986	1.028	1.826	1.945	1.946	1.906	1.005
F01_transcript_16678_orf1	40S ribosomal protein S14	up	1.87438	0.906415	0.000604	1	0.986	1.046	1.953	1.722	2.011	1.895	1.011
F01_transcript_14397_orf1	proteasome subunit alpha type-4-like	up	1.90457	0.929466	0.002709	1	0.904	1.095	2.092	1.667	1.954	1.904	0.9997
F01_transcript_15388_orf1	cytochrome c isoform X1	up	1.81286	0.858272	8.4e-05	1	1.059	1.019	1.858	1.777	1.944	1.86	1.026
F01_transcript_7331_orf1	hemocyanin	up	2.04114	1.02937	0.004365	1	0.869	0.975	1.735	1.807	2.262	1.935	0.948
F01_transcript_10402_orf1	phosphopyruvate hydratase	up	1.75526	0.811683	0.001154	1	1.043	1.096	1.965	1.66	1.882	1.836	1.046
F01_transcript_10848_orf1	RNA polymerase II transcriptional coactivator KIWI-like	up	1.80683	0.85346	6.3e-05	1	1.073	1.003	1.897	1.77	1.888	1.852	1.025
F01_transcript_363_orf1	pyruvate carboxylase, mitochondrial-like	up	1.65069	0.72307	0.02243	1	1.2	1.054	1.514	2.144	1.714	1.791	1.085
F01_transcript_16064_orf1	NADH dehydrogenase [ubiquinone] 1 alpha subcomplex subunit 12-like	up	1.80841	0.854719	0.000222	1	1.035	1.034	1.725	1.889	1.937	1.85	1.023
F01_transcript_13517_orf1	uncharacterized protein LOC113801787	up	1.61953	0.695571	0.01828	1	1.214	1.075	1.497	2.067	1.761	1.775	1.096
F01_transcript_6589_orf1	putative heterogeneous nuclear ribonucleoprotein H2 isoform X2	up	1.73238	0.792756	0.002049	1	0.994	1.156	1.977	1.652	1.827	1.819	1.05
F01_transcript_11329_orf1	Dynein light chain 1, cytoplasmic	up	1.60964	0.686743	0.000501	1	1.208	1.088	1.72	1.796	1.791	1.769	1.099
F01_transcript_15139_orf1	cytosolic manganese superoxide dismutase	up	1.97056	0.978606	0.002952	1	0.916	0.978	1.639	2.13	1.935	1.901	0.9647
F01_transcript_14799_orf1	26S proteasome non-ATPase regulatory subunit 14	up	1.717	0.779889	0.000279	1	1.015	1.143	1.728	1.816	1.879	1.808	1.053
F01_transcript_16087_orfp1	Gene.2564::F01_transcript_16087::g.2564::m.2564 Gene.2564::F01_transcript_16087::g.2564 ORF type:complete len:205 (+),score=13.67,WSS_VP PF12175.9 3.1e-81 F01_transcript_16087:73-687(+)	up	2.07942	1.05618	0.04706	1	0.891	0.889	2.352	1.231	2.198	1.927	0.9267
F01_transcript_14181_orf1	inorganic pyrophosphatase-like isoform X2	up	1.85701	0.892985	0.000272	1	0.971	1.021	1.74	1.836	1.979	1.852	0.9973
F01_transcript_10085_orf1	fructose-2,6-bisphosphatase TIGAR	up	1.65298	0.725074	0.003742	1	1.089	1.126	1.95	1.573	1.793	1.772	1.072
F01_transcript_2028_orf1	serine/arginine-rich splicing factor 2, partial	up	1.75291	0.809749	0.000712	1	0.978	1.117	1.945	1.708	1.775	1.809	1.032
F01_transcript_10114_orf1	uncharacterized protein LOC113809880	up	1.80632	0.853057	0.01055	1	0.966	1.07	2.025	1.474	1.985	1.828	1.012
F01_transcript_2164_orf1	hypothetical protein C7M84_004442	up	1.84168	0.881025	0.000418	1	1	0.994	1.688	1.949	1.877	1.838	0.998
F01_transcript_12603_orf1	phosphatidate cytidylyltransferase, photoreceptor-specific-like	up	1.68975	0.756813	0.01305	1	1.207	0.956	1.477	1.942	1.923	1.781	1.054
F01_transcript_12561_orf1	eukaryotic translation initiation factor 4E-like isoform X2	up	1.71456	0.777838	0.000224	1	0.992	1.141	1.742	1.774	1.855	1.79	1.044
F01_transcript_13297_orf1	COP9 signalosome complex subunit 6-like	up	1.49735	0.582416	0.007081	1	1.113	1.289	1.821	1.57	1.703	1.698	1.134
F01_transcript_5908_orf1	LOW QUALITY PROTEIN: neural Wiskott-Aldrich syndrome protein-like	up	1.89468	0.921957	0.000392	1	0.94	0.994	1.896	1.703	1.961	1.853	0.978
F01_transcript_11675_orf1	retinol dehydrogenase 11-like isoform X1	up	1.66228	0.73316	0.001976	1	1.141	1.048	1.634	1.732	1.935	1.767	1.063
F01_transcript_10399_orf1	probable pyruvate dehydrogenase E1 component subunit alpha, mitochondrial isoform X2	up	1.63222	0.706832	0.004194	1	1.084	1.137	1.581	1.954	1.725	1.753	1.074
F01_transcript_186_orf1	kinesin-like protein KIF2A isoform X1	up	1.45779	0.543782	0.00248	1	1.214	1.234	1.709	1.679	1.638	1.675	1.149
F01_transcript_15353_orf1	60S acidic ribosomal protein P0	up	1.9701	0.978266	0.001918	1	0.87	0.979	1.649	1.9	2.063	1.871	0.9497
F01_transcript_10910_orf1	3-hydroxyisobutyrate dehydrogenase, mitochondrial-like	up	1.77286	0.82608	0.000135	1	0.988	1.064	1.707	1.831	1.87	1.803	1.017
F01_transcript_16777_orf1	60S acidic ribosomal protein P1-like	up	1.66951	0.739423	0.000635	1	1.191	0.976	1.73	1.743	1.815	1.763	1.056
F01_transcript_14280_orf1	actin, muscle-like	up	1.56882	0.649684	0.01243	1	1.332	0.958	1.679	1.603	1.881	1.721	1.097
F01_transcript_13005_orf1	uncharacterized protein LOC113824583 isoform X1	up	1.71387	0.77726	0.003424	1	0.916	1.199	1.883	1.611	1.843	1.779	1.038
F01_transcript_2789_orf1	Na(+)/H(+) exchange regulatory cofactor NHE-RF1-like isoform X1	up	1.73612	0.795871	0.000223	1	1.058	1.024	1.723	1.728	1.897	1.783	1.027
F01_transcript_9638_orf1	uncharacterized protein LOC113808246	up	1.84656	0.88484	0.000311	1	0.918	1.042	1.927	1.713	1.826	1.822	0.9867
F01_transcript_6850_orf1	programmed cell death protein 6-like	up	1.57406	0.654488	0.002732	1	1.162	1.098	1.764	1.55	1.819	1.711	1.087
F01_transcript_11476_orf1	uncharacterized protein LOC113812605	up	1.65494	0.726781	0.02677	1	1.12	1.036	1.439	2.115	1.67	1.741	1.052
F01_transcript_11889_orf1	glyceraldehyde-3-phosphate dehydrogenase isoform X1	up	1.72798	0.78909	0.00025	1	1.001	1.065	1.787	1.851	1.659	1.766	1.022
F01_transcript_31_orf1	LOW QUALITY PROTEIN: myosin heavy chain, muscle-like	up	1.51307	0.597483	0.03675	1	1.185	1.143	1.747	1.345	1.941	1.678	1.109
F01_transcript_15973_orf1	late histone H1-like	up	1.67981	0.748296	0.03679	1	0.988	1.131	2.197	1.517	1.528	1.747	1.04
F01_transcript_12357_orf1	methylglutaconyl-CoA hydratase, mitochondrial-like isoform X1	up	1.92199	0.942599	0.001275	1	0.914	0.947	1.636	1.863	1.999	1.833	0.9537
F01_transcript_15985_orf1	cytochrome c oxidase subunit 5A, mitochondrial-like	up	1.96383	0.97367	0.002055	1	0.901	0.919	1.599	1.973	1.966	1.846	0.94
F01_transcript_11405_orf1	DNA-directed RNA polymerases I, II, and III subunit RPABC3-like	up	1.60637	0.683807	0.003285	1	1.152	1.048	1.796	1.529	1.818	1.714	1.067
F01_transcript_14417_orf1	sulfotransferase 1A3-like	up	1.61184	0.68871	0.001615	1	1.123	1.068	1.562	1.819	1.763	1.715	1.064
F01_transcript_13290_orf1	acyl-CoA-binding domain-containing protein 6-like	up	1.54254	0.625311	0.01099	1	1.202	1.078	1.909	1.505	1.644	1.686	1.093
F01_transcript_3917_orf1	uncharacterized protein LOC113822331	up	1.67117	0.740856	0.000823	1	0.951	1.161	1.803	1.654	1.741	1.733	1.037
F01_transcript_1138_orf1	protein bric-a-brac 2-like	up	1.6625	0.733354	0.000627	1	1.104	1.016	1.63	1.846	1.71	1.729	1.04
F01_transcript_7160_orf1	N-acetylglucosamine-6-phosphate deacetylase-like	up	2.03466	1.02479	0.001028	1	0.942	0.793	1.997	1.684	1.884	1.855	0.9117
F01_transcript_12479_orf1	hypothetical protein C7M84_022214	up	1.66731	0.737522	0.000744	1	1.013	1.099	1.614	1.848	1.725	1.729	1.037
F01_transcript_12727_orf1	actin, cytoplasmic A3a-like	up	1.66795	0.738079	0.000377	1	1.124	0.985	1.653	1.725	1.806	1.728	1.036
F01_transcript_8799_orf1	peroxisomal membrane protein 2-like	up	1.77285	0.826071	0.038	1	1.025	0.965	1.329	2.202	1.771	1.767	0.9967
F01_transcript_10136_orf1	glucosamine-6-phosphate isomerase-like	up	1.61269	0.689469	0.000138	1	1.066	1.101	1.643	1.761	1.704	1.703	1.056
F01_transcript_17137_orf1	40S ribosomal protein S28	up	1.58333	0.662965	9.7e-05	1	1.115	1.088	1.662	1.728	1.683	1.691	1.068
F01_transcript_11632_orf1	tubulin beta-2 chain	up	1.56558	0.646699	0.004452	1	1.133	1.092	1.878	1.579	1.592	1.683	1.075
F01_transcript_16913_orf1	40S ribosomal protein S26-like	up	1.87611	0.907746	0.00052	1	0.869	0.998	1.668	1.802	1.909	1.793	0.9557
F01_transcript_9189_orf1	aspartate aminotransferase	up	1.57692	0.657112	0.008103	1	1.127	1.072	1.455	1.865	1.723	1.681	1.066
F01_transcript_5320_orfp2	Gene.4021::F01_transcript_5320::g.4021::m.4021 Gene.4021::F01_transcript_5320::g.4021 ORF type:3prime_partial len:213 (+),score=1.66,WSS_VP PF12175.9 1.2e-86 F01_transcript_5320:1890-2525(+)	up	1.65314	0.725209	0.0329	1	1.06	1.045	1.969	1.294	1.871	1.711	1.035
F01_transcript_10098_orf1	mannose-1-phosphate guanyltransferase beta-like	up	2.01717	1.01233	0.00143	1	0.838	0.888	1.664	1.801	2.033	1.833	0.9087
F01_transcript_11033_orf1	serine/arginine-rich splicing factor 1B-like	up	1.54647	0.628977	0.01573	1	1.005	1.224	1.875	1.44	1.677	1.664	1.076
F01_transcript_14508_orf1	myosin-2 essential light chain-like	up	1.68793	0.755255	0.002865	1	0.943	1.114	1.879	1.55	1.731	1.72	1.019
F01_transcript_16305_orf1	signal peptidase complex catalytic subunit SEC11A-like	up	1.63365	0.708102	0.00066	1	1.128	0.991	1.623	1.8	1.674	1.699	1.04
F01_transcript_16109_orf1	2-iminobutanoate/2-iminopropanoate deaminase-like	up	1.76566	0.820205	0.008015	1	0.976	0.994	1.45	1.826	1.967	1.748	0.99
F01_transcript_685_orf1	knob-associated histidine-rich protein-like	up	1.83097	0.872609	0.01338	1	0.949	0.951	1.392	1.948	1.971	1.77	0.9667
F01_transcript_10024_orf1	short-chain specific acyl-CoA dehydrogenase, mitochondrial-like	up	1.44763	0.53369	0.01099	1	1.204	1.148	1.45	1.773	1.627	1.617	1.117
F01_transcript_16487_orf1	60S ribosomal protein L24-like	up	1.52214	0.606101	0.00793	1	1.223	1.03	1.832	1.542	1.577	1.65	1.084
F01_transcript_239_orf1	Golgi reassembly-stacking protein 2-like	up	1.83062	0.872333	0.001365	1	0.951	0.943	1.914	1.577	1.806	1.766	0.9647
F01_transcript_4067_orf1	uncharacterized protein LOC113814442	up	1.44843	0.53449	0.008606	1	1.099	1.247	1.52	1.763	1.561	1.615	1.115
F01_transcript_1345_orf1	EH domain-containing protein 1-like isoform X1	up	1.74846	0.806087	0.002414	1	0.919	1.058	1.907	1.557	1.74	1.735	0.9923
F01_transcript_642_orf1	pleckstrin homology domain-containing family F member 2-like isoform X5	up	1.71244	0.776052	0.001781	1	0.883	1.131	1.644	1.851	1.669	1.721	1.005
F01_transcript_1722_orf1	uncharacterized protein LOC113828067	up	2.44627	1.29058	0.04201	1	0.587	0.786	2.623	1.359	1.823	1.935	0.791
F01_transcript_12161_orf1	malate dehydrogenase, mitochondrial-like	up	1.75253	0.809435	3.4e-05	1	0.928	1.042	1.705	1.755	1.744	1.735	0.99
F01_transcript_10374_orf1	OCIA domain-containing protein 1-like isoform X1	up	1.64043	0.714072	9.5e-05	1	1.035	1.051	1.642	1.766	1.657	1.688	1.029
F01_transcript_11576_orf1	eukaryotic translation initiation factor 3 subunit H-like	up	1.32335	0.404198	0.04846	1	1.368	1.14	1.695	1.414	1.533	1.547	1.169
F01_transcript_8564_orf1	hypothetical protein C7M84_008846	up	1.58818	0.667374	0.003164	1	1.198	0.948	1.548	1.749	1.7	1.666	1.049
F01_transcript_11343_orf1	myosin regulatory light chain sqh	up	1.70488	0.769675	0.00064	1	0.963	1.045	1.843	1.611	1.675	1.71	1.003
F01_transcript_8797_orf1	D-serine dehydratase-like	up	1.58095	0.660794	0.02577	1	1.099	1.05	1.32	1.894	1.766	1.66	1.05
F01_transcript_5083_orf1	death-associated protein-like	up	1.56386	0.645111	0.006121	1	1.042	1.128	1.477	1.844	1.638	1.653	1.057
F01_transcript_12931_orf1	fructose-1,6-bisphosphatase 1-like isoform X1	up	1.58604	0.665431	0.01125	1	1.216	0.921	1.494	1.857	1.627	1.659	1.046
F01_transcript_6340_orf1	estradiol 17-beta-dehydrogenase 8-like	up	1.77903	0.831094	0.006186	1	0.914	1.005	1.486	1.973	1.734	1.731	0.973
F01_transcript_2080_orf1	succinyl-CoA:3-ketoacid coenzyme A transferase 1, mitochondrial-like	up	1.84932	0.886991	0.000367	1	0.905	0.942	1.65	1.737	1.879	1.755	0.949
F01_transcript_4117_orf1	lysosome membrane protein 2-like	up	1.64321	0.716514	0.0003	1	1.032	1.038	1.574	1.713	1.755	1.681	1.023
F01_transcript_16003_orf1	mitochondrial cytochrome c oxidase subunit Vb	up	1.65782	0.729285	8.7e-05	1	1.06	0.99	1.615	1.718	1.724	1.686	1.017
F01_transcript_16011_orf1	U6 snRNA-associated Sm-like protein LSm5	up	1.77595	0.828592	0.01761	1	0.749	1.17	1.526	2.022	1.636	1.728	0.973
F01_transcript_8210_orf1	F1F0-ATP synthase beta subunit	up	1.70964	0.773694	0.000465	1	1.008	0.982	1.687	1.598	1.828	1.704	0.9967
F01_transcript_15825_orf1	hypothetical protein C7M84_010134	up	1.56559	0.646706	0.01243	1	1.106	1.05	1.648	1.414	1.879	1.647	1.052
F01_transcript_11403_orf1	kynurenine/alpha-aminoadipate aminotransferase, mitochondrial-like	up	1.51258	0.597013	0.002608	1	1.104	1.115	1.525	1.767	1.576	1.623	1.073
F01_transcript_10678_orf1	NADH-ubiquinone oxidoreductase 49 kDa subunit-like	up	1.61494	0.691478	0.001426	1	0.995	1.097	1.551	1.641	1.803	1.665	1.031
F01_transcript_14601_orf1	hypothetical protein GE061_16228	up	1.52198	0.605952	0.02823	1	0.927	1.279	1.871	1.447	1.562	1.627	1.069
F01_transcript_10624_orf1	deoxynucleoside triphosphate triphosphohydrolase SAMHD1-like	up	1.81695	0.861515	0.001957	1	0.979	0.889	1.922	1.567	1.722	1.737	0.956
F01_transcript_16074_orf1	NDUFA13	up	1.38441	0.469272	0.02355	1	1.258	1.129	1.374	1.691	1.625	1.563	1.129
F01_transcript_13629_orf1	uncharacterized protein LOC113803217	up	1.58999	0.669018	0.001061	1	1.041	1.077	1.653	1.532	1.77	1.652	1.039
F01_transcript_2571_orf1	uncharacterized protein ZK1073.1-like	up	1.7112	0.775011	0.005694	1	1.04	0.935	1.937	1.649	1.505	1.697	0.9917
F01_transcript_1452_orf1	putative delta-1-pyrroline-5-carboxylate dehydrogenase, mitochondrial, partial	up	1.46465	0.550552	0.02078	1	1.066	1.2	1.369	1.794	1.622	1.595	1.089
F01_transcript_15680_orf1	proteasome subunit beta type-3-like	up	1.51689	0.601112	0.006152	1	1.159	1.038	1.748	1.438	1.666	1.617	1.066
F01_transcript_6169_orf1	ATP-dependent RNA helicase DDX42-like	up	1.41712	0.502959	0.004716	1	1.116	1.214	1.502	1.676	1.54	1.573	1.11
F01_transcript_4547_orf1	sex-lethal homolog	up	1.66932	0.739263	0.000759	1	0.974	1.037	1.708	1.541	1.778	1.676	1.004
F01_transcript_578_orf1	RNA-binding protein 45-like isoform X2	up	1.96198	0.972308	0.01275	1	0.638	1.076	1.906	1.473	1.945	1.775	0.9047
F01_transcript_14590_orf1	translation initiation factor eIF-2B subunit alpha-like isoform X2	up	1.39839	0.483765	0.00325	1	1.119	1.231	1.603	1.521	1.563	1.562	1.117
F01_transcript_1288_orf1	heterogeneous nuclear ribonucleoprotein L-like isoform X1	up	1.61366	0.690335	0.003892	1	0.948	1.128	1.817	1.506	1.638	1.654	1.025
F01_transcript_11735_orf1	E3 ubiquitin-protein ligase	up	1.43898	0.525047	0.001641	1	1.131	1.163	1.533	1.548	1.659	1.58	1.098
F01_transcript_16050_orf1	uncharacterized protein LOC113827213	up	1.43364	0.519679	0.001493	1	1.188	1.113	1.57	1.532	1.629	1.577	1.1
F01_transcript_5005_orf1	glycine--tRNA ligase-like	up	1.67333	0.742719	0.007322	1	1.007	0.997	1.881	1.424	1.719	1.675	1.001
F01_transcript_15247_orf1	probable protein BRICK1-B isoform X2	up	1.55694	0.638711	0.000103	1	1.097	1.037	1.591	1.615	1.675	1.627	1.045
F01_transcript_12862_orf1	electron transfer flavoprotein subunit alpha, mitochondrial-like	up	1.4916	0.576865	0.01011	1	1.152	1.064	1.389	1.73	1.677	1.599	1.072
F01_transcript_12255_orf1	sorting nexin-12-like	up	1.67385	0.74317	0.000501	1	0.982	1.011	1.79	1.568	1.652	1.67	0.9977
F01_transcript_6154_orf1	flavin-containing monooxygenase FMO GS-OX-like 2 isoform X2	up	1.56196	0.643357	0.000902	1	1.094	1.03	1.745	1.58	1.553	1.626	1.041
F01_transcript_2102_orf1	putative serine/threonine-protein phosphatase	up	1.51272	0.597149	0.002403	1	1.014	1.17	1.669	1.489	1.656	1.605	1.061
F01_transcript_9692_orf1	actin-related protein 2/3 complex subunit 4	up	1.53181	0.615241	0.000439	1	1.039	1.121	1.55	1.683	1.606	1.613	1.053
F01_transcript_6255_orf1	ATP-dependent (S)-NAD(P)H-hydrate dehydratase-like	up	1.84146	0.88085	0.000179	1	0.859	0.953	1.643	1.775	1.76	1.726	0.9373
F01_transcript_8774_orf1	arylsulfatase I-like	up	1.51607	0.600335	0.006052	1	1.04	1.135	1.757	1.431	1.623	1.604	1.058
F01_transcript_2951_orf1	Cofilin/actin-depolymerizing factor-like protein	up	1.70152	0.766827	0.01116	1	0.958	0.997	1.921	1.391	1.715	1.676	0.985
F01_transcript_6419_orf1	acyl-coenzyme A oxidase 3, peroxisomal-like isoform X1	up	1.43905	0.525113	0.0132	1	1.044	1.23	1.395	1.643	1.673	1.57	1.091
F01_transcript_4339_orf1	V-type proton ATPase catalytic subunit A-like	up	1.55523	0.637133	0.000306	1	1.092	1.031	1.537	1.648	1.671	1.619	1.041
F01_transcript_7591_orfp1	Gene.157::F01_transcript_7591::g.157::m.157 Gene.157::F01_transcript_7591::g.157 ORF type:5prime_partial len:654 (-),score=77.52 F01_transcript_7591:171-2132(-)	up	2.10748	1.07552	0.0167	1	0.839	0.729	1.907	1.371	2.134	1.804	0.856
F01_transcript_6050_orf1	Golgi SNAP receptor complex member 1-like	up	1.75988	0.81548	0.00143	1	0.799	1.092	1.637	1.759	1.692	1.696	0.9637
F01_transcript_2678_orf1	FAD synthase-like isoform X1	up	1.40416	0.489706	0.002923	1	1.148	1.17	1.476	1.627	1.555	1.553	1.106
F01_transcript_2034_orf1	protein PRRC1-like	up	1.60176	0.679659	0.00205	1	0.899	1.168	1.681	1.566	1.665	1.637	1.022
F01_transcript_11871_orf1	signal peptidase complex subunit 3-like	up	1.44342	0.529493	0.01673	1	1.157	1.103	1.788	1.412	1.507	1.569	1.087
F01_transcript_16287_orf1	ribosomal protein S7	up	1.5767	0.656907	0.000201	1	1.058	1.033	1.555	1.615	1.701	1.624	1.03
F01_transcript_13166_orf1	hypothetical protein C7M84_012785	up	1.53537	0.618589	0.001089	1	1.063	1.074	1.502	1.718	1.599	1.606	1.046
F01_transcript_65_orf1	uncharacterized protein LOC113805372	up	1.58984	0.668885	0.000201	1	1.066	1.006	1.689	1.549	1.645	1.628	1.024
F01_transcript_269_orf1	microtubule-associated protein RP/EB family member 1-like isoform X2	up	2.29478	1.19835	0.03409	1	0.663	0.749	1.223	2.093	2.22	1.845	0.804
F01_transcript_12840_orf1	uncharacterized protein LOC113799984	up	1.45733	0.543326	0.003923	1	1.165	1.07	1.494	1.515	1.705	1.571	1.078
F01_transcript_14413_orf1	mitochondrial manganese superoxide dismutase	up	1.51905	0.603167	0.0437	1	1.14	1.009	1.277	1.907	1.601	1.595	1.05
F01_transcript_9310_orf1	ubiquitin-conjugating enzyme E2 N	up	1.66381	0.73449	0.003058	1	0.893	1.082	1.593	1.536	1.821	1.65	0.9917
F01_transcript_13586_orf1	peroxiredoxin	up	1.70041	0.765882	0.003538	1	0.983	0.951	1.449	1.817	1.723	1.663	0.978
F01_transcript_217_orf1	very low-density lipoprotein receptor-like isoform X1	up	1.67206	0.741631	0.000453	1	0.946	1.018	1.539	1.678	1.738	1.652	0.988
F01_transcript_3546_orf1	cytochrome P450 3A2-like isoform X1	up	1.25771	0.330794	0.04063	1	1.27	1.234	1.365	1.49	1.551	1.469	1.168
F01_transcript_1246_orf1	putative long-chain-fatty-acid--CoA ligase 4 isoform X1	up	1.55631	0.63813	0.0356	1	1.1	0.989	1.331	1.944	1.533	1.603	1.03
F01_transcript_1964_orf1	LOW QUALITY PROTEIN: transforming growth factor-beta-induced protein ig-h3-like	up	1.5019	0.58679	0.01759	1	1.044	1.112	1.782	1.333	1.626	1.58	1.052
F01_transcript_10282_orf1	S-adenosylhomocysteine hydrolase	up	1.55837	0.640034	0.000324	1	1.027	1.058	1.513	1.621	1.672	1.602	1.028
F01_transcript_7971_orf1	mitochondrial carnitine/acylcarnitine carrier protein-like isoform X1	up	1.40843	0.494083	0.03597	1	1.154	1.123	1.336	1.795	1.482	1.538	1.092
F01_transcript_15312_orf1	flavin reductase (NADPH)-like isoform X1	up	1.73696	0.796562	0.03325	1	0.908	0.973	1.271	2.032	1.702	1.668	0.9603
F01_transcript_13980_orf1	chitinase 3 precursor, partial	up	2.38439	1.25362	0.006603	1	0.739	0.59	2.04	1.513	1.999	1.851	0.7763
F01_transcript_1863_orf1	calcium-binding mitochondrial carrier protein Aralar1-like	up	1.49241	0.577644	0.007029	1	1.137	1.026	1.396	1.71	1.614	1.573	1.054
F01_transcript_16327_orf1	uncharacterized protein LOC113808012	up	1.62438	0.699885	0.006544	1	1.078	0.925	1.433	1.821	1.625	1.626	1.001
F01_transcript_12425_orf1	prohibitin 1	up	1.56445	0.645658	0.000145	1	1.07	1.002	1.55	1.59	1.665	1.602	1.024
F01_transcript_11211_orf1	ERI1 exoribonuclease 3	up	1.625	0.70044	0.01101	1	0.908	1.093	1.414	1.859	1.603	1.625	1
F01_transcript_14746_orf1	putative cAMP-responsive element-binding protein-like 2-like	up	1.60817	0.685425	0.01546	1	0.804	1.206	1.765	1.638	1.436	1.613	1.003
F01_transcript_5822_orf1	long-chain fatty acid transport protein 4-like	up	1.51684	0.601072	0.03101	1	1.132	0.984	1.28	1.819	1.628	1.576	1.039
F01_transcript_6922_orf1	regulator of chromosome condensation-like	up	1.51442	0.598768	0.03301	1	1.087	1.032	1.894	1.34	1.49	1.575	1.04
F01_transcript_2940_orf1	dihydrolipoyllysine-residue acetyltransferase component of pyruvate dehydrogenase complex, mitochondrial-like	up	1.46786	0.553718	0.001759	1	1.03	1.145	1.453	1.602	1.603	1.553	1.058
F01_transcript_9533_orf1	actin-like	up	1.67714	0.746003	0.03194	1	1	0.912	1.931	1.247	1.705	1.628	0.9707
F01_transcript_6916_orf1	probable methylthioribulose-1-phosphate dehydratase isoform X1	up	1.57994	0.65987	0.001111	1	1.089	0.932	1.676	1.494	1.604	1.591	1.007
F01_transcript_3475_orf1	adenylyl cyclase-associated protein 1-like isoform X3	up	1.63286	0.707401	0.001038	1	0.932	1.026	1.684	1.475	1.671	1.61	0.986
F01_transcript_1393_orf1	ras-related protein Rab-2A	up	1.59791	0.676188	0.000324	1	0.936	1.053	1.521	1.6	1.656	1.592	0.9963
F01_transcript_745_orf1	putative protein msta, isoform A	up	1.65231	0.724482	0.01494	1	0.88	1.045	1.859	1.349	1.625	1.611	0.975
F01_transcript_1150_orf1	ras-related protein Rab-5B-like	up	1.6634	0.734138	0.02898	1	0.848	1.063	1.932	1.301	1.609	1.614	0.9703
F01_transcript_2969_orf1	MICOS complex subunit MIC60-like	up	1.98315	0.987791	0.01218	1	0.764	0.835	1.682	2.052	1.421	1.718	0.8663
F01_transcript_6515_orf1	isocitrate dehydrogenase [NADP], mitochondrial-like	up	1.58142	0.661219	0.01036	1	0.919	1.083	1.634	1.357	1.759	1.583	1.001
F01_transcript_7535_orf1	Pyruvate dehydrogenase E1 component subunit beta, mitochondrial	up	1.36973	0.453886	0.02343	1	1.253	1.016	1.368	1.637	1.475	1.493	1.09
F01_transcript_534_orf1	ARF GTPase-activating protein GIT2-like	up	1.5374	0.620494	0.02999	1	1.066	0.981	1.324	1.876	1.487	1.562	1.016
F01_transcript_1004_orfp1	Gene.2041::F01_transcript_1004::g.2041::m.2041 Gene.2041::F01_transcript_1004::g.2041 ORF type:complete len:1243 (+),score=123.54 F01_transcript_1004:64-3792(+)	up	1.50975	0.594306	0.02766	1	1.121	0.958	1.747	1.263	1.637	1.549	1.026
F01_transcript_12107_orfp3	Gene.1472::F01_transcript_12107::g.1472::m.1472 Gene.1472::F01_transcript_12107::g.1472 ORF type:complete len:203 (+),score=51.56 F01_transcript_12107:70-609(+)	up	1.78901	0.839158	0.001365	1	1.015	0.752	1.679	1.583	1.689	1.65	0.9223
F01_transcript_13910_orf1	V-type proton ATPase subunit d 1-like	up	1.51172	0.59619	0.002911	1	1.024	1.049	1.448	1.491	1.705	1.548	1.024
F01_transcript_9524_orf1	Malate dehydrogenase type 2	up	1.48263	0.568154	0.000396	1	1.016	1.092	1.503	1.498	1.608	1.536	1.036
F01_transcript_15332_orf1	mRNA turnover protein 4 homolog	up	1.46641	0.552289	0.002491	1	0.983	1.142	1.588	1.426	1.57	1.528	1.042
F01_transcript_2562_orf1	coatomer subunit gamma-2-like	up	1.41674	0.50258	0.000961	1	1.036	1.153	1.476	1.548	1.495	1.506	1.063
F01_transcript_10306_orf1	isocitrate dehydrogenase [NAD] subunit gamma, mitochondrial-like isoform X1	up	1.34184	0.424214	0.00458	1	1.105	1.186	1.399	1.52	1.498	1.472	1.097
F01_transcript_6704_orf1	V-type proton ATPase subunit C-like	up	1.44286	0.528928	0.01458	1	1.029	1.12	1.308	1.665	1.571	1.515	1.05
F01_transcript_2292_orf1	nucleoside diphosphate-linked moiety X motif 17-like isoform X1	up	1.51866	0.602803	0.01353	1	0.976	1.079	1.35	1.768	1.521	1.546	1.018
F01_transcript_9536_orf1	ras-related protein Rab-35-like	up	1.62564	0.701009	3e-06	1	0.952	0.973	1.586	1.57	1.598	1.585	0.975
F01_transcript_8533_orf1	COP9 signalosome complex subunit 5-like	up	1.48544	0.570887	0.001098	1	1.022	1.068	1.583	1.418	1.589	1.53	1.03
F01_transcript_13458_orf1	eukaryotic translation initiation factor 3 subunit I-like isoform X1	up	1.44871	0.534765	0.01489	1	0.933	1.197	1.656	1.371	1.507	1.511	1.043
F01_transcript_16378_orf1	putative 60S ribosomal protein L18a-like	up	1.41533	0.501135	0.01289	1	1.112	1.06	1.307	1.631	1.551	1.496	1.057
F01_transcript_15883_orf1	elongation factor 1-beta-like	up	1.58824	0.667425	5e-06	1	0.973	0.985	1.538	1.565	1.594	1.566	0.986
F01_transcript_15208_orf1	Ras-related C3 botulinum toxin substrate 1	up	1.52673	0.610447	5.3e-05	1	0.973	1.057	1.569	1.516	1.54	1.542	1.01
F01_transcript_4814_orf1	uncharacterized protein LOC113817614 isoform X1	up	1.32058	0.401175	0.02997	1	1.095	1.199	1.612	1.302	1.435	1.45	1.098
F01_transcript_5384_orf1	acyl-CoA dehydrogenase	up	1.45323	0.539264	0.02351	1	1.17	0.942	1.316	1.706	1.499	1.507	1.037
F01_transcript_10592_orf1	glutamine synthetase	up	1.52783	0.611487	0.04984	1	0.937	1.08	1.216	1.862	1.532	1.537	1.006
F01_transcript_14992_orf1	ES1 protein homolog, mitochondrial-like	up	1.4863	0.571727	0.00189	1	1.06	1.006	1.393	1.613	1.552	1.519	1.022
F01_transcript_10513_orf1	double-stranded RNA-specific editase 1-like	up	1.48192	0.567464	0.03843	1	1.088	0.98	1.792	1.242	1.513	1.516	1.023
F01_transcript_14493_orf1	copper transport protein ATOX1-like	up	1.99222	0.994377	0.009187	1	0.628	0.917	1.418	1.784	1.869	1.69	0.8483
F01_transcript_3691_orf1	Rab7	up	1.58189	0.661651	0.001973	1	0.953	0.996	1.686	1.416	1.564	1.555	0.983
F01_transcript_7363_orf1	actin-related protein 2/3 complex subunit 1A-B-like	up	1.63839	0.712278	0.000908	1	0.844	1.038	1.597	1.503	1.621	1.574	0.9607
F01_transcript_6233_orf1	Plastin-3	up	1.50445	0.589237	3e-06	1	1.006	1.026	1.54	1.504	1.52	1.521	1.011
F01_transcript_14456_orf1	putative U1 small nuclear ribonucleoprotein A	up	1.41643	0.502257	0.002713	1	0.975	1.166	1.428	1.513	1.507	1.483	1.047
F01_transcript_12968_orf1	LOW QUALITY PROTEIN: adenosine kinase 2-like	up	1.45058	0.536631	0.004975	1	0.973	1.124	1.366	1.598	1.527	1.497	1.032
F01_transcript_15805_orf1	macrophage migration inhibitory factor	up	1.3881	0.473114	0.007159	1	1.045	1.131	1.331	1.51	1.569	1.47	1.059
F01_transcript_14184_orf1	PREDICTED: uncharacterized protein LOC108669765 isoform X2	up	1.54435	0.626997	0.03265	1	0.884	1.096	1.771	1.237	1.595	1.534	0.9933
F01_transcript_5702_orf1	hypothetical protein C7M84_012034	up	1.44574	0.531805	0.006576	1	1.037	1.059	1.33	1.518	1.628	1.492	1.032
F01_transcript_8166_orf1	HD domain-containing protein 2-like	up	1.42131	0.507216	0.001073	1	1.01	1.117	1.409	1.519	1.514	1.481	1.042
F01_transcript_11425_orf1	hypothetical protein C7M84_004506, partial	up	1.49357	0.578766	0.01898	1	1.017	1.016	1.273	1.725	1.532	1.51	1.011
F01_transcript_4655_orf1	long-chain fatty acid transport protein 4-like	up	1.41244	0.49819	0.003995	1	1	1.134	1.382	1.579	1.467	1.476	1.045
F01_transcript_4141_orf1	calcineurin subunit B type 2	up	1.3321	0.413702	0.003104	1	1.12	1.123	1.499	1.456	1.366	1.44	1.081
F01_transcript_7979_orf1	dolichyl-diphosphooligosaccharide--protein glycosyltransferase 48 kDa subunit-like	up	1.45854	0.544522	0.000362	1	0.989	1.085	1.437	1.529	1.518	1.495	1.025
F01_transcript_10051_orf1	splicing factor 3A subunit 3-like	up	1.371	0.455227	0.01197	1	1.033	1.153	1.556	1.304	1.508	1.456	1.062
F01_transcript_10914_orf1	ER membrane protein complex subunit 2-like	up	1.34888	0.431763	0.006609	1	1	1.215	1.459	1.453	1.427	1.446	1.072
F01_transcript_16514_orf1	40S ribosomal protein S10-like isoform X1	up	1.57045	0.651179	0.000722	1	0.928	1.008	1.435	1.558	1.618	1.537	0.9787
F01_transcript_1816_orf1	Rab18 [Macrobrachium rosenbergii]	up	1.46955	0.555373	0.004407	1	0.898	1.157	1.433	1.547	1.508	1.496	1.018
F01_transcript_12730_orf1	prefoldin subunit 3-like	up	1.3852	0.470094	0.001371	1	1.011	1.15	1.426	1.482	1.473	1.46	1.054
F01_transcript_7123_orf1	coatomer subunit delta-like	up	1.38783	0.472834	0.000446	1	1.045	1.112	1.447	1.433	1.5	1.46	1.052
F01_transcript_16561_orf1	60S ribosomal protein 127a, partial	up	1.29616	0.374245	0.007386	1	1.196	1.085	1.357	1.457	1.44	1.418	1.094
F01_transcript_7002_orf1	transcription initiation factor IIB-like isoform X2	up	1.74975	0.807152	0.01159	1	0.848	0.89	1.867	1.355	1.57	1.597	0.9127
F01_transcript_16509_orf1	40S ribosomal protein S13	up	1.38045	0.465144	0.000319	1	1.052	1.111	1.48	1.435	1.451	1.455	1.054
F01_transcript_15965_orf1	prefoldin subunit 1-like	up	1.48909	0.574428	0.000104	1	1.046	0.978	1.451	1.524	1.528	1.501	1.008
F01_transcript_3202_orf1	ran-specific GTPase-activating protein-like	up	1.34393	0.426453	0.03433	1	1.29	0.919	1.493	1.387	1.434	1.438	1.07
F01_transcript_2666_orf1	aconitate hydratase, mitochondrial-like	up	1.41659	0.502419	0.008295	1	1.099	1.013	1.304	1.532	1.571	1.469	1.037
F01_transcript_16526_orf1	Rps16 protein	up	1.3935	0.478718	0.002885	1	1.06	1.082	1.362	1.452	1.564	1.459	1.047
F01_transcript_11_orf1	titin-like isoform X1	up	1.60938	0.686501	0.000457	1	0.994	0.886	1.593	1.463	1.58	1.545	0.96
F01_transcript_14604_orf1	WD repeat-containing protein 82	up	1.40442	0.489973	0.000733	1	1.098	1.026	1.477	1.513	1.397	1.462	1.041
F01_transcript_1938_orf1	MAP kinase-activated protein kinase 2-like	up	1.40577	0.49136	0.000804	1	1.035	1.086	1.389	1.522	1.476	1.462	1.04
F01_transcript_11050_orf1	mitochondrial-processing peptidase subunit beta-like	up	1.40385	0.489385	0.001525	1	1.02	1.099	1.369	1.503	1.507	1.46	1.04
F01_transcript_15780_orf1	myotrophin-like	up	1.48262	0.56815	0.000126	1	0.962	1.059	1.461	1.498	1.521	1.493	1.007
F01_transcript_12706_orf1	rRNA 2'-O-methyltransferase fibrillarin-like	up	1.49102	0.576298	0.001306	1	0.948	1.058	1.59	1.41	1.481	1.494	1.002
F01_transcript_12285_orf1	mitochondrial import inner membrane translocase subunit Tim22-like	up	1.35917	0.442724	0.00778	1	1.097	1.076	1.558	1.312	1.445	1.438	1.058
F01_transcript_1281_orf1	eukaryotic translation initiation factor 5-like	up	1.52383	0.607701	9.2e-05	1	0.978	0.987	1.514	1.447	1.557	1.506	0.9883
F01_transcript_10031_orf1	CCR4-NOT transcription complex subunit 7-like	up	1.40173	0.487213	0.004881	1	0.96	1.153	1.54	1.44	1.386	1.455	1.038
F01_transcript_7907_orf1	peptidyl-prolyl cis-trans isomerase FKBP4-like isoform X1	up	1.37464	0.459056	0.00046	1	1.118	1.029	1.437	1.425	1.464	1.442	1.049
F01_transcript_3531_orf1	elongation factor 2-like isoform X2	up	1.45994	0.54591	0.005454	1	1.001	1.032	1.565	1.307	1.555	1.476	1.011
F01_transcript_1336_orf1	Villin-1	up	1.45751	0.543506	0.000269	1	0.982	1.054	1.499	1.412	1.513	1.475	1.012
F01_transcript_1392_orf1	RAD50-interacting protein 1-like	up	1.4148	0.500599	0.000312	1	1.028	1.053	1.391	1.462	1.505	1.453	1.027
F01_transcript_8688_orf1	GTPase HRas	up	1.29537	0.373365	0.008959	1	1.035	1.204	1.429	1.353	1.414	1.399	1.08
F01_transcript_16831_orf1	NADH dehydrogenase [ubiquinone] 1 beta subcomplex subunit 4-like	up	1.37452	0.458929	0.003495	1	1.019	1.113	1.353	1.534	1.419	1.435	1.044
F01_transcript_3136_orf1	hypoxia up-regulated protein	up	1.37129	0.455536	0.001368	1	1.088	1.046	1.369	1.419	1.512	1.433	1.045
F01_transcript_6413_orf1	V-type proton ATPase subunit H-like	up	1.3224	0.403158	0.001355	1	1.125	1.076	1.365	1.425	1.442	1.411	1.067
F01_transcript_12242_orf1	hypothetical protein C7M84_010600	up	1.45833	0.544321	0.02991	1	0.777	1.247	1.527	1.474	1.409	1.47	1.008
F01_transcript_7060_orf1	charged multivesicular body protein 2a-like	up	1.38017	0.464849	0.000532	1	1.018	1.099	1.465	1.386	1.45	1.434	1.039
F01_transcript_6328_orf1	hypothetical protein C7M84_003718	up	1.38975	0.474824	0.000203	1	1.013	1.088	1.455	1.408	1.447	1.437	1.034
F01_transcript_5721_orf1	probable cytochrome P450 49a1	up	1.47595	0.561646	0.01885	1	0.963	1.031	1.28	1.701	1.437	1.473	0.998
F01_transcript_2709_orf1	thioredoxin reductase 1, cytoplasmic-like	up	1.38878	0.47382	0.003554	1	0.979	1.123	1.496	1.342	1.469	1.436	1.034
F01_transcript_7043_orf1	PREDICTED: mucin-17-like	up	1.54959	0.631884	0.007861	1	0.991	0.913	1.295	1.568	1.636	1.5	0.968
F01_transcript_13900_orf1	proteasome subunit alpha type-5-like	up	1.56712	0.648113	0.01212	1	0.889	0.994	1.682	1.277	1.559	1.506	0.961
F01_transcript_15133_orf1	putative NADH dehydrogenase	up	1.41904	0.504914	0.002708	1	1.08	0.977	1.334	1.515	1.489	1.446	1.019
F01_transcript_15535_orf1	60S ribosomal protein L7-like	up	1.30834	0.387739	0.000957	1	1.103	1.097	1.431	1.379	1.377	1.396	1.067
F01_transcript_16038_orf1	nucleoside diphosphate kinase A-like	up	1.35244	0.43556	0.008853	1	0.98	1.162	1.322	1.5	1.427	1.416	1.047
F01_transcript_3354_orf1	rab GDP dissociation inhibitor alpha-like	up	1.27055	0.345447	0.00463	1	1.126	1.124	1.419	1.319	1.389	1.376	1.083
F01_transcript_162_orf1	unconventional myosin-Id-like isoform X1	up	1.31574	0.395874	0.007515	1	1.07	1.112	1.282	1.477	1.428	1.396	1.061
F01_transcript_2640_orf1	laccase	up	1.3924	0.477579	0.003748	1	1.039	1.042	1.407	1.33	1.552	1.43	1.027
F01_transcript_2590_orf1	vesicle-associated membrane protein-associated protein A-like	up	1.38656	0.471513	0.000509	1	1.049	1.033	1.36	1.427	1.484	1.424	1.027
F01_transcript_12194_orf1	26S protease regulatory subunit 10B	up	1.51025	0.594783	0.003836	1	0.878	1.05	1.377	1.448	1.598	1.474	0.976
F01_transcript_12128_orf1	peroxisomal sarcosine oxidase-like	up	1.81432	0.859426	0.03992	1	0.798	0.813	1.126	1.834	1.776	1.579	0.8703
F01_transcript_150_orf1	uncharacterized protein LOC113811282 isoform X1	up	1.48174	0.567297	0.003191	1	0.92	1.038	1.594	1.392	1.397	1.461	0.986
F01_transcript_7635_orf1	cytochrome b-c1 complex subunit 2, mitochondrial-like	up	1.46777	0.553626	0.001015	1	0.962	1.012	1.351	1.51	1.503	1.455	0.9913
F01_transcript_2380_orf1	HEAT repeat-containing protein 3-like isoform X1	up	1.37938	0.464017	0.00015	1	1.015	1.069	1.454	1.403	1.396	1.418	1.028
F01_transcript_6889_orf1	V-type proton ATPase subunit D-like	up	1.32414	0.405061	0.01203	1	1.062	1.093	1.275	1.527	1.376	1.393	1.052
F01_transcript_401_orf1	LOW QUALITY PROTEIN: ubiquilin-1-like	up	1.41124	0.496966	0.00201	1	0.992	1.05	1.39	1.362	1.54	1.431	1.014
F01_transcript_12271_orf1	uncharacterized protein LOC113812221	up	1.45135	0.5374	0.008642	1	0.946	1.045	1.329	1.39	1.622	1.447	0.997
F01_transcript_4192_orf1	succinate dehydrogenase [ubiquinone] flavoprotein subunit, mitochondrial-like	up	1.442	0.528071	0.001664	1	1.003	0.998	1.448	1.338	1.541	1.442	1
F01_transcript_14964_orf1	serine/arginine-rich splicing factor 7-like isoform X4	up	1.33684	0.418829	0.007382	1	1.046	1.09	1.506	1.281	1.404	1.397	1.045
F01_transcript_9100_orf1	putative rab11 [Homalodisca vitripennis]	up	1.37683	0.461346	0.001826	1	0.979	1.102	1.417	1.349	1.475	1.414	1.027
F01_transcript_16496_orf1	ATP synthase-coupling factor 6, mitochondrial-like	up	1.31874	0.399165	0.02926	1	1.091	1.061	1.214	1.551	1.394	1.386	1.051
F01_transcript_3721_orf1	cytochrome P450 3A2-like isoform X3	up	1.50829	0.592912	0.01984	1	0.978	0.936	1.259	1.706	1.431	1.465	0.9713
F01_transcript_2826_orf1	chloride intracellular channel exc-4-like	up	1.36965	0.453807	0.003621	1	1.011	1.072	1.319	1.517	1.388	1.408	1.028
F01_transcript_64_orf1	protein transport protein Sec24A-like	up	1.34231	0.424715	0.004482	1	1.069	1.052	1.285	1.481	1.422	1.396	1.04
F01_transcript_14559_orf1	probable maleylacetoacetate isomerase 2 isoform X1	up	1.50984	0.594398	0.000246	1	0.963	0.948	1.524	1.397	1.473	1.465	0.9703
F01_transcript_8806_orf1	tumor suppressor candidate 3-like	up	1.41568	0.50149	0.000178	1	1.063	0.962	1.417	1.416	1.447	1.427	1.008
F01_transcript_16434_orf1	hemocyte homeostasis-associated protein	up	1.58493	0.664415	0.02109	1	0.922	0.904	1.773	1.428	1.278	1.493	0.942
F01_transcript_14939_orf1	peptidyl-tRNA hydrolase 2, mitochondrial-like	up	1.52704	0.61074	0.002612	1	0.819	1.071	1.447	1.484	1.481	1.471	0.9633
F01_transcript_1055_orf1	succinate-semialdehyde dehydrogenase, mitochondrial-like	up	1.3816	0.466345	0.02515	1	1.077	0.989	1.196	1.534	1.506	1.412	1.022
F01_transcript_2473_orf1	tropomodulin-like	up	1.40752	0.493153	0.000227	1	0.995	1.038	1.481	1.383	1.405	1.423	1.011
F01_transcript_15102_orf1	microsomal prostaglandin E synthase	up	1.61842	0.694588	0.002377	1	0.85	0.938	1.383	1.631	1.497	1.504	0.9293
F01_transcript_8611_orf1	uridine 5'-monophosphate synthase-like	up	1.33493	0.416767	0.004993	1	1.07	1.057	1.287	1.489	1.396	1.391	1.042
F01_transcript_13514_orf1	proteasome subunit alpha type-3-like	up	1.53814	0.621187	0.00536	1	0.849	1.026	1.621	1.366	1.436	1.474	0.9583
F01_transcript_12688_orf1	V-type proton ATPase subunit E-like	up	1.29679	0.374941	0.02214	1	1.205	0.968	1.283	1.417	1.415	1.372	1.058
F01_transcript_6757_orf1	AP-1 complex subunit sigma-2-like isoform X4	up	1.3433	0.425779	0.0247	1	1.022	1.09	1.524	1.202	1.454	1.393	1.037
F01_transcript_13797_orf1	glyoxylate reductase/hydroxypyruvate reductase-like isoform X2	up	1.51971	0.603796	0.007691	1	0.889	1.003	1.313	1.446	1.636	1.465	0.964
F01_transcript_12232_orf1	succinate dehydrogenase [ubiquinone] iron-sulfur subunit, mitochondrial-like	up	1.34947	0.43239	0.007148	1	1.022	1.076	1.266	1.421	1.496	1.394	1.033
F01_transcript_12696_orf1	NADH dehydrogenase [ubiquinone] 1 alpha subcomplex subunit 9, mitochondrial-like	up	1.43531	0.521363	0.01095	1	0.995	0.994	1.25	1.581	1.458	1.43	0.9963
F01_transcript_4973_orf1	S-methyl-5'-thioadenosine phosphorylase-like	up	1.68011	0.748552	0.003119	1	0.743	0.973	1.494	1.622	1.448	1.521	0.9053
F01_transcript_15373_orf1	39S ribosomal protein L22, mitochondrial-like	up	1.30513	0.384197	0.01868	1	1.134	1.022	1.321	1.281	1.517	1.373	1.052
F01_transcript_16215_orf1	ribosomal protein L10a	up	1.46684	0.552715	0.000376	1	0.983	0.962	1.361	1.487	1.473	1.44	0.9817
F01_transcript_6354_orf1	upstream activation factor subunit spp27-like isoform X4	up	1.44938	0.535434	0.001716	1	0.952	1.014	1.537	1.343	1.419	1.433	0.9887
F01_transcript_926_orf1	atlastin-like	up	1.39229	0.477462	0.01786	1	0.96	1.077	1.22	1.536	1.47	1.409	1.012
F01_transcript_5704_orf1	long-chain specific acyl-CoA dehydrogenase, mitochondrial-like	up	1.38522	0.470117	0.004507	1	1.029	1.016	1.283	1.515	1.419	1.406	1.015
F01_transcript_11264_orf1	hydroxyacid-oxoacid transhydrogenase, mitochondrial-like	up	1.42929	0.515297	0.03114	1	1.047	0.942	1.201	1.643	1.427	1.424	0.9963
F01_transcript_6062_orf1	carbonic anhydrase	up	1.5057	0.590434	0.02862	1	0.908	0.987	1.242	1.725	1.391	1.453	0.965
F01_transcript_2356_orf1	sodium-independent sulfate anion transporter-like	up	1.58182	0.661584	0.00649	1	0.896	0.909	1.332	1.437	1.668	1.479	0.935
F01_transcript_2754_orf1	transmembrane protein 214-like	up	1.35973	0.443316	5.2e-05	1	1.016	1.053	1.366	1.402	1.405	1.391	1.023
F01_transcript_1457_orf1	hypothetical protein C7M84_023455	up	1.40818	0.493835	0.006787	1	0.938	1.067	1.348	1.333	1.551	1.411	1.002
F01_transcript_4334_orf1	uncharacterized protein LOC113812014	up	1.429	0.515009	0.0102	1	1.01	0.969	1.239	1.544	1.474	1.419	0.993
F01_transcript_15123_orf1	reactive oxygen species modulator 1-like	up	1.53425	0.617536	0.01732	1	0.838	1.013	1.369	1.689	1.315	1.458	0.9503
F01_transcript_8348_orf1	protein disulfide isomerase 2	up	1.33786	0.419932	0.000288	1	1.037	1.054	1.385	1.332	1.416	1.378	1.03
F01_transcript_11113_orf1	F-box-like/WD repeat-containing protein TBL1XR1	up	1.75575	0.812089	0.02742	1	0.698	0.923	1.813	1.22	1.568	1.534	0.8737
F01_transcript_222_orf1	RecName: Full=Hemolymph clottable protein; Flags: Precursor	up	1.35421	0.437449	0.008076	1	1.001	1.065	1.246	1.427	1.48	1.384	1.022
F01_transcript_2447_orf1	trifunctional enzyme subunit alpha, mitochondrial-like	up	1.36319	0.446986	0.000264	1	1.028	1.019	1.332	1.391	1.433	1.385	1.016
F01_transcript_4683_orf1	tumor protein D52-like isoform X2	up	1.34932	0.432227	6.1e-05	1	1.044	1.022	1.41	1.369	1.358	1.379	1.022
F01_transcript_4440_orf1	transmembrane emp24 domain-containing protein bai-like isoform X3	up	1.41893	0.504799	3.9e-05	1	1.015	0.962	1.434	1.386	1.404	1.408	0.9923
F01_transcript_4013_orf1	prolyl endopeptidase-like isoform X1	up	1.30106	0.379682	0.005081	1	1.012	1.118	1.286	1.353	1.431	1.357	1.043
F01_transcript_16881_orf1	60S ribosomal protein L34-like	up	1.35525	0.438559	0.00679	1	1.051	1.005	1.507	1.271	1.365	1.381	1.019
F01_transcript_10659_orf1	Phosphate carrier protein, mitochondrial	up	1.39982	0.485241	0.000948	1	0.967	1.029	1.317	1.42	1.458	1.398	0.9987
F01_transcript_9177_orf1	trafficking protein particle complex subunit 3-like	up	1.31977	0.400284	0.02794	1	1.084	1.012	1.549	1.284	1.252	1.362	1.032
F01_transcript_364_orf1	1-phosphatidylinositol 4,5-bisphosphate phosphodiesterase delta-4-like, partial	up	1.4685	0.554339	0.03896	1	0.89	1.019	1.67	1.169	1.433	1.424	0.9697
F01_transcript_2735_orf1	protein transport protein Sec23A-like isoform X3	up	1.42452	0.510475	0.002114	1	0.891	1.07	1.428	1.35	1.441	1.406	0.987
F01_transcript_16596_orf1	40S ribosomal protein S24-like isoform X1	up	1.33009	0.411521	0.002188	1	1.041	1.041	1.277	1.433	1.389	1.366	1.027
F01_transcript_15572_orf1	proteasome subunit beta type-6-like	up	1.37166	0.455918	0.001072	1	0.939	1.087	1.371	1.375	1.407	1.384	1.009
F01_transcript_1678_orf1	LOW QUALITY PROTEIN: protein ROP-like	up	1.39337	0.478577	0.002067	1	0.915	1.08	1.353	1.374	1.445	1.391	0.9983
F01_transcript_5418_orf1	Mitochondrial carrier-like protein 2	up	1.31075	0.390387	0.001649	1	1.048	1.052	1.29	1.348	1.425	1.354	1.033
F01_transcript_9295_orf1	LOW QUALITY PROTEIN: uncharacterized protein LOC113813141	up	1.34249	0.424914	0.004929	1	1.045	1.013	1.284	1.486	1.335	1.368	1.019
F01_transcript_7886_orf1	60S ribosomal protein L12-like isoform X1	up	1.3317	0.413272	0.006164	1	1.066	0.999	1.402	1.242	1.438	1.361	1.022
F01_transcript_741_orf1	branched-chain-amino-acid aminotransferase, cytosolic-like	up	1.33203	0.413624	0.002982	1	1.114	0.95	1.357	1.327	1.397	1.36	1.021
F01_transcript_12963_orf1	eukaryotic translation initiation factor 6	up	1.42959	0.515604	0.00024	1	0.914	1.024	1.409	1.402	1.39	1.4	0.9793
F01_transcript_4965_orf1	aspartate--tRNA ligase, cytoplasmic-like	up	1.25284	0.325203	0.002742	1	1.112	1.056	1.294	1.371	1.303	1.323	1.056
F01_transcript_5793_orf1	carbohydrate sulfotransferase 4-like	up	1.25284	0.325203	0.03516	1	1.148	1.021	1.185	1.36	1.425	1.323	1.056
F01_transcript_15954_orf1	60S ribosomal protein L15-like	up	1.37089	0.45511	0.00563	1	0.983	1.026	1.24	1.446	1.439	1.375	1.003
F01_transcript_4575_orf1	poly(ADP-ribose) glycohydrolase ARH3-like isoform X1	up	1.28654	0.363495	0.001795	1	1.006	1.115	1.334	1.366	1.314	1.338	1.04
F01_transcript_3704_orf1	scavenger receptor class B	up	1.50627	0.590982	0.04224	1	0.943	0.903	1.616	1.109	1.561	1.429	0.9487
F01_transcript_12423_orf1	ferritin subunit-like	up	1.39272	0.477909	0.02244	1	1.068	0.909	1.23	1.353	1.564	1.382	0.9923
F01_transcript_2943_orf1	integrator complex subunit 8-like	up	1.4571	0.543104	0.001549	1	1.015	0.884	1.479	1.403	1.341	1.408	0.9663
F01_transcript_4023_orf1	translocation protein SEC62-like isoform X2	up	1.34486	0.427458	0.003148	1	1.045	0.992	1.466	1.304	1.314	1.361	1.012
F01_transcript_12683_orf1	uncharacterized protein LOC113828925	up	1.3859	0.470823	0.01199	1	0.914	1.069	1.227	1.449	1.458	1.378	0.9943
F01_transcript_3247_orf1	calcium-activated chloride channel regulator 1-like, partial	up	1.30194	0.380665	0.01427	1	1.057	1.032	1.321	1.225	1.476	1.341	1.03
F01_transcript_12499_orf1	delta(3,5)-Delta(2,4)-dienoyl-CoA isomerase, mitochondrial-like	up	1.48059	0.566172	0.007931	1	0.911	0.956	1.246	1.552	1.448	1.415	0.9557
F01_transcript_3615_orf1	endoplasmin	up	1.2307	0.299475	0.01058	1	1.116	1.071	1.228	1.372	1.321	1.307	1.062
F01_transcript_6703_orf1	mannose-1-phosphate guanyltransferase beta-like	up	1.30126	0.379913	0.005144	1	1.014	1.072	1.238	1.406	1.372	1.339	1.029
F01_transcript_15423_orf1	BRCA2 and CDKN1A interacting protein	up	1.38129	0.466014	0.03657	1	0.842	1.14	1.522	1.219	1.379	1.373	0.994
F01_transcript_16860_orf1	60S ribosomal protein L23	up	1.43019	0.516203	0.004217	1	0.847	1.073	1.398	1.345	1.434	1.392	0.9733
F01_transcript_15426_orf1	GPN-loop GTPase 3-like	up	1.24525	0.316432	0.000969	1	1.055	1.101	1.302	1.32	1.307	1.31	1.052
F01_transcript_7065_orf1	2-hydroxyacyl-CoA lyase 1-like	up	1.26149	0.335134	0.01486	1	1.064	1.069	1.192	1.388	1.371	1.317	1.044
F01_transcript_2427_orf1	aspartate aminotransferase, cytoplasmic-like	up	1.36377	0.447603	0.003417	1	1.013	0.983	1.252	1.448	1.386	1.362	0.9987
F01_transcript_9568_orf1	putative cytochrome P450 monooxygenase isoform X1	up	1.46288	0.548811	0.03873	1	0.922	0.951	1.135	1.437	1.632	1.401	0.9577
F01_transcript_5531_orf1	mitochondrial ATP synthase subunit alpha precursor	up	1.29825	0.376563	0.000347	1	1.045	1.034	1.286	1.348	1.362	1.332	1.026
F01_transcript_13784_orf1	proteasome subunit alpha type-6-like	up	1.53548	0.618693	0.000739	1	0.852	0.938	1.459	1.364	1.46	1.428	0.93
F01_transcript_7478_orf1	calcineurin B homologous protein 1-like	up	1.3176	0.397913	0.01281	1	1.032	1.018	1.22	1.478	1.323	1.34	1.017
F01_transcript_5437_orf1	uncharacterized protein LOC113800055	up	1.36884	0.452958	0.001252	1	0.938	1.047	1.299	1.382	1.406	1.362	0.995
F01_transcript_11553_orf1	ras-related protein Rab-1A	up	1.32118	0.40183	0.008217	1	0.908	1.138	1.339	1.345	1.339	1.341	1.015
F01_transcript_29_orf1	ataxin-2 homolog	up	1.3373	0.419325	0.001667	1	0.982	1.043	1.419	1.276	1.348	1.348	1.008
F01_transcript_3787_orf1	DEAD(Asp-Glu-Ala-Asp) box polypeptide 5	up	1.37542	0.459868	0.01808	1	0.898	1.077	1.488	1.211	1.394	1.364	0.9917
F01_transcript_10511_orf1	RNA-binding protein 1-like isoform X3	up	1.33897	0.42112	0.01075	1	0.965	1.054	1.468	1.222	1.352	1.347	1.006
F01_transcript_1130_orf1	ubiquitin carboxyl-terminal hydrolase 5-like	up	1.27176	0.346827	0.001049	1	1.016	1.087	1.34	1.329	1.277	1.315	1.034
F01_transcript_13914_orf1	hypothetical protein C7M84_004355, partial	up	1.31361	0.393536	0.04917	1	0.855	1.186	1.453	1.253	1.289	1.332	1.014
F01_transcript_7722_orf1	cytosolic non-specific dipeptidase-like isoform X2	up	1.20395	0.267772	0.04607	1	1.166	1.025	1.173	1.311	1.36	1.281	1.064
F01_transcript_5318_orf1	lipoamide acyltransferase component of branched-chain alpha-keto acid dehydrogenase complex, mitochondrial-like	up	1.38152	0.466255	0.006115	1	0.916	1.035	1.259	1.347	1.471	1.359	0.9837
F01_transcript_15024_orf1	proteasome subunit beta type-4-like	up	1.334	0.415757	0.000269	1	0.966	1.043	1.308	1.342	1.365	1.338	1.003
F01_transcript_919_orf1	formin-like protein	up	1.33633	0.418273	0.01126	1	0.935	1.072	1.468	1.277	1.272	1.339	1.002
F01_transcript_16489_orf1	putative ATP synthase subunit f, mitochondrial	up	1.55071	0.632928	0.01635	1	0.726	1.025	1.27	1.556	1.44	1.422	0.917
F01_transcript_11605_orf1	uncharacterized protein LOC113810419 isoform X1	up	1.35252	0.435651	0.005584	1	0.919	1.062	1.393	1.394	1.245	1.344	0.9937
F01_transcript_9074_orf1	protein disulfide-isomerase A6 homolog	up	1.30375	0.382665	0.01005	1	1.002	1.041	1.432	1.205	1.33	1.322	1.014
F01_transcript_8075_orf1	uncharacterized protein LOC113810865	up	1.38937	0.474433	0.000543	1	0.939	0.991	1.294	1.403	1.373	1.357	0.9767
F01_transcript_2180_orf1	ankyrin repeat domain-containing protein 17-like	up	1.25	0.321928	0.00266	1	1.095	1.012	1.25	1.337	1.299	1.295	1.036
F01_transcript_9198_orf1	uncharacterized protein LOC113805857	up	1.37857	0.463174	0.03967	1	0.96	0.98	1.44	1.504	1.108	1.351	0.98
F01_transcript_15260_orf1	sperm-specific H1/protamine-like protein type 2	up	1.50759	0.592241	0.04425	1	0.881	0.907	1.701	1.16	1.343	1.401	0.9293
F01_transcript_7555_orf1	glucose-6-phosphate isomerase-like	up	1.31182	0.391567	0.001974	1	0.966	1.055	1.36	1.352	1.251	1.321	1.007
F01_transcript_4138_orf1	carnitine O-acetyltransferase-like isoform X1	up	1.30426	0.383233	0.0129	1	0.991	1.035	1.216	1.452	1.279	1.316	1.009
F01_transcript_9156_orf1	fumarate hydratase, mitochondrial-like isoform X1	up	1.35939	0.44296	0.01564	1	0.985	0.97	1.165	1.417	1.436	1.339	0.985
F01_transcript_14766_orf1	ATP synthase subunit O, mitochondrial-like	up	1.25778	0.330882	0.03201	1	1.041	1.044	1.168	1.444	1.267	1.293	1.028
F01_transcript_9065_orf1	NADH dehydrogenase [ubiquinone] flavoprotein 1, mitochondrial-like	up	1.30846	0.387867	0.006858	1	0.977	1.039	1.206	1.402	1.337	1.315	1.005
F01_transcript_15305_orf1	chymotrypsin-like serine proteinase	up	1.51246	0.596896	0.01517	1	0.885	0.884	1.606	1.236	1.347	1.396	0.923
F01_transcript_16166_orf1	60S ribosomal protein L11-2-like	up	1.26465	0.338736	0.000214	1	1.036	1.037	1.261	1.305	1.318	1.295	1.024
F01_transcript_9309_orf1	26S proteasome regulatory subunit 6A-B	up	1.39463	0.47988	0.001453	1	0.962	0.942	1.397	1.258	1.394	1.35	0.968
F01_transcript_3815_orf1	sodium- and chloride-dependent GABA transporter 2-like	up	1.25609	0.328935	0.0315	1	1.158	0.923	1.21	1.354	1.307	1.29	1.027
F01_transcript_6385_orf1	T-complex protein 1 subunit alpha-like	up	1.30119	0.379835	0.000771	1	0.977	1.042	1.361	1.271	1.296	1.309	1.006
F01_transcript_2630_orf1	116 kDa U5 small nuclear ribonucleoprotein component-like	up	1.2136	0.279295	0.007487	1	1.005	1.127	1.246	1.256	1.299	1.267	1.044
F01_transcript_2388_orf1	C-1-tetrahydrofolate synthase, cytoplasmic-like isoform X1	up	1.24708	0.318556	0.003165	1	1.02	1.063	1.327	1.212	1.308	1.282	1.028
F01_transcript_16556_orf1	40S ribosomal protein S19-like	up	1.29523	0.373207	0.004343	1	0.939	1.08	1.243	1.343	1.322	1.303	1.006
F01_transcript_1083_orf1	uncharacterized protein LOC113810472	up	1.36094	0.444604	0.014	1	0.927	1.007	1.193	1.472	1.327	1.331	0.978
F01_transcript_16136_orf1	NADH dehydrogenase [ubiquinone] iron-sulfur protein 4, mitochondrial-like	up	1.32701	0.408184	0.007648	1	1.016	0.959	1.204	1.422	1.322	1.316	0.9917
F01_transcript_2825_orf1	probable citrate synthase 1, mitochondrial isoform X1	up	1.25636	0.32925	0.02461	1	1.004	1.061	1.14	1.352	1.36	1.284	1.022
F01_transcript_1623_orf1	RNA-binding protein fusilli-like isoform X3	up	1.6519	0.72413	0.0387	1	0.86	0.748	1.108	1.69	1.509	1.436	0.8693
F01_transcript_8190_orf1	cystathionine gamma-lyase-like	up	1.25759	0.330662	0.02018	1	0.987	1.075	1.159	1.377	1.317	1.284	1.021
F01_transcript_9362_orf1	probable 4-coumarate--CoA ligase 3	up	1.31388	0.393837	0.0194	1	1.027	0.955	1.238	1.465	1.215	1.306	0.994
F01_transcript_8342_orf1	uncharacterized protein LOC113815356	up	1.42405	0.510004	0.003013	1	0.97	0.876	1.351	1.438	1.264	1.351	0.9487
F01_transcript_8290_orf1	LOW QUALITY PROTEIN: clavesin-2-like	up	1.31887	0.399302	0.004089	1	0.943	1.03	1.32	1.22	1.381	1.307	0.991
F01_transcript_3492_orf1	SAP domain-containing ribonucleoprotein-like	up	1.40522	0.490794	0.0385	1	0.834	1.029	1.553	1.172	1.299	1.341	0.9543
F01_transcript_2295_orf1	protein/nucleic acid deglycase DJ-1-like	up	1.22168	0.288872	0.01605	1	1.043	1.055	1.206	1.371	1.208	1.262	1.033
F01_transcript_828_orf1	actin-interacting protein 1	up	1.30816	0.387536	0.0283	1	0.845	1.134	1.345	1.326	1.227	1.299	0.993
F01_transcript_5206_orf1	acylamino-acid-releasing enzyme-like	up	1.28287	0.359373	0.01382	1	1.005	1.006	1.407	1.172	1.285	1.288	1.004
F01_transcript_14706_orf1	60S ribosomal protein L19-like	up	1.2451	0.316259	0.003698	1	1.031	1.03	1.192	1.323	1.294	1.27	1.02
F01_transcript_6739_orf1	alpha-aminoadipic semialdehyde dehydrogenase-like	up	1.26885	0.343521	0.01348	1	1.006	1.018	1.151	1.344	1.342	1.279	1.008
F01_transcript_5606_orf1	hydroxylysine kinase-like	up	1.20753	0.272058	0.01242	1	1.081	1.028	1.164	1.301	1.287	1.251	1.036
F01_transcript_7664_orf1	E3 ubiquitin-protein ligase parkin-like	up	1.5215	0.605494	0.001202	1	0.802	0.919	1.385	1.371	1.384	1.38	0.907
F01_transcript_5231_orf1	protein kinase shaggy-like	up	1.20367	0.267437	0.000623	1	1.053	1.056	1.252	1.225	1.265	1.247	1.036
F01_transcript_16583_orf1	C-type lectin-1	up	1.40105	0.486511	0.002258	1	0.899	0.951	1.421	1.267	1.304	1.331	0.95
F01_transcript_4415_orf1	cullin-2-like	up	1.59554	0.674044	0.01218	1	0.798	0.838	1.533	1.198	1.474	1.402	0.8787
F01_transcript_11078_orf1	probable serine--tRNA ligase, cytoplasmic isoform X2	up	1.24359	0.314511	0.001124	1	1.047	0.995	1.286	1.212	1.285	1.261	1.014
F01_transcript_8209_orf1	arginine kinase	up	1.33806	0.420148	0.001946	1	0.988	0.929	1.243	1.377	1.282	1.301	0.9723
F01_transcript_1920_orf1	muscleblind-like protein	up	1.36913	0.453264	0.04582	1	0.904	0.973	1.545	1.143	1.25	1.313	0.959
F01_transcript_15384_orf1	putative 39S ribosomal protein L49, mitochondrial	up	1.42324	0.509176	0.000605	1	0.896	0.916	1.302	1.383	1.317	1.334	0.9373
F01_transcript_6334_orf1	heat shock protein 60	up	1.20914	0.273986	0.003772	1	1.026	1.059	1.19	1.242	1.298	1.243	1.028
F01_transcript_9196_orf1	signal recognition particle 54 kDa protein-like	up	1.22866	0.297081	0.002463	1	0.972	1.085	1.26	1.251	1.244	1.252	1.019
F01_transcript_391_orf1	LOW QUALITY PROTEIN: protein mesh-like	up	1.27417	0.349553	1e-06	1	0.994	1.001	1.282	1.263	1.27	1.272	0.9983
F01_transcript_530_orf1	doublecortin-like protein kinase	up	1.3252	0.406213	0.007383	1	0.877	1.05	1.267	1.365	1.246	1.293	0.9757
F01_transcript_8544_orf1	metaxin-1-like	up	1.25896	0.332237	0.03272	1	0.911	1.102	1.305	1.147	1.339	1.264	1.004
F01_transcript_16457_orf1	HIG1 domain family member 2A, mitochondrial-like	up	1.33574	0.417635	0.007078	1	1.036	0.877	1.221	1.303	1.368	1.297	0.971
F01_transcript_3220_orf1	actin-related protein 10-like	up	1.33512	0.416968	0.00011	1	0.956	0.956	1.265	1.316	1.306	1.296	0.9707
F01_transcript_4569_orf1	LOW QUALITY PROTEIN: NADH-ubiquinone oxidoreductase 75 kDa subunit, mitochondrial-like	up	1.29677	0.374918	0.01449	1	0.949	1.01	1.148	1.378	1.312	1.279	0.9863
F01_transcript_15873_orf1	keratin-associated protein 16-1-like	up	1.30408	0.383035	0.001088	1	1.014	0.933	1.32	1.234	1.288	1.281	0.9823
F01_transcript_15007_orf1	transmembrane protein 208-like	up	1.2332	0.302409	0.03021	1	1.108	0.929	1.346	1.191	1.207	1.248	1.012
F01_transcript_14981_orf1	S-formylglutathione hydrolase-like isoform X1	up	1.27264	0.34782	0.02093	1	0.919	1.063	1.146	1.307	1.342	1.265	0.994
F01_transcript_1613_orf1	alpha-soluble NSF attachment protein-like isoform X2	up	1.24279	0.313578	0.007759	1	0.993	1.023	1.194	1.207	1.345	1.249	1.005
F01_transcript_1776_orf1	glutamine-fructose-6-phosphate transaminase 2	up	1.20235	0.265852	0.003513	1	1.034	1.034	1.193	1.204	1.293	1.23	1.023
F01_transcript_2100_orf1	isovaleryl-CoA dehydrogenase, mitochondrial-like	up	1.30226	0.381016	0.02033	1	0.962	0.973	1.15	1.419	1.252	1.274	0.9783
F01_transcript_15570_orf1	probable elongation factor 1-delta isoform X3	up	1.21337	0.279023	0.002081	1	0.999	1.052	1.185	1.268	1.248	1.234	1.017
F01_transcript_948_orf1	guanine nucleotide-binding protein G(q) subunit alpha isoform X3	up	1.24327	0.31414	0.03142	1	1.1	0.909	1.31	1.146	1.286	1.247	1.003
F01_transcript_4609_orf1	LOW QUALITY PROTEIN: myelin expression factor 2-like	up	1.23214	0.30117	0.02724	1	1.009	1.015	1.364	1.126	1.237	1.242	1.008
F01_transcript_9570_orf1	arylsulfatase B-like	up	1.20707	0.271504	0.04488	1	0.948	1.109	1.132	1.325	1.233	1.23	1.019
F01_transcript_8370_orf1	eukaryotic translation initiation factor 2 subunit 1-like	up	1.20608	0.270331	0.005932	1	0.963	1.094	1.235	1.218	1.235	1.229	1.019
F01_transcript_8015_orf1	transducin beta-like protein 2 isoform X3	up	1.20196	0.26539	0.007909	1	1.021	1.038	1.145	1.263	1.269	1.226	1.02
F01_transcript_50_orf1	lethal(2) giant larvae protein homolog 1-like isoform X1	up	1.246	0.317304	0.003849	1	0.973	1.028	1.174	1.301	1.263	1.246	1
F01_transcript_15552_orf1	hypothetical protein C7M84_008865	up	1.23606	0.305744	0.003069	1	0.948	1.065	1.256	1.211	1.255	1.241	1.004
F01_transcript_13551_orf1	small androgen receptor-interacting protein 1	up	1.54186	0.624672	0.008574	1	0.703	0.945	1.35	1.299	1.435	1.361	0.8827
F01_transcript_15327_orf1	60S ribosomal protein L7a-like	up	1.21323	0.278851	0.02154	1	1.018	1.021	1.134	1.336	1.217	1.229	1.013
F01_transcript_3593_orf1	uncharacterized protein LOC113802884	up	1.27383	0.349177	0.01261	1	0.97	0.988	1.206	1.182	1.379	1.256	0.986
F01_transcript_8667_orf1	uncharacterized protein LOC113810333	up	1.24486	0.315987	0.03018	1	1.028	0.965	1.317	1.098	1.31	1.242	0.9977
F01_transcript_9071_orf1	voltage-dependent anion-selective channel-like isoform X2	up	1.29601	0.374079	0.001528	1	0.905	1.021	1.263	1.245	1.285	1.264	0.9753
F01_transcript_3014_orf1	cystathionine beta-synthase-like isoform X4	up	1.2323	0.301357	0.04272	1	1.094	0.915	1.155	1.199	1.354	1.236	1.003
F01_transcript_4309_orf1	tripartite motif-containing protein 59-like	up	1.21027	0.275325	0.04959	1	0.916	1.124	1.258	1.134	1.287	1.226	1.013
F01_transcript_12344_orf1	ornithine aminotransferase, mitochondrial-like	up	1.37832	0.462912	0.03765	1	0.739	1.084	1.32	1.197	1.374	1.297	0.941
F01_transcript_5544_orf1	glutamate dehydrogenase	up	1.23031	0.299021	0.03305	1	0.983	1.025	1.097	1.267	1.337	1.234	1.003
F01_transcript_6531_orf1	GPI transamidase component PIG-T-like	up	1.26865	0.343293	0.003524	1	0.948	1.008	1.326	1.2	1.224	1.25	0.9853
F01_transcript_1537_orf1	uncharacterized protein LOC113823205	up	1.49492	0.580068	0.004699	1	0.775	0.912	1.339	1.266	1.412	1.339	0.8957
F01_transcript_6921_orf1	T-complex protein 1 subunit gamma-like	up	1.48548	0.570928	0.008266	1	0.792	0.904	1.407	1.202	1.397	1.335	0.8987
F01_transcript_416_orf1	coronin-6-like isoform X2	up	1.24686	0.318294	0.02809	1	0.958	1.023	1.349	1.108	1.261	1.239	0.9937
F01_transcript_14699_orf1	small nuclear ribonucleoprotein Sm D3-like	up	1.47885	0.564476	0.04843	1	0.648	1.054	1.448	1.164	1.384	1.332	0.9007
F01_transcript_2322_orf1	putative adenosylhomocysteinase 3	up	1.22333	0.290814	0.02251	1	1.015	0.993	1.133	1.343	1.204	1.227	1.003
F01_transcript_8118_orf1	UTP--glucose-1-phosphate uridylyltransferase-like isoform X2	up	1.25798	0.331105	0.03225	1	0.983	0.979	1.111	1.383	1.231	1.242	0.9873
F01_transcript_3543_orf1	LOW QUALITY PROTEIN: poly(rC)-binding protein 1-like	up	1.22134	0.28846	0.03066	1	0.917	1.092	1.302	1.146	1.226	1.225	1.003
F01_transcript_731_orf1	hypothetical protein C7M84_019848	up	1.2337	0.302993	1.7e-05	1	0.985	1.006	1.222	1.224	1.245	1.23	0.997
F01_transcript_2432_orf1	Endoplasmic reticulum resident protein 44	up	1.2888	0.366026	0.002261	1	0.957	0.962	1.284	1.178	1.299	1.254	0.973
F01_transcript_5809_orf1	prolyl endopeptidase-like isoform X1	up	1.72664	0.787964	0.03573	1	0.638	0.805	1.132	1.681	1.404	1.406	0.8143
F01_transcript_93_orf1	transcriptional activator protein Pur-beta-like	up	1.26931	0.344039	0.02628	1	0.861	1.072	1.258	1.156	1.309	1.241	0.9777
F01_transcript_1704_orf1	cAMP-regulated phosphoprotein 19-like isoform X2	up	1.24166	0.312268	0.01025	1	1.017	0.95	1.294	1.134	1.256	1.228	0.989
F01_transcript_2730_orf1	LOW QUALITY PROTEIN: serine incorporator 1-like	up	1.34989	0.43284	0.01057	1	0.816	1.011	1.342	1.221	1.254	1.272	0.9423
F01_transcript_10027_orf1	phosphoglycerate kinase	up	1.25728	0.330309	0.01149	1	0.895	1.04	1.288	1.161	1.242	1.23	0.9783
F01_transcript_2848_orf1	very long-chain specific acyl-CoA dehydrogenase, mitochondrial-like	up	1.24707	0.318541	0.004436	1	0.976	0.966	1.165	1.202	1.301	1.223	0.9807
F01_transcript_12057_orf1	ceramide synthase 2-like isoform X2	up	1.30608	0.385243	0.003242	1	0.899	0.963	1.317	1.201	1.221	1.246	0.954
F01_transcript_7567_orf1	citramalyl-CoA lyase, mitochondrial-like isoform X3	up	1.20683	0.271219	0.000536	1	1.011	0.977	1.167	1.223	1.217	1.202	0.996
F01_transcript_13414_orf1	prohibitin 2	up	1.25269	0.325033	0.001209	1	0.921	1.003	1.194	1.237	1.231	1.221	0.9747
F01_transcript_5077_orf1	uncharacterized protein LOC113819725	up	1.30211	0.380846	0.008289	1	0.891	0.959	1.301	1.139	1.272	1.237	0.95
F01_transcript_10420_orf1	ribose-phosphate pyrophosphokinase 2 isoform X1	up	1.23187	0.300849	0.02359	1	0.884	1.053	1.176	1.284	1.157	1.206	0.979
F01_transcript_3073_orf1	microtubule-associated proteins 1A/1B light chain 3A-like	up	1.29885	0.377237	0.01237	1	0.844	1.004	1.311	1.193	1.195	1.233	0.9493
F01_transcript_5510_orf1	Actin-interacting protein 1	up	1.51389	0.598264	0.008431	1	0.739	0.863	1.415	1.285	1.238	1.313	0.8673
F01_transcript_16091_orf1	peptidyl-prolyl cis-trans isomerase FKBP2-like	up	1.31587	0.396021	0.0244	1	0.801	1.017	1.331	1.198	1.179	1.236	0.9393
F01_transcript_9144_orf1	uncharacterized protein LOC113805035	up	1.29083	0.368302	0.01224	1	0.913	0.934	1.284	1.109	1.281	1.225	0.949
F01_transcript_14541_orf1	coatomer subunit epsilon	up	1.3037	0.382614	0.002149	1	0.904	0.924	1.268	1.174	1.245	1.229	0.9427
F01_transcript_3303_orf1	serine/threonine protein phosphatase 1	up	1.26409	0.338101	0.02903	1	0.821	1.053	1.254	1.156	1.223	1.211	0.958
F01_transcript_2445_orf1	protein canopy 4-like	up	1.21048	0.275577	0.007004	1	0.971	0.961	1.227	1.106	1.216	1.183	0.9773
F01_transcript_3349_orf1	tRNA (cytosine(34)-C(5))-methyltransferase-like	up	1.30138	0.380039	0.007999	1	0.868	0.942	1.288	1.14	1.229	1.219	0.9367
F01_transcript_8495_orf1	formimidoyltransferase-cyclodeaminase-like	up	1.76252	0.817636	0.01858	1	0.594	0.743	1.226	1.564	1.33	1.373	0.779
F01_transcript_16563_orf1	NADH dehydrogenase [ubiquinone] 1 beta subcomplex subunit 3-like	up	1.2286	0.297013	0.01158	1	0.875	1.016	1.219	1.142	1.191	1.184	0.9637
F01_transcript_4108_orf1	uncharacterized protein LOC113823674	up	1.27784	0.35371	0.002545	1	0.875	0.94	1.22	1.172	1.206	1.199	0.9383
F01_transcript_16717_orf1	NADH dehydrogenase [ubiquinone] iron-sulfur protein 6, mitochondrial-like	up	1.2108	0.275965	0.006612	1	0.911	0.988	1.116	1.208	1.185	1.17	0.9663
F01_transcript_11402_orf1	protein LZIC-like	up	1.3837	0.468535	0.004699	1	0.846	0.838	1.252	1.182	1.281	1.238	0.8947
F01_transcript_16651_orf1	i-type lysozyme-like protein 1	up	1.35022	0.43319	0.01211	1	0.833	0.88	1.149	1.325	1.19	1.221	0.9043
F01_transcript_2105_orf1	stress-induced-phosphoprotein 1-like	up	1.20702	0.271452	0.02754	1	0.881	1.007	1.24	1.094	1.153	1.162	0.9627
F01_transcript_10434_orf1	lysosomal Pro-X carboxypeptidase-like	up	1.21272	0.278248	0.01131	1	0.981	0.896	1.186	1.205	1.098	1.163	0.959
F01_transcript_14373_orf1	proteasome subunit alpha type-2-like	up	1.21301	0.278597	0.03212	1	0.93	0.919	1.246	1.048	1.162	1.152	0.9497
F01_transcript_3637_orf1	electron transfer flavoprotein-ubiquinone oxidoreductase, mitochondrial-like	up	1.20572	0.269893	0.0497	1	0.907	0.947	1.02	1.234	1.186	1.147	0.9513
F01_transcript_5535_orf1	bromodomain-containing protein 7-like isoform X2	up	1.24368	0.314621	0.04022	1	0.848	0.943	1.205	1.035	1.23	1.157	0.9303
F01_transcript_9704_orf1	Optic atrophy 3 protein-like	up	1.30608	0.385245	0.02061	1	0.902	0.806	1.082	1.24	1.215	1.179	0.9027
F01_transcript_7439_orf1	hypothetical protein C7M84_021552	down	0.797834	-0.32584	0.04995	1	1.205	1.258	0.867	0.97	0.925	0.9207	1.154
F01_transcript_7295_orf1	Retrieval of early ER protein Rer1	up	1.31019	0.389776	0.01931	1	0.759	0.92	1.197	1.135	1.179	1.17	0.893
F01_transcript_6534_orf1	sodium-dependent nutrient amino acid transporter 1-like	up	1.3524	0.435525	0.01264	1	0.835	0.787	1.237	1.13	1.178	1.182	0.874
F01_transcript_3434_orf1	elongin-B-like	up	1.23884	0.30899	0.01626	1	0.846	0.876	1.106	1.089	1.177	1.124	0.9073
F01_transcript_798_orf1	LOW QUALITY PROTEIN: indole-3-acetaldehyde oxidase-like	down	0.70084	-0.512842	0.04812	1	1.427	1.143	0.821	0.866	0.815	0.834	1.19
F01_transcript_16602_orf1	40S ribosomal protein S11-like isoform X2	up	1.24444	0.315502	0.02471	1	0.795	0.905	1.079	1.137	1.144	1.12	0.9
F01_transcript_8163_orf1	putative phospholipase B-like 2	down	0.794756	-0.331416	0.04778	1	1.174	1.144	0.987	0.78	0.87	0.879	1.106
F01_transcript_14117_orf1	uncharacterized protein LOC113804776	down	0.713432	-0.487153	0.02458	1	1.3	1.163	0.777	0.896	0.797	0.8233	1.154
F01_transcript_13342_orf1	metaxin-2-like	down	0.743855	-0.426907	0.02405	1	1.214	1.179	0.762	0.928	0.834	0.8413	1.131
F01_transcript_14578_orf1	60S ribosomal protein L5-A-like	down	0.816528	-0.292425	0.01755	1	1.157	1.091	0.855	0.929	0.869	0.8843	1.083
F01_transcript_6792_orf1	nucleolar GTP-binding protein 2-like	down	0.790801	-0.338613	0.01087	1	1.123	1.172	0.871	0.867	0.867	0.8683	1.098
F01_transcript_16966_orf1	60S ribosomal protein L36-like	down	0.737135	-0.439999	0.02337	1	1.25	1.142	0.893	0.853	0.755	0.8337	1.131
F01_transcript_11434_orf1	putative UPF0661 TPR repeat-containing protein C16D10.01c-like	down	0.706092	-0.502071	0.02171	1	1.287	1.16	0.892	0.763	0.779	0.8113	1.149
F01_transcript_5921_orf1	Exocyst complex component 8, partial	down	0.702445	-0.509542	0.03265	1	1.318	1.117	0.905	0.735	0.773	0.8043	1.145
F01_transcript_1171_orf1	DEAD-box RNA helicase variant 2	down	0.794383	-0.332093	0.02637	1	1.209	1.048	0.847	0.892	0.849	0.8627	1.086
F01_transcript_3941_orf1	glycine--tRNA ligase-like	down	0.724557	-0.464829	0.025	1	1.287	1.096	0.872	0.798	0.782	0.8173	1.128
F01_transcript_7133_orf1	Actin-related protein 5	down	0.770293	-0.376522	0.01116	1	1.105	1.177	0.882	0.844	0.802	0.8427	1.094
F01_transcript_7768_orf1	transcription factor A, mitochondrial-like	down	0.819831	-0.286602	0.02097	1	1.164	1.027	0.893	0.861	0.863	0.8723	1.064
F01_transcript_7649_orf1	scavenger receptor B3	down	0.603728	-0.728029	0.01157	1	1.355	1.267	0.692	0.757	0.737	0.7287	1.207
F01_transcript_6707_orf1	caspase 4	down	0.789167	-0.341598	0.00995	1	1.158	1.083	0.819	0.885	0.853	0.8523	1.08
F01_transcript_5525_orf1	signal recognition particle subunit SRP68-like	down	0.826371	-0.275139	0.00474	1	1.109	1.064	0.887	0.866	0.87	0.8743	1.058
F01_transcript_14483_orf1	myosin-9-like	down	0.666927	-0.584399	0.01263	1	1.307	1.149	0.76	0.788	0.757	0.7683	1.152
F01_transcript_3944_orf1	uncharacterized protein LOC113825948	down	0.766053	-0.384483	0.02102	1	1.202	1.059	0.9	0.791	0.807	0.8327	1.087
F01_transcript_7550_orf1	galactosylceramide sulfotransferase-like isoform X1	down	0.716458	-0.481046	0.007491	1	1.169	1.185	0.757	0.833	0.813	0.801	1.118
F01_transcript_12400_orf1	uncharacterized protein LOC113810864 isoform X2	down	0.696811	-0.52116	0.009498	1	1.175	1.213	0.759	0.852	0.749	0.7867	1.129
F01_transcript_3805_orf1	LOW QUALITY PROTEIN: reticulocalbin-2-like	down	0.811681	-0.301015	0.029	1	1.058	1.102	0.947	0.768	0.849	0.8547	1.053
F01_transcript_14074_orf1	uncharacterized protein LOC113807371	down	0.782694	-0.35348	0.04786	1	1.178	1.029	0.723	0.933	0.854	0.8367	1.069
F01_transcript_1942_orf1	leucine-rich repeat-containing protein 57-like	down	0.786854	-0.345831	0.008636	1	1.145	1.05	0.843	0.871	0.8	0.838	1.065
F01_transcript_3129_orf1	acylphosphatase-2-like isoform X4	down	0.69252	-0.530072	0.01568	1	1.104	1.264	0.741	0.853	0.739	0.7777	1.123
F01_transcript_2271_orf1	uncharacterized protein LOC113821763 isoform X1	down	0.81404	-0.296828	0.005741	1	1.082	1.06	0.819	0.905	0.833	0.8523	1.047
F01_transcript_13838_orf1	uncharacterized protein PF11_0207-like isoform X2	down	0.560148	-0.83612	0.03751	1	1.482	1.169	0.883	0.544	0.618	0.6817	1.217
F01_transcript_13563_orf1	6-pyruvoyl tetrahydrobiopterin synthase-like	down	0.577972	-0.790929	0.007882	1	1.335	1.273	0.693	0.692	0.701	0.6953	1.203
F01_transcript_7523_orf1	General transcription factor IIE subunit 1	down	0.814818	-0.29545	0.006781	1	1.056	1.081	0.897	0.798	0.862	0.8523	1.046
F01_transcript_8124_orf1	poly [ADP-ribose] polymerase 3-like	down	0.822959	-0.281108	0.002785	1	1.078	1.046	0.888	0.831	0.851	0.8567	1.041
F01_transcript_3780_orf1	pre-rRNA processing protein FTSJ3-like	down	0.809447	-0.304992	0.006055	1	1.028	1.116	0.871	0.823	0.851	0.8483	1.048
F01_transcript_9630_orf1	propionyl-CoA carboxylase beta chain, mitochondrial-like	down	0.819693	-0.286845	0.01122	1	1.097	1.025	0.793	0.89	0.877	0.8533	1.041
F01_transcript_2173_orf1	LOW QUALITY PROTEIN: ABC transporter G family member 20-like	down	0.629088	-0.668667	0.03806	1	1.443	1.042	0.731	0.724	0.738	0.731	1.162
F01_transcript_4233_orf1	putative iron/zinc purple acid phosphatase-like protein	down	0.53753	-0.895582	0.02509	1	1.429	1.263	0.562	0.871	0.552	0.6617	1.231
F01_transcript_1691_orf1	putative lysophospholipid acyltransferase 1	down	0.74057	-0.433291	0.01764	1	1.194	1.067	0.751	0.894	0.77	0.805	1.087
F01_transcript_5869_orf1	putative trichohyalin	down	0.798573	-0.324504	0.005833	1	1.052	1.101	0.884	0.842	0.792	0.8393	1.051
F01_transcript_1593_orf1	dual specificity protein kinase splA-like	down	0.69328	-0.528491	0.02323	1	1.288	1.059	0.843	0.765	0.713	0.7737	1.116
F01_transcript_8763_orf1	coiled-coil domain-containing protein 115-like isoform X1	down	0.798002	-0.325536	0.008287	1	1.106	1.046	0.788	0.895	0.833	0.8387	1.051
F01_transcript_10974_orf1	inositol oxygenase-like	down	0.760485	-0.395009	0.007163	1	1.088	1.13	0.873	0.758	0.817	0.816	1.073
F01_transcript_3879_orf1	ATPase family AAA domain-containing protein 3-A-like	down	0.753018	-0.409244	0.01512	1	1.185	1.045	0.753	0.87	0.81	0.811	1.077
F01_transcript_10929_orf1	Protein lin-7-like protein	down	0.828031	-0.272243	0.01049	1	1.1	0.994	0.834	0.836	0.891	0.8537	1.031
F01_transcript_3103_orf1	tubulin-specific chaperone C-like	down	0.756477	-0.402632	0.00664	1	1.147	1.072	0.865	0.796	0.774	0.8117	1.073
F01_transcript_9830_orf1	LOW QUALITY PROTEIN: eukaryotic translation initiation factor 3 subunit E-like	down	0.713388	-0.487241	0.005028	1	1.193	1.101	0.773	0.799	0.778	0.7833	1.098
F01_transcript_16528_orf1	putative cytochrome b-c1 complex subunit 9	down	0.657546	-0.604836	0.006499	1	1.209	1.191	0.707	0.811	0.717	0.745	1.133
F01_transcript_4347_orf1	isocitrate dehydrogenase [NAD] subunit beta, mitochondrial-like isoform X2	down	0.763816	-0.388703	0.002228	1	1.075	1.118	0.818	0.828	0.792	0.8127	1.064
F01_transcript_15620_orf1	hypothetical protein C7M84_012188	down	0.736759	-0.440735	0.02551	1	1.192	1.049	0.723	0.911	0.753	0.7957	1.08
F01_transcript_6583_orf1	translation initiation factor eIF-2B subunit epsilon-like	down	0.827441	-0.273271	0.001663	1	1.054	1.017	0.822	0.84	0.88	0.8473	1.024
F01_transcript_15880_orf1	vitelline membrane outer layer 1-like protein	down	0.641491	-0.640499	0.009089	1	1.282	1.137	0.731	0.781	0.682	0.7313	1.14
F01_transcript_5404_orf1	prophenoloxidase 3	down	0.702823	-0.508766	0.04308	1	1.32	0.974	0.778	0.754	0.783	0.7717	1.098
F01_transcript_16464_orf1	40S ribosomal protein S17-like	down	0.805319	-0.312367	0.01546	1	1.067	1.036	0.741	0.876	0.881	0.8327	1.034
F01_transcript_457_orf1	uncharacterized protein LOC113815091 isoform X2	down	0.730762	-0.452526	0.01001	1	1.171	1.056	0.736	0.86	0.763	0.7863	1.076
F01_transcript_43_orf1	uncharacterized protein LOC113826609	down	0.810992	-0.30224	0.03866	1	1.131	0.953	0.828	0.775	0.898	0.8337	1.028
F01_transcript_1769_orf1	insulin-degrading enzyme-like	down	0.794889	-0.331174	0.002271	1	1.045	1.065	0.872	0.801	0.8	0.8243	1.037
F01_transcript_14146_orf1	N-alpha-acetyltransferase 10-like isoform X2	down	0.721944	-0.47004	0.01004	1	1.209	1.032	0.769	0.793	0.777	0.7797	1.08
F01_transcript_13964_orf1	ribosome biogenesis regulatory protein homolog	down	0.67358	-0.570079	0.005959	1	1.216	1.111	0.794	0.701	0.746	0.747	1.109
F01_transcript_11365_orf1	Organic cation transporter protein	down	0.74901	-0.416942	0.02092	1	1.196	0.987	0.777	0.844	0.763	0.7947	1.061
F01_transcript_13190_orf1	eukaryotic translation initiation factor 3 subunit M-like	down	0.756345	-0.402884	0.00285	1	1.093	1.076	0.853	0.768	0.775	0.7987	1.056
F01_transcript_5122_orf1	mannosyl-oligosaccharide 1,2-alpha-mannosidase IA-like	down	0.79932	-0.323154	0.00019	1	1.044	1.045	0.832	0.823	0.815	0.8233	1.03
F01_transcript_11770_orf1	7-dehydrocholesterol reductase-like	down	0.735989	-0.442244	0.01505	1	1.132	1.07	0.682	0.881	0.793	0.7853	1.067
F01_transcript_12487_orf1	uncharacterized protein LOC113807818	down	0.777351	-0.363361	0.02017	1	1.104	1.023	0.909	0.725	0.796	0.81	1.042
F01_transcript_489_orf1	nuclear pore complex protein Nup155-like isoform X1	down	0.694419	-0.526122	0.002777	1	1.161	1.118	0.727	0.781	0.769	0.759	1.093
F01_transcript_5230_orf1	lys-63-specific deubiquitinase BRCC36-like	down	0.802045	-0.318245	0.01093	1	0.995	1.086	0.826	0.882	0.763	0.8237	1.027
F01_transcript_601_orf1	protein FAM49B-like	down	0.705069	-0.504163	0.03328	1	1.268	0.987	0.839	0.697	0.759	0.765	1.085
F01_transcript_4840_orf1	trimeric intracellular cation channel type 1B.1-like	down	0.77136	-0.374523	0.02266	1	1.121	1.011	0.889	0.705	0.822	0.8053	1.044
F01_transcript_16794_orf1	NADH dehydrogenase [ubiquinone] 1 alpha subcomplex subunit 7-like	down	0.80361	-0.315433	0.02695	1	0.957	1.118	0.756	0.85	0.865	0.8237	1.025
F01_transcript_1415_orf1	exocyst complex component 1-like	down	0.644078	-0.634692	0.01417	1	1.311	1.058	0.739	0.729	0.702	0.7233	1.123
F01_transcript_1815_orf1	nuclear protein localization protein 4 homolog	down	0.820632	-0.285193	0.000136	1	1.014	1.025	0.852	0.82	0.822	0.8313	1.013
F01_transcript_4534_orf1	uncharacterized protein LOC113806593	down	0.571441	-0.807324	0.009381	1	1.297	1.223	0.579	0.782	0.65	0.6703	1.173
F01_transcript_99_orf1	kinesin heavy chain-like isoform X2	down	0.805387	-0.312246	0.008092	1	1.047	1.016	0.897	0.771	0.799	0.8223	1.021
F01_transcript_418_orf1	Fibronectin type-III domain-containing protein 3a	down	0.812193	-0.300106	0.00216	1	1.06	0.99	0.831	0.796	0.851	0.826	1.017
F01_transcript_1814_orf1	nucleobindin-2-like isoform X1	down	0.813287	-0.298163	0.01441	1	1.003	1.046	0.911	0.767	0.801	0.8263	1.016
F01_transcript_8293_orf1	eukaryotic translation initiation factor 3 subunit L-like	down	0.780754	-0.357059	0.000518	1	1.07	1.033	0.808	0.823	0.791	0.8073	1.034
F01_transcript_3409_orf1	phosphatidylinositol 4-kinase type 2-alpha-like isoform X1	down	0.779787	-0.358848	0.02081	1	1.15	0.952	0.827	0.815	0.777	0.8063	1.034
F01_transcript_12037_orf1	ML protein	down	0.696771	-0.521243	0.02007	1	1.218	1.035	0.857	0.663	0.746	0.7553	1.084
F01_transcript_2990_orf1	putative rho GDP-dissociation inhibitor 2, partial	down	0.787172	-0.345249	0.005968	1	1.067	1.021	0.872	0.747	0.811	0.81	1.029
F01_transcript_7343_orf1	peflin-like	down	0.806981	-0.309393	0.00031	1	1.011	1.039	0.815	0.844	0.803	0.8207	1.017
F01_transcript_3063_orf1	probable serine/threonine-protein kinase kinX	down	0.576072	-0.795679	0.007401	1	1.211	1.288	0.645	0.765	0.605	0.6717	1.166
F01_transcript_6963_orf1	Golgi resident protein GCP60-like	down	0.726222	-0.461518	0.002019	1	1.138	1.053	0.785	0.768	0.765	0.7727	1.064
F01_transcript_5648_orf1	uncharacterized protein LOC113809120	down	0.767534	-0.381698	0.002857	1	1.083	1.032	0.744	0.84	0.806	0.7967	1.038
F01_transcript_8146_orf1	phenylalanine--tRNA ligase beta subunit-like	down	0.772271	-0.372822	0.001466	1	1.079	1.026	0.762	0.827	0.809	0.7993	1.035
F01_transcript_9036_orf1	2-acylglycerol O-acyltransferase 2-B-like isoform X1	down	0.72639	-0.461183	0.02821	1	1.208	0.975	0.727	0.86	0.725	0.7707	1.061
F01_transcript_15630_orf1	hypothetical protein Anas_06751	down	0.770281	-0.376544	0.001259	1	1.081	1.019	0.795	0.768	0.824	0.7957	1.033
F01_transcript_13745_orf1	putative mucin-2-like	down	0.68079	-0.554717	0.007669	1	1.11	1.153	0.836	0.653	0.733	0.7407	1.088
F01_transcript_6110_orf1	uncharacterized protein LOC113823245	down	0.700744	-0.51304	0.03264	1	1.268	0.956	0.77	0.782	0.708	0.7533	1.075
F01_transcript_6482_orf1	putative transmembrane 9 superfamily member 2 isoform X2	down	0.718438	-0.477064	0.009948	1	1.169	1.021	0.733	0.838	0.72	0.7637	1.063
F01_transcript_9382_orf1	eukaryotic translation initiation factor 3 subunit G	down	0.820837	-0.284831	0.002025	1	0.973	1.035	0.856	0.818	0.796	0.8233	1.003
F01_transcript_13692_orf1	quinone oxidoreductase-like	down	0.77483	-0.368048	0.00788	1	1.023	1.063	0.737	0.881	0.774	0.7973	1.029
F01_transcript_16977_orf1	60S ribosomal protein L31-like	down	0.820837	-0.284831	0.01121	1	1.016	0.992	0.765	0.899	0.806	0.8233	1.003
F01_transcript_9749_orf1	persulfide dioxygenase ETHE1, mitochondrial-like	down	0.823477	-0.280201	0.00195	1	1.01	0.993	0.783	0.866	0.824	0.8243	1.001
F01_transcript_2498_orf1	glycerate kinase-like	down	0.639982	-0.643897	0.008914	1	1.278	1.062	0.715	0.711	0.711	0.7123	1.113
F01_transcript_9519_orf1	hypothetical protein C7M84_022350	down	0.509512	-0.972812	0.0262	1	1.538	1.088	0.576	0.702	0.57	0.616	1.209
F01_transcript_4403_orf1	putative polypeptide N-acetylgalactosaminyltransferase 9 isoform X2	down	0.80336	-0.315882	0.0113	1	0.97	1.065	0.746	0.863	0.83	0.813	1.012
F01_transcript_16498_orf1	CTL5	down	0.554514	-0.850703	0.02376	1	1.46	1.061	0.676	0.684	0.593	0.651	1.174
F01_transcript_16179_orf1	60S ribosomal protein L17-like	down	0.783675	-0.351672	0.01428	1	0.984	1.084	0.728	0.878	0.799	0.8017	1.023
F01_transcript_5630_orf1	probable ATP-dependent RNA helicase DDX47	down	0.821878	-0.283004	0.003471	1	0.974	1.029	0.779	0.862	0.827	0.8227	1.001
F01_transcript_7665_orf1	sorting and assembly machinery component 50 homolog isoform X1	down	0.743254	-0.428074	0.002927	1	1.122	1.013	0.77	0.805	0.755	0.7767	1.045
F01_transcript_13225_orf1	NIF3-like protein 1	down	0.779004	-0.360298	0.000253	1	1.05	1.021	0.783	0.82	0.79	0.7977	1.024
F01_transcript_2087_orf1	pre-mRNA-processing factor 6-like	down	0.809841	-0.304289	0.01538	1	0.99	1.027	0.906	0.764	0.774	0.8147	1.006
F01_transcript_15132_orf1	DET1- and DDB1-associated protein 1-like	down	0.793793	-0.333165	0.03942	1	0.957	1.089	0.717	0.914	0.786	0.8057	1.015
F01_transcript_5795_orf1	protein PTCD3 homolog, mitochondrial-like	down	0.63964	-0.644669	0.002949	1	1.123	1.206	0.741	0.693	0.696	0.71	1.11
F01_transcript_12979_orf1	sulfotransferase family cytosolic 1B member 1-like	down	0.670983	-0.575653	0.004529	1	1.123	1.144	0.688	0.817	0.687	0.7307	1.089
F01_transcript_6842_orf1	MAP/microtubule affinity-regulating kinase 3-like isoform X3	down	0.822592	-0.281751	0	1	0.993	1	0.823	0.819	0.82	0.8207	0.9977
F01_transcript_13379_orf1	casein kinase II subunit beta isoform X3, partial	down	0.808955	-0.305868	0.000404	1	1.001	1.013	0.81	0.844	0.785	0.813	1.005
F01_transcript_6879_orf1	focal adhesion kinase	down	0.722938	-0.468055	0.002863	1	1.116	1.048	0.803	0.705	0.78	0.7627	1.055
F01_transcript_8565_orf1	cystinosin-like	down	0.754589	-0.406236	0.01932	1	1.158	0.946	0.823	0.76	0.76	0.781	1.035
F01_transcript_13544_orf1	mitochondrial import receptor subunit TOM22 homolog	down	0.735851	-0.442515	0.002528	1	1.113	1.025	0.73	0.808	0.771	0.7697	1.046
F01_transcript_533_orf1	phospholipid scramblase 2-like	down	0.720664	-0.472602	0.00107	1	1.113	1.052	0.781	0.761	0.739	0.7603	1.055
F01_transcript_10999_orf1	activator of 90 kDa heat shock protein ATPase homolog 1-like	down	0.761845	-0.392431	0.01091	1	0.955	1.135	0.78	0.8	0.774	0.7847	1.03
F01_transcript_4264_orf1	probable Bax inhibitor 1	down	0.692444	-0.530231	0.02631	1	1.254	0.962	0.751	0.786	0.69	0.7423	1.072
F01_transcript_5380_orf1	dymeclin-like	down	0.732569	-0.448963	0.01383	1	1.174	0.966	0.781	0.788	0.732	0.767	1.047
F01_transcript_15654_orf1	uncharacterized protein LOC113809313 isoform X1	down	0.660531	-0.598302	0.01201	1	1.259	1.018	0.694	0.749	0.721	0.7213	1.092
F01_transcript_11204_orf1	GTP-binding protein 128up	down	0.753675	-0.407985	0.000771	1	1.069	1.032	0.811	0.782	0.745	0.7793	1.034
F01_transcript_1115_orf1	WASH complex subunit 4-like isoform X1	down	0.567734	-0.816714	0.007667	1	1.323	1.145	0.635	0.729	0.605	0.6563	1.156
F01_transcript_10816_orf1	uncharacterized protein LOC113829845	down	0.771261	-0.374709	0.002628	1	0.989	1.079	0.828	0.758	0.781	0.789	1.023
F01_transcript_3639_orf1	dolichyl-diphosphooligosaccharide--protein glycosyltransferase subunit STT3A-like	down	0.761965	-0.392203	0.03132	1	1.17	0.914	0.784	0.786	0.78	0.7833	1.028
F01_transcript_12448_orf1	ubiquitin carboxyl-terminal hydrolase isozyme L5	down	0.767871	-0.381064	0.000853	1	1.076	0.995	0.793	0.785	0.781	0.7863	1.024
F01_transcript_5255_orf1	innexin inx2-like	down	0.707547	-0.499102	0.002842	1	1.131	1.048	0.71	0.804	0.736	0.75	1.06
F01_transcript_11475_orf1	charged multivesicular body protein 6-A-like	down	0.743449	-0.427694	0.0305	1	1.168	0.946	0.809	0.68	0.826	0.7717	1.038
F01_transcript_4249_orf1	uncharacterized protein LOC113800661	down	0.762123	-0.391905	0.008312	1	1.113	0.967	0.753	0.83	0.765	0.7827	1.027
F01_transcript_2148_orf1	F-actin-capping protein subunit beta isoform X1	down	0.790792	-0.33863	0.000762	1	1.052	0.978	0.803	0.807	0.786	0.7987	1.01
F01_transcript_200_orf1	elongation of very long chain fatty acids protein 6, partial	down	0.426756	-1.22852	0.0358	1	1.708	1.093	0.442	0.68	0.5	0.5407	1.267
F01_transcript_15773_orf1	mitochondrial import inner membrane translocase subunit Tim16-like	down	0.744208	-0.426221	0.003238	1	1.118	0.989	0.761	0.786	0.766	0.771	1.036
F01_transcript_8281_orf1	protein phosphatase 1B	down	0.695775	-0.523308	0.01041	1	1.172	1.022	0.687	0.833	0.703	0.741	1.065
F01_transcript_9594_orf1	RNA transcription, translation and transport factor protein-like	down	0.711564	-0.490935	0.000843	1	1.081	1.084	0.784	0.716	0.752	0.7507	1.055
F01_transcript_4352_orf1	small glutamine-rich tetratricopeptide repeat-containing protein alpha-like	down	0.7999	-0.322108	0.000397	1	0.979	1.029	0.812	0.815	0.78	0.8023	1.003
F01_transcript_14259_orf1	troponin I-like isoform X30	down	0.797809	-0.325885	0.000101	1	0.989	1.024	0.815	0.801	0.787	0.801	1.004
F01_transcript_8957_orf1	glycogenin-1-like	down	0.743961	-0.4267	0.0187	1	1.064	1.041	0.745	0.896	0.669	0.77	1.035
F01_transcript_1819_orf1	putative major facilitator superfamily domain-containing protein 8	down	0.691003	-0.533237	0.006022	1	1.021	1.179	0.703	0.787	0.722	0.7373	1.067
F01_transcript_1079_orf1	protein kinase C-like	down	0.806671	-0.309947	0.02077	1	0.93	1.065	0.872	0.756	0.788	0.8053	0.9983
F01_transcript_16530_orf1	60S ribosomal protein L21-like	down	0.703875	-0.506608	0.003702	1	1.101	1.073	0.68	0.823	0.731	0.7447	1.058
F01_transcript_2921_orf1	eukaryotic translation initiation factor 2A-like	down	0.756628	-0.402345	0.003318	1	1.044	1.033	0.721	0.848	0.76	0.7763	1.026
F01_transcript_15459_orf1	39S ribosomal protein L20, mitochondrial-like	down	0.67784	-0.560984	0.001097	1	1.137	1.085	0.717	0.748	0.719	0.728	1.074
F01_transcript_14116_orf1	stomatin-like protein 2, mitochondrial	down	0.764643	-0.387143	0.02112	1	1.14	0.924	0.807	0.751	0.784	0.7807	1.021
F01_transcript_17352_orf1	RH06643p, partial	down	0.785233	-0.348807	0.02304	1	0.961	1.066	0.722	0.894	0.761	0.7923	1.009
F01_transcript_8313_orf1	hypothetical protein C7M84_025556	down	0.772638	-0.372136	0.001558	1	0.994	1.055	0.831	0.758	0.766	0.785	1.016
F01_transcript_5484_orf1	coiled-coil domain-containing protein 93-like	down	0.714286	-0.485427	0.003435	1	1.136	1.013	0.717	0.79	0.743	0.75	1.05
F01_transcript_3486_orf1	LOW QUALITY PROTEIN: putative uncharacterized oxidoreductase C513.07	down	0.768633	-0.379633	0.005847	1	1.078	0.974	0.843	0.744	0.758	0.7817	1.017
F01_transcript_475_orf1	LOW QUALITY PROTEIN: cap-specific mRNA (nucleoside-2'-O-)-methyltransferase 1-like	down	0.786197	-0.347038	0.008073	1	0.993	1.027	0.747	0.877	0.751	0.7917	1.007
F01_transcript_3625_orf1	signal transducer and activator of transcription 5B-like isoform X4	down	0.761312	-0.393439	0.000348	1	1.057	1.006	0.8	0.761	0.771	0.7773	1.021
F01_transcript_9032_orf1	putative methionine aminopeptidase 2-like, partial	down	0.80341	-0.315791	0.02272	1	0.916	1.075	0.85	0.804	0.749	0.801	0.997
F01_transcript_2533_orf1	lysosomal alpha-mannosidase-like isoform X3	down	0.649266	-0.623118	0.01083	1	1.02	1.249	0.69	0.764	0.669	0.7077	1.09
F01_transcript_14770_orf1	ATP synthase subunit b, mitochondrial-like	down	0.736522	-0.4412	0.007146	1	1.12	0.984	0.705	0.817	0.765	0.7623	1.035
F01_transcript_5745_orf1	3-ketodihydrosphingosine reductase-like	down	0.759354	-0.397156	0.006855	1	1.094	0.968	0.746	0.834	0.746	0.7753	1.021
F01_transcript_4694_orf1	arginine--tRNA ligase, cytoplasmic-like isoform X1	down	0.754936	-0.405573	3.5e-05	1	1.036	1.032	0.778	0.776	0.763	0.7723	1.023
F01_transcript_12010_orf1	26S proteasome regulatory subunit 4	down	0.81185	-0.300715	0.02015	1	1.009	0.963	0.891	0.726	0.796	0.8043	0.9907
F01_transcript_838_orf1	manganese-transporting ATPase 13A1-like	down	0.703989	-0.506376	0.000879	1	1.118	1.041	0.731	0.749	0.744	0.7413	1.053
F01_transcript_949_orf1	selenocysteine lyase-like	down	0.760255	-0.395444	0.007495	1	0.988	1.07	0.858	0.729	0.737	0.7747	1.019
F01_transcript_1502_orf1	valine--tRNA ligase-like isoform X2	down	0.752688	-0.409876	0.000836	1	1.065	1.005	0.737	0.802	0.771	0.77	1.023
F01_transcript_13040_orf1	polyglutamine-binding protein 1-like isoform X1	down	0.680394	-0.555558	0.000809	1	1.119	1.079	0.75	0.722	0.704	0.7253	1.066
F01_transcript_5858_orf1	hypothetical protein C7M84_008865	down	0.601699	-0.732885	0.008929	1	1.295	1.06	0.629	0.719	0.67	0.6727	1.118
F01_transcript_3894_orf1	ancient ubiquitous protein 1 homolog	down	0.734787	-0.444602	0.000901	1	1.018	1.078	0.73	0.797	0.748	0.7583	1.032
F01_transcript_13748_orf1	electron transfer flavoprotein subunit beta-like	down	0.770821	-0.375532	0.007823	1	1.044	0.99	0.73	0.867	0.741	0.7793	1.011
F01_transcript_3002_orf1	LOW QUALITY PROTEIN: solute carrier family 2, facilitated glucose transporter member 1-like	down	0.733107	-0.447903	0.00066	1	1.023	1.075	0.723	0.764	0.785	0.7573	1.033
F01_transcript_10512_orf1	band 7 protein AGAP004871-like	down	0.800805	-0.320477	0.03294	1	1.058	0.924	0.829	0.701	0.858	0.796	0.994
F01_transcript_4521_orf1	LOW QUALITY PROTEIN: centromere/kinetochore protein zw10 homolog	down	0.722137	-0.469656	0.000299	1	1.062	1.055	0.768	0.721	0.762	0.7503	1.039
F01_transcript_1076_orf1	uncharacterized protein LOC113813773	down	0.729884	-0.454261	0.00058	1	1.072	1.029	0.786	0.721	0.757	0.7547	1.034
F01_transcript_204_orf1	putative dystrophin-like isoform X2	down	0.746777	-0.42125	4.2e-05	1	1.034	1.039	0.771	0.769	0.754	0.7647	1.024
F01_transcript_822_orf1	85/88 kDa calcium-independent phospholipase A2-like	down	0.669748	-0.57831	0.00358	1	1.168	1.045	0.703	0.772	0.677	0.7173	1.071
F01_transcript_15790_orf1	putative zinc finger CCCH domain-containing protein 15-like	down	0.774107	-0.369395	0.002426	1	1.042	0.983	0.739	0.835	0.767	0.7803	1.008
F01_transcript_957_orf1	alpha-mannosidase 2-like	down	0.786513	-0.346457	0.000202	1	0.99	1.013	0.814	0.762	0.786	0.7873	1.001
F01_transcript_16261_orf1	splicing factor 3B subunit 6-like	down	0.768843	-0.37924	0.001816	1	1.019	1.013	0.83	0.722	0.78	0.7773	1.011
F01_transcript_12738_orf1	polymerase delta-interacting protein 2-like	down	0.670748	-0.576158	0.000969	1	1.084	1.126	0.685	0.729	0.739	0.7177	1.07
F01_transcript_14894_orf1	failed axon connections-like	down	0.711015	-0.492047	0.02582	1	1.156	0.975	0.665	0.874	0.688	0.7423	1.044
F01_transcript_7121_orf1	aromatic-L-amino-acid decarboxylase-like	down	0.725894	-0.46217	0.0443	1	1.145	0.96	0.637	0.906	0.711	0.7513	1.035
F01_transcript_9642_orf1	SH2 domain	down	0.793173	-0.334293	0.005056	1	0.981	1.007	0.853	0.728	0.789	0.79	0.996
F01_transcript_9223_orf1	WD40 repeat-containing protein SMU1-like	down	0.542314	-0.882799	0.00559	1	1.319	1.155	0.687	0.575	0.622	0.628	1.158
F01_transcript_13508_orf1	Myeloid leukemia factor	down	0.771528	-0.37421	0.001442	1	1.06	0.963	0.763	0.779	0.791	0.7777	1.008
F01_transcript_2944_orf1	mannosyl-oligosaccharide glucosidase-like isoform X2	down	0.653056	-0.614722	0.001022	1	1.138	1.101	0.682	0.732	0.702	0.7053	1.08
F01_transcript_9228_orf1	uncharacterized protein LOC113823100	down	0.650971	-0.619334	0.003589	1	1.082	1.162	0.768	0.713	0.63	0.7037	1.081
F01_transcript_4398_orf1	5'-AMP-activated protein kinase catalytic subunit alpha-2-like	down	0.771897	-0.37352	0.003221	1	0.974	1.047	0.727	0.829	0.776	0.7773	1.007
F01_transcript_10343_orf1	c-Myc-binding protein-like	down	0.777191	-0.363658	0.000697	1	1.007	1.005	0.818	0.786	0.737	0.7803	1.004
F01_transcript_14480_orf1	tRNA (adenine(58)-N(1))-methyltransferase catalytic subunit TRMT61A-like	down	0.582964	-0.778522	0.003	1	1.188	1.193	0.677	0.707	0.587	0.657	1.127
F01_transcript_7823_orf1	solute carrier family 22 member 20-like	down	0.554007	-0.852024	0.009369	1	1.353	1.09	0.645	0.676	0.587	0.636	1.148
F01_transcript_16716_orf1	40S ribosomal protein S23	down	0.80196	-0.318397	0.00126	1	0.984	0.985	0.806	0.827	0.748	0.7937	0.9897
F01_transcript_9814_orf1	probable 26S proteasome non-ATPase regulatory subunit 3	down	0.75665	-0.402302	0.001524	1	1.03	1.016	0.829	0.729	0.746	0.768	1.015
F01_transcript_3345_orf1	LOW QUALITY PROTEIN: vacuolar protein sorting-associated protein 53 homolog	down	0.818831	-0.288362	0.003664	1	0.942	0.999	0.76	0.815	0.833	0.8027	0.9803
F01_transcript_10060_orf1	probable histone-binding protein Caf1 isoform X2	down	0.813066	-0.298556	0.03526	1	1.07	0.878	0.833	0.776	0.788	0.799	0.9827
F01_transcript_10011_orf1	26S proteasome non-ATPase regulatory subunit 12	down	0.829138	-0.270316	0.001845	1	0.961	0.959	0.841	0.778	0.802	0.807	0.9733
F01_transcript_10438_orf1	trafficking protein particle complex subunit 13-like isoform X2	down	0.755424	-0.404641	0.004274	1	1.043	0.999	0.736	0.845	0.717	0.766	1.014
F01_transcript_7185_orf1	ADP-ribosylation factor 4	down	0.787084	-0.34541	0.003791	1	1.038	0.949	0.74	0.822	0.789	0.7837	0.9957
F01_transcript_9695_orf1	uncharacterized protein LOC113825653	down	0.672274	-0.572878	0.01935	1	1.234	0.959	0.674	0.783	0.689	0.7153	1.064
F01_transcript_3719_orf1	chitinase domain-containing protein 1-like	down	0.712512	-0.489014	0.006962	1	1.109	1.007	0.676	0.831	0.714	0.7403	1.039
F01_transcript_7545_orf1	protein RUFY3-like isoform X1	down	0.728571	-0.456858	0.000456	1	1.006	1.08	0.76	0.739	0.75	0.7497	1.029
F01_transcript_16691_orf1	60S ribosomal protein L32-like	down	0.716232	-0.481501	9.4e-05	1	1.057	1.048	0.73	0.748	0.746	0.7413	1.035
F01_transcript_2821_orf1	cell division cycle 5-like protein	down	0.691143	-0.532944	0.001389	1	1.089	1.062	0.73	0.778	0.669	0.7257	1.05
F01_transcript_13463_orf1	uncharacterized protein LOC113827911	down	0.359342	-1.47657	0.006398	1	1.54	1.378	0.459	0.472	0.477	0.4693	1.306
F01_transcript_10536_orf1	guanine deaminase-like	down	0.680587	-0.555148	0.02044	1	1.147	1.02	0.629	0.874	0.653	0.7187	1.056
F01_transcript_1123_orf1	protein unc-45 homolog B-like	down	0.784773	-0.349652	0.02444	1	0.896	1.087	0.831	0.759	0.751	0.7803	0.9943
F01_transcript_471_orf1	rab3 GTPase-activating protein non-catalytic subunit-like	down	0.624542	-0.679129	0.004962	1	1.232	1.043	0.697	0.699	0.65	0.682	1.092
F01_transcript_16947_orf1	28S ribosomal protein S36, mitochondrial-like	down	0.630239	-0.666029	0.006286	1	1.231	1.033	0.664	0.656	0.737	0.6857	1.088
F01_transcript_10993_orf1	protein ABHD1-like	down	0.601626	-0.733061	0.0117	1	1.285	1.036	0.649	0.751	0.598	0.666	1.107
F01_transcript_11164_orf1	calreticulin precursor	down	0.736533	-0.441178	2.9e-05	1	1.021	1.042	0.748	0.749	0.759	0.752	1.021
F01_transcript_13054_orf1	Methylthioribose-1-phosphate isomerase	down	0.792176	-0.336107	0.02937	1	0.988	0.98	0.722	0.907	0.722	0.7837	0.9893
F01_transcript_14751_orf1	uncharacterized protein LOC113812357	down	0.681499	-0.553216	0.02472	1	1.177	0.985	0.613	0.859	0.683	0.7183	1.054
F01_transcript_1682_orf1	Myotubularin-related protein 10-B	down	0.801362	-0.319474	0.000579	1	0.986	0.965	0.77	0.773	0.822	0.7883	0.9837
F01_transcript_17131_orf1	60S ribosomal protein L37-like	down	0.622436	-0.684003	0.002849	1	1.166	1.109	0.637	0.76	0.642	0.6797	1.092
F01_transcript_3918_orf1	LOW QUALITY PROTEIN: FAS-associated factor 1-like	down	0.664474	-0.589716	0.003538	1	1.18	1.013	0.714	0.702	0.705	0.707	1.064
F01_transcript_2391_orf1	presequence protease, mitochondrial-like	down	0.733595	-0.446945	2.8e-05	1	1.038	1.024	0.75	0.759	0.738	0.749	1.021
F01_transcript_5901_orf1	phosphoglucomutase-2-like	down	0.813467	-0.297844	0.008587	1	0.938	0.989	0.731	0.841	0.809	0.7937	0.9757
F01_transcript_15130_orf1	grpE protein homolog 1, mitochondrial-like	down	0.670161	-0.577421	0.002377	1	1.16	1.016	0.706	0.715	0.708	0.7097	1.059
F01_transcript_2724_orf1	protein HID1-like isoform X2	down	0.724585	-0.464772	0.008815	1	1.121	0.953	0.793	0.685	0.75	0.7427	1.025
F01_transcript_7384_orf1	uncharacterized protein LOC113812620	down	0.720253	-0.473424	0.0129	1	1.074	1.006	0.717	0.858	0.644	0.7397	1.027
F01_transcript_13459_orf1	nuclear migration protein nudC-like	down	0.714854	-0.484279	0.002165	1	0.981	1.109	0.754	0.743	0.712	0.7363	1.03
F01_transcript_2996_orf1	protein Mo25-like isoform X1	down	0.754022	-0.407322	0.000439	1	1.048	0.974	0.746	0.757	0.775	0.7593	1.007
F01_transcript_8579_orf1	phosphopyruvate hydratase	down	0.79162	-0.33712	0.002885	1	1.028	0.929	0.788	0.795	0.758	0.7803	0.9857
F01_transcript_5203_orf1	ATP-dependent RNA helicase DDX54-like	down	0.798371	-0.324869	0.009317	1	0.933	1.013	0.844	0.726	0.782	0.784	0.982
F01_transcript_8055_orf1	uncharacterized protein LOC113815317	down	0.684828	-0.546186	0.000541	1	1.082	1.063	0.756	0.682	0.715	0.7177	1.048
F01_transcript_5037_orf1	LOW QUALITY PROTEIN: tRNA selenocysteine 1-associated protein 1-like	down	0.729383	-0.455252	0.000611	1	1.04	1.022	0.796	0.722	0.716	0.7447	1.021
F01_transcript_14778_orf1	Alkylated DNA repair protein alkB-like protein 7	down	0.7653	-0.385903	0.007576	1	1.005	0.996	0.698	0.856	0.742	0.7653	1
F01_transcript_12652_orf1	ADP-ribosylation factor-like protein 5B	down	0.63909	-0.645909	0.00273	1	1.181	1.051	0.724	0.698	0.643	0.6883	1.077
F01_transcript_8856_orf1	dedicator of cytokinesis protein 7-like isoform X5	down	0.727006	-0.459961	0.02144	1	1.045	1.022	0.743	0.613	0.873	0.743	1.022
F01_transcript_11151_orf1	steroid receptor RNA activator 1-like	down	0.698075	-0.518546	0.008952	1	1.153	0.963	0.719	0.675	0.782	0.7253	1.039
F01_transcript_10773_orf1	1-acyl-sn-glycerol-3-phosphate acyltransferase epsilon-like isoform X2	down	0.738227	-0.437864	4.8e-05	1	1.038	1.006	0.764	0.737	0.747	0.7493	1.015
F01_transcript_16953_orf1	hypothetical protein C7M84_015754	down	0.722656	-0.468619	0.01149	1	1.073	0.999	0.648	0.851	0.721	0.74	1.024
F01_transcript_565_orf1	ATP-dependent zinc metalloprotease YME1 homolog	down	0.668874	-0.580193	0.000996	1	1.131	1.04	0.722	0.716	0.683	0.707	1.057
F01_transcript_602_orf1	leucine-rich repeat-containing protein	down	0.78536	-0.348574	0.001121	1	0.94	1.023	0.778	0.765	0.784	0.7757	0.9877
F01_transcript_10223_orf1	uncharacterized protein LOC113816956	down	0.639349	-0.645325	0.0296	1	1.245	0.979	0.819	0.543	0.7	0.6873	1.075
F01_transcript_242_orf1	cingulin-like protein 1 isoform X3	down	0.821565	-0.283553	0.004793	1	0.927	0.975	0.838	0.775	0.771	0.7947	0.9673
F01_transcript_9491_orf1	transmembrane emp24 domain-containing protein 1-like	down	0.692315	-0.530499	0.000384	1	1.094	1.03	0.718	0.737	0.707	0.7207	1.041
F01_transcript_10288_orf1	dynactin subunit 5-like	down	0.734286	-0.445587	0.004482	1	0.976	1.068	0.699	0.82	0.717	0.7453	1.015
F01_transcript_124_orf1	proteasome activator complex subunit 4B-like isoform X3	down	0.781073	-0.356471	0.001588	1	0.983	0.981	0.791	0.807	0.717	0.7717	0.988
F01_transcript_5923_orf1	mitochondrial import inner membrane translocase subunit TIM50-C-like	down	0.718066	-0.477811	0.002548	1	0.97	1.102	0.714	0.766	0.726	0.7353	1.024
F01_transcript_13324_orf1	thymosin 5	down	0.691346	-0.53252	0.004689	1	1.132	0.988	0.734	0.766	0.657	0.719	1.04
F01_transcript_2378_orfp1	Gene.3313::F01_transcript_2378::g.3313::m.3313 Gene.3313::F01_transcript_2378::g.3313 ORF type:complete len:1073 (+),score=56.05 F01_transcript_2378:22-3240(+)	down	0.600273	-0.736309	0.001549	1	1.115	1.182	0.654	0.699	0.626	0.6597	1.099
F01_transcript_18_orf1	LOW QUALITY PROTEIN: plasma membrane calcium-transporting ATPase 2-like	down	0.793878	-0.333012	0.000961	1	0.934	1.006	0.777	0.783	0.774	0.778	0.98
F01_transcript_4997_orf1	AP-3 complex subunit mu-1-like	down	0.812932	-0.298794	0.03482	1	0.879	1.03	0.843	0.724	0.798	0.7883	0.9697
F01_transcript_11306_orf1	uncharacterized protein LOC113823109 isoform X1	down	0.666066	-0.586262	0.01236	1	0.986	1.179	0.662	0.807	0.639	0.7027	1.055
F01_transcript_2066_orf1	uncharacterized protein LOC113819376, partial	down	0.724239	-0.465461	0.002154	1	1.089	0.967	0.768	0.734	0.712	0.738	1.019
F01_transcript_15093_orf1	vesicle transport protein SEC20-like	down	0.7711	-0.37501	0.01936	1	0.944	1.031	0.684	0.868	0.742	0.7647	0.9917
F01_transcript_654_orf1	helicase SKI2W-like	down	0.741369	-0.431736	0.00829	1	0.946	1.079	0.809	0.68	0.753	0.7473	1.008
F01_transcript_3657_orf1	exocyst complex component 5-like	down	0.664421	-0.58983	0.004463	1	1.174	0.989	0.72	0.705	0.676	0.7003	1.054
F01_transcript_12555_orf1	galactokinase-like	down	0.687873	-0.539786	0.009895	1	1.123	0.994	0.626	0.819	0.699	0.7147	1.039
F01_transcript_1042_orf1	obscurin-like	down	0.691128	-0.532975	0.004746	1	1.025	1.086	0.69	0.814	0.646	0.7167	1.037
F01_transcript_13898_orf1	uncharacterized protein LOC113818136, partial	down	0.723402	-0.46713	0.004742	1	1.073	0.977	0.666	0.805	0.736	0.7357	1.017
F01_transcript_8434_orf1	heterogeneous nuclear ribonucleoprotein R-like	down	0.618006	-0.694308	0.001477	1	1.141	1.107	0.643	0.733	0.632	0.6693	1.083
F01_transcript_10625_orf1	E3 ubiquitin-protein ligase arc-1-like	down	0.759337	-0.397187	0.007876	1	1.031	0.957	0.679	0.83	0.76	0.7563	0.996
F01_transcript_15412_orf1	low density lipoprotein receptor adapter protein 1-like isoform X1	down	0.758105	-0.39953	0.01157	1	0.958	1.031	0.706	0.856	0.704	0.7553	0.9963
F01_transcript_2039_orf1	putative serine/threonine-protein kinase Nek4-like	down	0.735679	-0.442852	0.000326	1	0.975	1.053	0.745	0.746	0.736	0.7423	1.009
F01_transcript_2653_orf1	V-type proton ATPase 116 kDa subunit a-like isoform X1	down	0.719352	-0.475231	0.001014	1	1.076	0.979	0.712	0.722	0.763	0.7323	1.018
F01_transcript_2274_orf1	nucleolar protein dao-5-like	down	0.752431	-0.41037	0.0138	1	1.003	0.99	0.866	0.673	0.713	0.7507	0.9977
F01_transcript_14083_orf1	GDP-mannose 4,6 dehydratase-like isoform X3	down	0.729278	-0.455459	0.002268	1	1.013	1.02	0.803	0.668	0.741	0.7373	1.011
F01_transcript_5919_orf1	nose resistant to fluoxetine protein 6-like	down	0.707324	-0.499556	0.000626	1	1.046	1.027	0.729	0.674	0.77	0.7243	1.024
F01_transcript_13_orf1	Pre-mRNA-processing-splicing factor 8	down	0.735551	-0.443102	0.000219	1	0.987	1.033	0.771	0.733	0.718	0.7407	1.007
F01_transcript_1793_orf1	TCDD-inducible poly [ADP-ribose] polymerase-like	down	0.563238	-0.828184	0.004306	1	1.077	1.276	0.6	0.652	0.637	0.6297	1.118
F01_transcript_12223_orf1	UDP-galactose translocator-like isoform X2	down	0.597438	-0.743139	0.01502	1	1.29	0.99	0.732	0.58	0.647	0.653	1.093
F01_transcript_6718_orf1	putative RNA-binding protein Luc7-like 1 isoform X1	down	0.795988	-0.329182	0.003517	1	0.91	1.006	0.758	0.776	0.787	0.7737	0.972
F01_transcript_299_orf1	Relish 1c	down	0.807394	-0.308656	0.04388	1	0.969	0.928	0.889	0.68	0.77	0.7797	0.9657
F01_transcript_7897_orf1	caspase-1-A-like	down	0.586364	-0.770132	0.001	1	1.157	1.143	0.658	0.665	0.612	0.645	1.1
F01_transcript_1307_orf1	Myelin proteolipid protein PLP	down	0.736318	-0.441598	0.002847	1	1.059	0.956	0.795	0.715	0.71	0.74	1.005
F01_transcript_9548_orf1	ADP-ribosylation factor 6	down	0.730853	-0.452346	0.000328	1	1.015	1.009	0.783	0.711	0.716	0.7367	1.008
F01_transcript_754_orf1	hepatoma-derived growth factor-related protein 2-like	down	0.720611	-0.472707	0.02612	1	0.892	1.15	0.758	0.663	0.771	0.7307	1.014
F01_transcript_7608_orf1	uncharacterized protein LOC113810391	down	0.577125	-0.793045	0.009595	1	1.305	1.014	0.625	0.667	0.623	0.6383	1.106
F01_transcript_5348_orf1	nucleolar protein 10-like	down	0.6	-0.736966	0.006502	1	1.105	1.164	0.593	0.791	0.578	0.654	1.09
F01_transcript_2650_orf1	RNA-binding protein Nova-1	down	0.797154	-0.32707	0.007688	1	0.902	1.007	0.801	0.733	0.785	0.773	0.9697
F01_transcript_2712_orf1	PREDICTED: uncharacterized protein LOC108668573 isoform X1	down	0.613611	-0.704603	0.000975	1	1.141	1.099	0.707	0.625	0.656	0.6627	1.08
F01_transcript_3346_orf1	cell division cycle protein 37	down	0.743967	-0.426689	8.5e-05	1	1.019	0.977	0.751	0.755	0.723	0.743	0.9987
F01_transcript_16099_orf1	peritrophin-1-like	down	0.559266	-0.838394	0.01426	1	1.243	1.108	0.46	0.791	0.623	0.6247	1.117
F01_transcript_4501_orf1	vacuolar protein sorting-associated protein 26B-like	down	0.718361	-0.477218	0.007049	1	1.11	0.928	0.763	0.719	0.701	0.7277	1.013
F01_transcript_5051_orf1	uncharacterized protein LOC113809330	down	0.686047	-0.543622	0.000162	1	1.073	1.023	0.707	0.692	0.725	0.708	1.032
F01_transcript_97_orf1	nardilysin-like isoform X1	down	0.806066	-0.31103	0.00309	1	0.921	0.967	0.785	0.741	0.802	0.776	0.9627
F01_transcript_11361_orf1	ribosome production factor 1-like	down	0.721485	-0.470958	0.000264	1	0.985	1.044	0.736	0.75	0.7	0.7287	1.01
F01_transcript_3149_orf1	PP2AMTS-B [Homarus americanus]	down	0.773469	-0.370584	0.00013	1	0.982	0.958	0.774	0.742	0.758	0.758	0.98
F01_transcript_1540_orf1	ATP-binding cassette sub-family D member 3-like	down	0.692308	-0.530515	0.000203	1	1.073	1.009	0.697	0.725	0.711	0.711	1.027
F01_transcript_3964_orf1	nose resistant to fluoxetine protein 6-like	down	0.720792	-0.472345	0.004429	1	1.05	0.981	0.66	0.713	0.811	0.728	1.01
F01_transcript_3445_orf1	PREDICTED: uncharacterized protein LOC108681135	down	0.767111	-0.382493	0.01193	1	1.062	0.888	0.772	0.76	0.731	0.7543	0.9833
F01_transcript_4892_orf1	acyl-CoA dehydrogenase family member 9, mitochondrial-like	down	0.824005	-0.279275	0.01094	1	0.88	0.977	0.779	0.777	0.798	0.7847	0.9523
F01_transcript_995_orf1	small subunit processome component 20 homolog	down	0.653048	-0.61474	0.002148	1	1.118	1.032	0.728	0.719	0.61	0.6857	1.05
F01_transcript_4127_orf1	hypothetical protein C7M84_007777	down	0.432948	-1.20773	0.02341	1	1.592	1.042	0.536	0.474	0.563	0.5243	1.211
F01_transcript_1051_orf1	cullin-1-like	down	0.774821	-0.368065	0.000256	1	0.942	0.989	0.753	0.762	0.756	0.757	0.977
F01_transcript_11747_orf1	U5 small nuclear ribonucleoprotein 40 kDa protein-like	down	0.708374	-0.497416	0.0126	1	1.123	0.921	0.735	0.651	0.771	0.719	1.015
F01_transcript_86_orf1	patatin-like phospholipase domain-containing protein 7 isoform X3	down	0.726394	-0.461175	0.002837	1	1.03	0.981	0.678	0.807	0.703	0.7293	1.004
F01_transcript_1227_orf1	basic proline-rich protein-like	down	0.671167	-0.575257	0.000533	1	1.082	1.028	0.742	0.665	0.681	0.696	1.037
F01_transcript_3817_orf1	WD repeat-containing protein 91	down	0.783164	-0.352615	0.01536	1	0.959	0.956	0.858	0.692	0.733	0.761	0.9717
F01_transcript_13135_orf1	28S ribosomal protein S22, mitochondrial-like	down	0.668593	-0.580799	0.000688	1	1.01	1.103	0.691	0.722	0.669	0.694	1.038
F01_transcript_560_orf1	uncharacterized protein LOC113818002 isoform X1	down	0.759858	-0.396199	0.000259	1	0.968	0.984	0.781	0.725	0.737	0.7477	0.984
F01_transcript_15104_orf1	hypothetical protein C7M84_000730	down	0.607521	-0.718994	0.02269	1	1.231	1	0.557	0.831	0.575	0.6543	1.077
F01_transcript_8329_orf1	arginine-hydroxylase NDUFAF5, mitochondrial-like	down	0.658046	-0.60374	0.004729	1	0.995	1.137	0.638	0.771	0.652	0.687	1.044
F01_transcript_5350_orf1	beta-catenin-like protein 1 isoform X1	down	0.708786	-0.496578	9e-06	1	1.018	1.02	0.734	0.709	0.711	0.718	1.013
F01_transcript_7388_orf1	mRNA-capping enzyme-like	down	0.687135	-0.541336	0.003313	1	1.125	0.954	0.702	0.714	0.699	0.705	1.026
F01_transcript_818_orf1	cytosolic phospholipase A2-like isoform X2	down	0.75309	-0.409105	0.000345	1	1.01	0.951	0.73	0.734	0.766	0.7433	0.987
F01_transcript_2892_orf1	beta-mannosidase-like isoform X2	down	0.526655	-0.92507	0.009827	1	1.36	1.039	0.623	0.611	0.556	0.5967	1.133
F01_transcript_8099_orf1	peptidylprolyl isomerase domain and WD repeat-containing protein 1-like	down	0.669595	-0.57864	0.01756	1	0.916	1.192	0.758	0.664	0.659	0.6937	1.036
F01_transcript_8299_orf1	clustered mitochondria protein homolog	down	0.798606	-0.324444	0.0126	1	0.898	0.986	0.717	0.826	0.76	0.7677	0.9613
F01_transcript_4640_orf1	protein disulfide-isomerase A4-like	down	0.67767	-0.561345	0.000128	1	1.071	1.018	0.699	0.711	0.684	0.698	1.03
F01_transcript_319_orf1	ERK	down	0.746512	-0.421763	0.000612	1	0.995	0.972	0.786	0.721	0.708	0.7383	0.989
F01_transcript_4561_orf1	probable basic-leucine zipper transcription factor N isoform X1	down	0.804346	-0.314113	0.004119	1	0.97	0.902	0.752	0.763	0.795	0.77	0.9573
F01_transcript_101_orf1	lissencephaly-1 homolog	down	0.750279	-0.414501	0.000569	1	0.963	0.997	0.733	0.781	0.707	0.7403	0.9867
F01_transcript_6339_orf1	lipoyltransferase 1, mitochondrial-like	down	0.752766	-0.409727	0.01047	1	0.892	1.064	0.728	0.718	0.779	0.7417	0.9853
F01_transcript_9885_orf1	epoxide hydrolase 4-like	down	0.519982	-0.943465	0.005161	1	1.307	1.1	0.515	0.64	0.617	0.5907	1.136
F01_transcript_12929_orf1	gamma-soluble NSF attachment protein-like	down	0.807644	-0.308209	0.002428	1	0.931	0.934	0.757	0.801	0.756	0.7713	0.955
F01_transcript_10799_orf1	prostaglandin E synthase 2	down	0.608295	-0.717158	0.009113	1	1.248	0.972	0.625	0.676	0.657	0.6527	1.073
F01_transcript_4059_orf1	WW domain-binding protein 11-like	down	0.767418	-0.381915	0.000514	1	0.958	0.97	0.785	0.737	0.725	0.749	0.976
F01_transcript_1504_orf1	LOW QUALITY PROTEIN: uncharacterized protein LOC113802432	down	0.764038	-0.388284	0.01521	1	0.914	1.019	0.797	0.654	0.79	0.747	0.9777
F01_transcript_15433_orf1	hypothetical protein	down	0.639449	-0.6451	0.03208	1	1.173	0.982	0.694	0.835	0.489	0.6727	1.052
F01_transcript_2259_orf1	mitochondrial Rho GTPase-like	down	0.739736	-0.434918	0.002954	1	0.923	1.051	0.727	0.761	0.712	0.7333	0.9913
F01_transcript_9770_orf1	cytochrome P450 3A13-like	down	0.729708	-0.454609	0.002385	1	1.021	0.969	0.8	0.69	0.692	0.7273	0.9967
F01_transcript_5633_orf1	monocarboxylate transporter 9-like	down	0.763328	-0.389626	0.000438	1	0.988	0.944	0.772	0.739	0.727	0.746	0.9773
F01_transcript_10274_orf1	phospholipid phosphatase 2-like	down	0.669574	-0.578685	0.01921	1	1.092	1.003	0.558	0.848	0.667	0.691	1.032
F01_transcript_13969_orf1	barrier-to-autointegration factor-like	down	0.744455	-0.425744	0.01056	1	0.887	1.075	0.754	0.734	0.717	0.735	0.9873
F01_transcript_5312_orf1	vesicular integral-membrane protein VIP36-like	down	0.582445	-0.779807	0.001152	1	1.187	1.078	0.648	0.632	0.621	0.6337	1.088
F01_transcript_11004_orf1	methionine aminopeptidase 1-like	down	0.732314	-0.449467	0.009274	1	0.897	1.084	0.73	0.755	0.698	0.7277	0.9937
F01_transcript_4033_orf1	pre-mRNA-processing factor 40 homolog B-like isoform X4	down	0.55045	-0.861315	0.00466	1	1.277	1.052	0.649	0.604	0.58	0.611	1.11
F01_transcript_3867_orf1	glycoprotein-N-acetylgalactosamine 3-beta-galactosyltransferase 1-like	down	0.617481	-0.695533	0.002656	1	1.183	1.008	0.652	0.682	0.637	0.657	1.064
F01_transcript_14415_orfp1	Gene.1962::F01_transcript_14415::g.1962::m.1962 Gene.1962::F01_transcript_14415::g.1962 ORF type:5prime_partial len:135 (+),score=62.69 F01_transcript_14415:3-407(+)	down	0.672206	-0.573025	0.003427	1	1.1	0.988	0.774	0.647	0.654	0.6917	1.029
F01_transcript_11679_orf1	dipeptidyl peptidase 1-like	down	0.737677	-0.438939	0.0244	1	1.103	0.867	0.785	0.711	0.695	0.7303	0.99
F01_transcript_7471_orf1	regulator of G-protein signaling 10-like isoform X1	down	0.699901	-0.514777	0.03307	1	0.948	1.088	0.873	0.584	0.668	0.7083	1.012
F01_transcript_5303_orf1	LOW QUALITY PROTEIN: uncharacterized protein LOC113806100	down	0.751527	-0.412102	0.003306	1	0.997	0.949	0.807	0.691	0.716	0.738	0.982
F01_transcript_6598_orf1	THO complex subunit 1-like	down	0.674489	-0.568134	0.01818	1	1.185	0.895	0.715	0.658	0.705	0.6927	1.027
F01_transcript_14543_orf1	S-phase kinase-associated protein 1	down	0.654764	-0.610953	9.5e-05	1	1.067	1.05	0.675	0.701	0.665	0.6803	1.039
F01_transcript_14097_orf1	uncharacterized protein LOC113830588 isoform X2	down	0.796552	-0.32816	0.01343	1	0.974	0.897	0.826	0.709	0.752	0.7623	0.957
F01_transcript_8256_orf1	all-trans-retinol 13,14-reductase-like	down	0.725384	-0.463183	0.01159	1	1.074	0.915	0.666	0.804	0.698	0.7227	0.9963
F01_transcript_9765_orf1	adenosine deaminase-like	down	0.765431	-0.385656	0.02304	1	0.879	1.042	0.819	0.678	0.739	0.7453	0.9737
F01_transcript_8271_orf1	bis(5'-nucleosyl)-tetraphosphatase [asymmetrical]-like	down	0.7187	-0.476538	0.003584	1	1.052	0.948	0.709	0.783	0.664	0.7187	1
F01_transcript_9961_orf1	peroxisomal biogenesis factor 19-like	down	0.666699	-0.584892	0.001839	1	1.084	1.006	0.646	0.763	0.651	0.6867	1.03
F01_transcript_2151_orf1	adaptor protein 2 complex subunit mu	down	0.77463	-0.36842	0.001301	1	0.982	0.92	0.769	0.752	0.727	0.7493	0.9673
F01_transcript_13679_orf1	galactose-specific lectin nattectin-like	down	0.591837	-0.756729	0.005763	1	1.205	1.028	0.738	0.575	0.601	0.638	1.078
F01_transcript_14503_orf1	39S ribosomal protein L2, mitochondrial-like	down	0.753885	-0.407583	0.01993	1	0.896	1.038	0.705	0.832	0.675	0.7373	0.978
F01_transcript_3011_orf1	beta-1,4-mannosyltransferase egh-like	down	0.614878	-0.701629	0.002175	1	1.007	1.178	0.649	0.652	0.658	0.653	1.062
F01_transcript_11685_orf1	putative RNA-binding protein with serine-rich domain 1-B	down	0.711277	-0.491516	0.000407	1	0.982	1.025	0.697	0.759	0.682	0.7127	1.002
F01_transcript_15296_orf1	transmembrane protein 256 homolog isoform X1	down	0.604022	-0.727326	0.000882	1	1.071	1.137	0.627	0.698	0.612	0.6457	1.069
F01_transcript_247_orf1	PREDICTED: calcium-binding mitochondrial carrier protein SCaMC-1-like isoform X3	down	0.77832	-0.361566	0.000364	1	0.939	0.953	0.758	0.752	0.741	0.7503	0.964
F01_transcript_2966_orf1	LOW QUALITY PROTEIN: transmembrane 9 superfamily member 3-like	down	0.619376	-0.691112	0.003063	1	1.181	0.994	0.627	0.668	0.671	0.6553	1.058
F01_transcript_7702_orf1	hemocyanin	down	0.575897	-0.796117	0.001915	1	1.063	1.198	0.586	0.672	0.62	0.626	1.087
F01_transcript_3187_orf1	splicing factor 1-like	down	0.755048	-0.40536	0.01398	1	0.912	1.015	0.752	0.648	0.81	0.7367	0.9757
F01_transcript_410_orf1	UBX domain-containing protein 6-like	down	0.702087	-0.510277	2.9e-05	1	0.994	1.025	0.727	0.698	0.694	0.7063	1.006
F01_transcript_280_orf1	hypothetical protein HAZT_HAZT003304	down	0.827108	-0.273853	0.04459	1	0.88	0.931	0.716	0.861	0.748	0.775	0.937
F01_transcript_302_orf1	protein GPR107-like	down	0.771532	-0.374202	0.000752	1	0.966	0.932	0.729	0.772	0.735	0.7453	0.966
F01_transcript_1633_orf1	LOW QUALITY PROTEIN: hsc70-interacting protein-like	down	0.661165	-0.596918	0.00099	1	1.11	0.981	0.69	0.677	0.676	0.681	1.03
F01_transcript_1855_orf1	exportin-7-like isoform X5	down	0.76939	-0.378213	0.001483	1	0.94	0.961	0.708	0.786	0.738	0.744	0.967
F01_transcript_7423_orf1	uncharacterized protein LOC113806479	down	0.568286	-0.815311	0.00489	1	1.191	1.081	0.745	0.551	0.564	0.62	1.091
F01_transcript_7883_orf1	uncharacterized protein LOC113814469	down	0.791872	-0.336661	0.001612	1	0.92	0.944	0.765	0.734	0.769	0.756	0.9547
F01_transcript_2406_orf1	E3 ubiquitin-protein ligase KCMF1-like	down	0.701791	-0.510887	0.00127	1	0.955	1.061	0.722	0.664	0.73	0.7053	1.005
F01_transcript_1144_orf1	SID1 transmembrane family member 2-like	down	0.744592	-0.425478	0.03014	1	0.987	0.953	0.87	0.615	0.704	0.7297	0.98
F01_transcript_9935_orf1	cytochrome P450 4C1-like	down	0.720539	-0.472851	0.005177	1	0.952	1.029	0.663	0.805	0.68	0.716	0.9937
F01_transcript_110_orf1	extended synaptotagmin-1-like isoform X4	down	0.80059	-0.320865	0.01806	1	0.895	0.953	0.831	0.699	0.75	0.76	0.9493
F01_transcript_15560_orf1	EKC/KEOPS complex subunit TP53RK-like	down	0.822545	-0.281834	0.03716	1	0.877	0.936	0.72	0.852	0.742	0.7713	0.9377
F01_transcript_972_orf1	LOW QUALITY PROTEIN: dynein heavy chain, cytoplasmic-like	down	0.712639	-0.488757	3.8e-05	1	0.979	1.014	0.697	0.731	0.705	0.711	0.9977
F01_transcript_13367_orf1	uncharacterized protein LOC113822472	down	0.706993	-0.500232	0.00611	1	0.964	1.039	0.647	0.809	0.667	0.7077	1.001
F01_transcript_16444_orf1	60S ribosomal protein L18-like	down	0.663389	-0.592074	0.000297	1	1.072	1.01	0.664	0.719	0.661	0.6813	1.027
F01_transcript_9427_orf1	amino acid transporter AVT1B-like	down	0.309042	-1.69412	0.006236	1	1.586	1.33	0.424	0.431	0.355	0.4033	1.305
F01_transcript_6624_orf1	protein BUD31 homolog	down	0.590587	-0.759778	0.003759	1	1.006	1.212	0.659	0.648	0.594	0.6337	1.073
F01_transcript_1310_orf1	nodal modulator 1-like	down	0.767948	-0.38092	0.0006	1	0.925	0.971	0.744	0.729	0.751	0.7413	0.9653
F01_transcript_8092_orf1	hemocyanin	down	0.742288	-0.429949	0.04118	1	0.942	0.995	0.664	0.625	0.891	0.7267	0.979
F01_transcript_16663_orf1	signal recognition particle 19 kDa protein-like	down	0.751232	-0.41267	0.003364	1	0.906	1.016	0.704	0.766	0.725	0.7317	0.974
F01_transcript_12932_orf1	putative prefoldin subunit 2, partial	down	0.760818	-0.394377	0.000199	1	0.955	0.95	0.743	0.721	0.746	0.7367	0.9683
F01_transcript_12147_orf1	RNA exonuclease 4-like	down	0.5	-1	0.002633	1	1.116	1.293	0.569	0.574	0.561	0.568	1.136
F01_transcript_5369_orf1	probable cytochrome P450 49a1	down	0.513055	-0.962814	0.00707	1	1.304	1.075	0.501	0.69	0.542	0.5777	1.126
F01_transcript_5219_orf1	la protein homolog	down	0.796478	-0.328294	0.02899	1	0.88	0.965	0.839	0.682	0.745	0.7553	0.9483
F01_transcript_2614_orf1	protein-L-isoaspartate(D-aspartate) O-methyltransferase-like isoform X1	down	0.679783	-0.556854	9.9e-05	1	1.05	0.992	0.697	0.702	0.669	0.6893	1.014
F01_transcript_448_orf1	NECAP-like protein CG9132 isoform X1	down	0.736515	-0.441214	0.000567	1	1.002	0.94	0.752	0.718	0.697	0.7223	0.9807
F01_transcript_8497_orf1	LOW QUALITY PROTEIN: maspardin-like	down	0.756213	-0.403135	0.04154	1	0.987	0.922	0.877	0.618	0.705	0.7333	0.9697
F01_transcript_3253_orf1	hypothetical protein C7M84_013891	down	0.78009	-0.358288	0.00149	1	0.96	0.909	0.733	0.752	0.753	0.746	0.9563
F01_transcript_4748_orf1	G protein s alpha subunit	down	0.718267	-0.477407	0.001458	1	1.013	0.958	0.771	0.663	0.7	0.7113	0.9903
F01_transcript_7136_orf1	beclin-1-like protein	down	0.623378	-0.681821	0.000511	1	1.109	1.036	0.691	0.652	0.617	0.6533	1.048
F01_transcript_10152_orf1	cotranscriptional regulator FAM172A homolog	down	0.657895	-0.604071	0.02673	1	1.194	0.885	0.591	0.761	0.673	0.675	1.026
F01_transcript_13852_orf1	troponin T, skeletal muscle-like, partial	down	0.695912	-0.523023	0.01639	1	0.899	1.111	0.764	0.609	0.721	0.698	1.003
F01_transcript_9076_orf1	LOW QUALITY PROTEIN: hemocytin-like	down	0.702402	-0.50963	0.03661	1	1.06	0.937	0.863	0.554	0.688	0.7017	0.999
F01_transcript_846_orf1	dynamin-like 120 kDa protein, mitochondrial	down	0.704621	-0.505081	4e-05	1	0.98	1.013	0.703	0.723	0.683	0.703	0.9977
F01_transcript_10700_orf1	B-cell receptor-associated protein 31-like	down	0.7007	-0.513131	0.02035	1	1.1	0.901	0.631	0.812	0.659	0.7007	1
F01_transcript_5299_orf1	vacuolar protein-sorting-associated protein 25-like	down	0.678875	-0.558783	3.7e-05	1	1.037	1.001	0.698	0.666	0.699	0.6877	1.013
F01_transcript_567_orf1	lysophospholipid acyltransferase 7-like	down	0.70946	-0.495206	6.1e-05	1	0.966	1.018	0.709	0.694	0.714	0.7057	0.9947
F01_transcript_294_orf1	ATP-dependent RNA helicase DDX3X-like isoform X12	down	0.741803	-0.430891	0.000444	1	0.939	0.989	0.753	0.709	0.71	0.724	0.976
F01_transcript_5269_orf1	3-phosphoinositide-dependent protein kinase 1-like	down	0.609763	-0.713679	0.000334	1	1.101	1.063	0.664	0.664	0.602	0.6433	1.055
F01_transcript_14379_orf1	Heat shock protein 67B2	down	0.696304	-0.522211	0.004128	1	1.044	0.958	0.636	0.785	0.67	0.697	1.001
F01_transcript_2443_orf1	vacuolar protein sorting-associated protein 29	down	0.676209	-0.564458	0.000381	1	0.985	1.054	0.679	0.724	0.652	0.685	1.013
F01_transcript_261_orf1	connectin-like isoform X1	down	0.742528	-0.429482	0.01963	1	0.895	1.026	0.815	0.631	0.723	0.723	0.9737
F01_transcript_8734_orf1	Peptidyl-prolyl cis-trans isomerase FKBP7	down	0.70959	-0.494943	0.000288	1	0.997	0.978	0.677	0.75	0.684	0.7037	0.9917
F01_transcript_52_orf1	phosphatidate phosphatase LPIN3-like	down	0.657185	-0.605629	0.000328	1	1.013	1.056	0.625	0.712	0.68	0.6723	1.023
F01_transcript_3939_orf1	nuclear pore complex protein Nup88-like	down	0.700502	-0.513539	0.001325	1	0.938	1.05	0.724	0.662	0.707	0.6977	0.996
F01_transcript_13020_orf1	hypothetical protein C7M84_012069	down	0.552429	-0.856139	0.01481	1	1.176	1.097	0.532	0.814	0.462	0.6027	1.091
F01_transcript_1437_orf1	twitchin-like isoform X4	down	0.794021	-0.332751	0.02563	1	0.848	0.982	0.778	0.691	0.778	0.749	0.9433
F01_transcript_4050_orf1	transmembrane emp24 domain-containing protein 7-like	down	0.482296	-1.05201	0.03602	1	1.516	0.906	0.528	0.574	0.549	0.5503	1.141
F01_transcript_7321_orf1	acetylcholine receptor subunit alpha-1-A-like	down	0.480736	-1.05669	0.01563	1	1.406	1.019	0.423	0.627	0.597	0.549	1.142
F01_transcript_8103_orf1	ATP-binding cassette transmembrane transporter	down	0.791835	-0.336729	0.004788	1	0.924	0.905	0.762	0.709	0.769	0.7467	0.943
F01_transcript_5451_orf1	heat shock protein 70 cognate	down	0.828819	-0.270871	0.03577	1	0.856	0.913	0.817	0.718	0.76	0.765	0.923
F01_transcript_2512_orf1	COP9 signalosome complex subunit 1-like	down	0.705051	-0.504201	0.002507	1	0.93	1.04	0.643	0.741	0.71	0.698	0.99
F01_transcript_1170_orf1	LOW QUALITY PROTEIN: protein 4.1 homolog	down	0.796018	-0.329126	0.007081	1	0.878	0.94	0.757	0.721	0.765	0.7477	0.9393
F01_transcript_5182_orf1	uncharacterized protein LOC113818582	down	0.494243	-1.01671	0.003174	1	1.085	1.301	0.55	0.576	0.548	0.558	1.129
F01_transcript_14827_orf1	Ectoine hydroxylase, partial	down	0.560592	-0.834977	0.00355	1	1.124	1.12	0.572	0.733	0.513	0.606	1.081
F01_transcript_1639_orf1	palmitoyltransferase akr1-like	down	0.728429	-0.457139	0.01035	1	0.895	1.029	0.741	0.628	0.761	0.71	0.9747
F01_transcript_621_orf1	zinc transporter 7-like	down	0.669277	-0.579326	0.000356	1	1.064	0.964	0.682	0.665	0.679	0.6753	1.009
F01_transcript_12594_orf1	troponin I-like isoform X13	down	0.724385	-0.465171	0.04734	1	0.856	1.072	0.806	0.57	0.745	0.707	0.976
F01_transcript_13760_orf1	tryptophan--tRNA ligase, mitochondrial-like	down	0.675598	-0.565764	0.004276	1	0.913	1.1	0.667	0.706	0.662	0.6783	1.004
F01_transcript_4227_orf1	elongation factor G, mitochondrial-like	down	0.603432	-0.728737	0.000454	1	1.123	1.024	0.638	0.65	0.611	0.633	1.049
F01_transcript_8517_orf1	carbohydrate sulfotransferase 11-like isoform X2	down	0.63301	-0.6597	0.000833	1	0.978	1.112	0.656	0.659	0.641	0.652	1.03
F01_transcript_5417_orf1	carboxylesterase 4A-like	down	0.455017	-1.13601	0.01668	1	1.47	0.998	0.531	0.479	0.568	0.526	1.156
F01_transcript_1949_orf1	TBC1 domain family member 13-like	down	0.621986	-0.685045	0.001047	1	1.124	0.986	0.673	0.632	0.63	0.645	1.037
F01_transcript_13100_orf1	epidermal retinol dehydrogenase 2-like isoform X1	down	0.694369	-0.526226	0.000475	1	1.012	0.966	0.67	0.74	0.658	0.6893	0.9927
F01_transcript_1005_orf1	LOW QUALITY PROTEIN: zinc finger RNA-binding protein-like	down	0.731514	-0.451043	0.00191	1	0.956	0.957	0.776	0.677	0.678	0.7103	0.971
F01_transcript_85_orf1	RNA polymerase II largest subunit	down	0.73688	-0.440498	0.003926	1	0.897	1.007	0.755	0.711	0.674	0.7133	0.968
F01_transcript_8752_orf1	LOW QUALITY PROTEIN: aldehyde dehydrogenase family 8 member A1-like	down	0.638694	-0.646803	0.01914	1	1.124	0.954	0.766	0.492	0.708	0.6553	1.026
F01_transcript_2342_orf1	hypothetical protein C7M84_007159	down	0.704868	-0.504575	6e-06	1	0.973	0.985	0.701	0.686	0.698	0.695	0.986
F01_transcript_8029_orf1	phospholipid phosphatase 6-like	down	0.698494	-0.517679	0.000906	1	0.947	1.022	0.663	0.742	0.669	0.6913	0.9897
F01_transcript_4841_orf1	vacuolar protein sorting-associated protein 45-like	down	0.685562	-0.54464	0.004983	1	1.07	0.92	0.65	0.754	0.646	0.6833	0.9967
F01_transcript_1826_orf1	SEC14-like protein 1	down	0.673008	-0.571305	1.7e-05	1	1.012	0.999	0.67	0.7	0.657	0.6757	1.004
F01_transcript_10317_orf1	facilitated trehalose transporter Tret1-like	down	0.593643	-0.752332	0.000978	1	1.152	1.011	0.622	0.64	0.615	0.6257	1.054
F01_transcript_7358_orf1	AH receptor-interacting protein-like	down	0.715103	-0.483778	0.000546	1	0.971	0.967	0.693	0.748	0.66	0.7003	0.9793
F01_transcript_12700_orf1	prostaglandin reductase 1-like	down	0.659387	-0.600802	0.04698	1	1.006	1.03	0.905	0.508	0.589	0.6673	1.012
F01_transcript_16417_orf1	RING-box protein 1A	down	0.593264	-0.753254	0.000235	1	1.064	1.098	0.661	0.617	0.598	0.6253	1.054
F01_transcript_538_orf1	tetraspanin-1-like	down	0.765337	-0.385832	0.03539	1	0.891	0.96	0.85	0.635	0.697	0.7273	0.9503
F01_transcript_6892_orf1	uncharacterized protein LOC113818583	down	0.746019	-0.422717	0.001157	1	0.929	0.953	0.716	0.753	0.681	0.7167	0.9607
F01_transcript_4652_orf1	lamina-associated polypeptide 2, isoforms beta/delta/epsilon/gamma-like	down	0.788166	-0.343428	0.01545	1	0.885	0.929	0.802	0.678	0.738	0.7393	0.938
F01_transcript_1189_orf1	myosin-7-like isoform X2	down	0.662339	-0.594358	0.002222	1	1.061	0.967	0.624	0.749	0.632	0.6683	1.009
F01_transcript_460_orf1	inactive tyrosine-protein kinase transmembrane receptor ROR1-like	down	0.718766	-0.476406	0.008507	1	0.886	1.041	0.646	0.76	0.698	0.7013	0.9757
F01_transcript_1152_orf1	platelet-activating factor acetylhydrolase IB subunit beta-like	down	0.465647	-1.10269	0.005109	1	1.324	1.108	0.518	0.634	0.446	0.5327	1.144
F01_transcript_9872_orf1	transcription elongation factor SPT4-like	down	0.576952	-0.793477	0.000517	1	1.135	1.055	0.588	0.653	0.599	0.6133	1.063
F01_transcript_1226_orf1	putative E3 ubiquitin-protein ligase TRIM32	down	0.662401	-0.594224	5.1e-05	1	1.037	0.987	0.679	0.678	0.646	0.6677	1.008
F01_transcript_3769_orf1	uncharacterized protein LOC113817614 isoform X1	down	0.706415	-0.501411	0.03329	1	0.818	1.128	0.676	0.696	0.709	0.6937	0.982
F01_transcript_3185_orf1	protein asteroid-like	down	0.585336	-0.772663	0.002145	1	1.123	1.047	0.672	0.517	0.667	0.6187	1.057
F01_transcript_5454_orf1	integrator complex subunit 13-like	down	0.654195	-0.612206	0.001313	1	1.013	1.025	0.742	0.594	0.652	0.6627	1.013
F01_transcript_9675_orf1	casein kinase I-like isoform X3	down	0.734265	-0.445627	0.00283	1	0.917	0.981	0.767	0.665	0.696	0.7093	0.966
F01_transcript_8527_orf1	Polyadenylate-binding protein-interacting protein 1	down	0.728361	-0.457275	0.000444	1	0.956	0.952	0.732	0.668	0.718	0.706	0.9693
F01_transcript_5271_orf1	PREDICTED: mortality factor 4-like protein 1	down	0.620213	-0.689165	0.001252	1	1.033	1.068	0.725	0.575	0.624	0.6413	1.034
F01_transcript_423_orf1	serine/threonine-protein kinase 10-like isoform X2	down	0.722011	-0.469907	0.001513	1	0.96	0.958	0.765	0.658	0.684	0.7023	0.9727
F01_transcript_10484_orf1	serine/threonine-protein phosphatase 5-like	down	0.721172	-0.471585	9e-05	1	0.976	0.943	0.707	0.704	0.694	0.7017	0.973
F01_transcript_10539_orf1	uncharacterized protein LOC113804516	down	0.533608	-0.906148	0.005077	1	1.275	1.002	0.58	0.591	0.577	0.5827	1.092
F01_transcript_14973_orf1	phosducin-like protein 3	down	0.557209	-0.843709	0.000518	1	1.136	1.088	0.618	0.628	0.551	0.599	1.075
F01_transcript_2077_orf1	protein sel-1 homolog 1-like	down	0.726297	-0.461368	0.000992	1	0.942	0.966	0.707	0.747	0.658	0.704	0.9693
F01_transcript_305_orf1	ras-related protein Rab-10-like isoform X1	down	0.707359	-0.499485	0.001643	1	0.912	1.027	0.713	0.703	0.663	0.693	0.9797
F01_transcript_5424_orf1	eukaryotic translation initiation factor 4H-like	down	0.735743	-0.442726	0.01195	1	0.854	1.034	0.745	0.691	0.689	0.7083	0.9627
F01_transcript_2628_orf1	polymeric immunoglobulin receptor-like protein	down	0.549443	-0.863957	0.000819	1	1.171	1.062	0.568	0.63	0.579	0.5923	1.078
F01_transcript_51_orf1	NFX1-type zinc finger-containing protein 1-like	down	0.630176	-0.666174	0.002742	1	1.068	1.003	0.751	0.587	0.598	0.6453	1.024
F01_transcript_197_orf1	calcium/calmodulin-dependent protein kinase type II alpha chain-like	down	0.689575	-0.536221	0.001736	1	1.051	0.913	0.698	0.676	0.67	0.6813	0.988
F01_transcript_7222_orf1	cathepsin C	down	0.655456	-0.609428	0.003958	1	1.101	0.923	0.682	0.693	0.607	0.6607	1.008
F01_transcript_9639_orf1	uncharacterized protein LOC113800803	down	0.650148	-0.621159	0.000844	1	0.972	1.062	0.603	0.702	0.667	0.6573	1.011
F01_transcript_13903_orf1	angio-associated migratory cell protein-like isoform X1	down	0.524406	-0.931244	0.002309	1	1.042	1.24	0.588	0.545	0.588	0.5737	1.094
F01_transcript_11834_orf1	HCLS1-associated protein X-1-like isoform X1	down	0.567387	-0.817594	0.000241	1	1.088	1.103	0.624	0.62	0.567	0.6037	1.064
F01_transcript_5042_orf1	hypothetical protein C7M84_017785, partial	down	0.757883	-0.399954	0.006026	1	0.877	0.968	0.756	0.722	0.678	0.7187	0.9483
F01_transcript_5947_orf1	cell cycle control protein 50A-like	down	0.714712	-0.484566	0.000996	1	0.912	1.004	0.702	0.71	0.672	0.6947	0.972
F01_transcript_4845_orf1	ectonucleotide pyrophosphatase/phosphodiesterase family member 6-like	down	0.401177	-1.31769	0.007821	1	1.424	1.143	0.421	0.621	0.389	0.477	1.189
F01_transcript_7563_orf1	thioredoxin-related transmembrane protein 2 homolog	down	0.762963	-0.390315	0.01007	1	0.882	0.953	0.79	0.681	0.692	0.721	0.945
F01_transcript_15360_orf1	39S ribosomal protein L28, mitochondrial-like	down	0.686747	-0.542149	0.001428	1	0.949	1.014	0.735	0.683	0.617	0.6783	0.9877
F01_transcript_16948_orf1	60S acidic ribosomal protein P2-like	down	0.739267	-0.435833	0.004348	1	0.965	0.907	0.774	0.67	0.679	0.7077	0.9573
F01_transcript_8867_orf1	ubiquitin carboxyl-terminal hydrolase 14-like	down	0.744235	-0.42617	0.002109	1	0.952	0.91	0.753	0.701	0.676	0.71	0.954
F01_transcript_3344_orf1	protein FAM98A-like isoform X5	down	0.652135	-0.616757	1.1e-05	1	1.022	0.999	0.642	0.677	0.651	0.6567	1.007
F01_transcript_15673_orf1	39S ribosomal protein L16, mitochondrial-like isoform X2	down	0.703389	-0.507605	0.01436	1	0.859	1.071	0.648	0.75	0.663	0.687	0.9767
F01_transcript_9968_orf1	high affinity copper uptake protein 1-like isoform X1	down	0.304078	-1.71748	0.04544	1	1.885	0.94	0.329	0.481	0.353	0.3877	1.275
F01_transcript_6343_orf1	60S ribosomal export protein NMD3-like	down	0.641996	-0.639364	0.000525	1	0.972	1.065	0.658	0.684	0.607	0.6497	1.012
F01_transcript_5412_orf1	ras-related protein M-Ras-like	down	0.600867	-0.734882	0.000517	1	1.035	1.08	0.656	0.658	0.557	0.6237	1.038
F01_transcript_712_orf1	regulator of nonsense transcripts 1-like	down	0.65964	-0.600248	1e-06	1	0.996	1.008	0.672	0.658	0.651	0.6603	1.001
F01_transcript_10331_orf1	angiopoietin-related protein 2-like	down	0.752348	-0.410528	0.003888	1	0.932	0.911	0.719	0.661	0.759	0.713	0.9477
F01_transcript_3714_orf1	cytoplasmic dynein 1 light intermediate chain 2-like	down	0.632252	-0.661429	0.003344	1	1.109	0.941	0.596	0.709	0.624	0.643	1.017
F01_transcript_5627_orf1	putative inorganic phosphate cotransporter isoform X1	down	0.309945	-1.68992	0.004354	1	1.502	1.298	0.346	0.465	0.367	0.3927	1.267
F01_transcript_1915_orf1	nuclear cap-binding protein subunit 1-like isoform X1	down	0.716561	-0.480838	0.000347	1	0.922	0.978	0.7	0.699	0.679	0.6927	0.9667
F01_transcript_598_orf1	double-stranded RNA-specific adenosine deaminase	down	0.72073	-0.472469	0.000708	1	0.925	0.968	0.731	0.685	0.669	0.695	0.9643
F01_transcript_1939_orf1	terminal nucleotidyltransferase 5C-like	down	0.770224	-0.37665	0.02547	1	0.824	0.987	0.68	0.718	0.767	0.7217	0.937
F01_transcript_10327_orf1	multifunctional protein ADE2-like	down	0.725286	-0.463378	0.0016	1	0.94	0.943	0.674	0.754	0.663	0.697	0.961
F01_transcript_9499_orf1	stearoyl-CoA desaturase 5-like	down	0.648111	-0.625686	0.000274	1	1.042	0.976	0.653	0.69	0.613	0.652	1.006
F01_transcript_4876_orf1	exocyst complex component 3-like	down	0.562677	-0.829622	0.000348	1	1.129	1.054	0.608	0.619	0.564	0.597	1.061
F01_transcript_5015_orf1	histone H1-like	down	0.767516	-0.381731	0.03122	1	0.856	0.957	0.821	0.652	0.686	0.7197	0.9377
F01_transcript_1874_orf1	protein disulfide-isomerase A5-like	down	0.746755	-0.421293	0.004529	1	0.899	0.944	0.766	0.668	0.689	0.7077	0.9477
F01_transcript_2784_orf1	bystin 1	down	0.573194	-0.802905	0.001358	1	1.035	1.122	0.689	0.57	0.55	0.603	1.052
F01_transcript_1337_orf1	adiponectin receptor	down	0.542404	-0.882559	0.000872	1	1.065	1.153	0.646	0.56	0.54	0.582	1.073
F01_transcript_13359_orf1	COP9 signalosome complex subunit 3-like	down	0.819641	-0.286935	0.03508	1	0.844	0.884	0.791	0.713	0.732	0.7453	0.9093
F01_transcript_356_orf1	protein cornichon homolog 4-like	down	0.680992	-0.554291	0.007431	1	0.986	0.967	0.787	0.576	0.648	0.6703	0.9843
F01_transcript_5007_orf1	heat shock protein HSP 90-alpha isoform X4	down	0.620588	-0.688292	0.000984	1	1.1	0.96	0.658	0.639	0.602	0.633	1.02
F01_transcript_2021_orf1	Histone acetyltransferase type B catalytic subunit	down	0.679878	-0.556652	0.02781	1	1.07	0.882	0.808	0.549	0.65	0.669	0.984
F01_transcript_4149_orf1	casein kinase I, partial	down	0.68479	-0.546266	0.007661	1	0.888	1.053	0.748	0.623	0.643	0.6713	0.9803
F01_transcript_981_orf1	integrin alpha-PS3-like	down	0.701247	-0.512006	0.01191	1	1.017	0.895	0.762	0.578	0.702	0.6807	0.9707
F01_transcript_12794_orf1	eukaryotic translation initiation factor 2 subunit 2-like isoform X2	down	0.70942	-0.495288	0.000602	1	0.923	0.975	0.719	0.661	0.676	0.6853	0.966
F01_transcript_12397_orf1	hypothetical protein C7M84_000345	down	0.695594	-0.523682	0.00419	1	0.894	1.027	0.723	0.688	0.621	0.6773	0.9737
F01_transcript_3884_orf1	protein disulfide-isomerase TMX3-like isoform X1	down	0.5875	-0.767339	0.000632	1	1.116	1.004	0.607	0.652	0.574	0.611	1.04
F01_transcript_6037_orf1	heat shock protein 75 kDa, mitochondrial-like	down	0.683158	-0.549708	4.7e-05	1	0.968	0.973	0.645	0.69	0.674	0.6697	0.9803
F01_transcript_13556_orf1	serine/threonine-protein phosphatase PGAM5, mitochondrial-like isoform X1	down	0.715712	-0.482549	0.004156	1	0.953	0.932	0.765	0.621	0.679	0.6883	0.9617
F01_transcript_12783_orf1	U6 snRNA-associated Sm-like protein LSm7	down	0.650495	-0.62039	0.00141	1	1.046	0.953	0.72	0.605	0.626	0.6503	0.9997
F01_transcript_6845_orf1	KRR1 small subunit processome component homolog	down	0.581016	-0.783349	0.00018	1	1.097	1.032	0.636	0.6	0.582	0.606	1.043
F01_transcript_11031_orf1	pre-mRNA-splicing factor ISY1 homolog	down	0.650846	-0.619612	0.000485	1	0.942	1.054	0.642	0.668	0.64	0.65	0.9987
F01_transcript_5660_orf1	phospholipid phosphatase-related protein type 3-like	down	0.654159	-0.612287	0.000182	1	0.977	1.013	0.632	0.699	0.625	0.652	0.9967
F01_transcript_6493_orf1	protein arginine N-methyltransferase 5-like	down	0.656985	-0.606068	2.9e-05	1	0.979	1.006	0.643	0.681	0.637	0.6537	0.995
F01_transcript_16062_orf1	transcription and mRNA export factor ENY2-like	down	0.685589	-0.544585	0.006047	1	0.925	1.008	0.773	0.626	0.612	0.6703	0.9777
F01_transcript_74_orf1	band 3 anion transport protein-like	down	0.604382	-0.726468	7.1e-05	1	1.068	1.012	0.642	0.618	0.602	0.6207	1.027
F01_transcript_1011_orf1	hepatocyte growth factor-regulated tyrosine kinase substrate-like	down	0.658146	-0.60352	0.00011	1	0.979	1.002	0.694	0.622	0.646	0.654	0.9937
F01_transcript_9545_orf1	28S ribosomal protein S30, mitochondrial-like	down	0.581286	-0.78268	0.002122	1	1.133	0.993	0.689	0.559	0.569	0.6057	1.042
F01_transcript_3384_orf1	probable cleavage and polyadenylation specificity factor subunit 2	down	0.533799	-0.905632	0.01436	1	1.288	0.933	0.677	0.534	0.509	0.5733	1.074
F01_transcript_3314_orf1	periodic tryptophan protein 2 homolog	down	0.664812	-0.588981	0.000217	1	1.01	0.956	0.683	0.671	0.618	0.6573	0.9887
F01_transcript_5872_orf1	hypothetical protein C7M84_024084	down	0.453846	-1.13973	0.005874	1	1.353	1.039	0.479	0.57	0.491	0.5133	1.131
F01_transcript_811_orf1	nuclear pore complex protein Nup160-like isoform X1	down	0.713035	-0.487955	0.002657	1	0.898	0.981	0.738	0.651	0.664	0.6843	0.9597
F01_transcript_12225_orf1	m7GpppX diphosphatase-like	down	0.610186	-0.712679	0.000808	1	1.101	0.963	0.652	0.605	0.612	0.623	1.021
F01_transcript_15202_orf1	high mobility group protein DSP1-like	down	0.613346	-0.705226	0.005272	1	1.134	0.923	0.585	0.697	0.593	0.625	1.019
F01_transcript_3278_orf1	Organic cation transporter protein	down	0.461744	-1.11484	0.004444	1	1.328	1.045	0.484	0.555	0.518	0.519	1.124
F01_transcript_6692_orf1	uncharacterized protein LOC113807836 isoform X2	down	0.78386	-0.351332	0.03057	1	0.847	0.915	0.663	0.802	0.7	0.7217	0.9207
F01_transcript_936_orf1	tubulin-specific chaperone cofactor E-like protein	down	0.730781	-0.452488	0.008636	1	0.891	0.954	0.777	0.665	0.637	0.693	0.9483
F01_transcript_3277_orf1	small integral membrane protein 15-like	down	0.698664	-0.517329	0.000816	1	0.949	0.948	0.64	0.728	0.656	0.6747	0.9657
F01_transcript_5991_orf1	hypothetical protein C7M84_016619	down	0.757771	-0.400167	0.008067	1	0.953	0.846	0.718	0.71	0.693	0.707	0.933
F01_transcript_4800_orf1	leucine-rich repeat neuronal protein 2-like	down	0.626984	-0.673499	0.005876	1	1.132	0.893	0.657	0.614	0.625	0.632	1.008
F01_transcript_5315_orf1	WAS/WASL-interacting protein family member 2-like isoform X3	down	0.585673	-0.771833	0.000316	1	1.102	0.998	0.63	0.602	0.583	0.605	1.033
F01_transcript_8653_orf1	phosphoglucomutase-2-like	down	0.568678	-0.814316	0.01662	1	1.226	0.905	0.717	0.54	0.524	0.5937	1.044
F01_transcript_7122_orf1	eukaryotic translation initiation factor 3 subunit F-1-like	down	0.701133	-0.512241	0.002034	1	1.003	0.884	0.693	0.669	0.662	0.6747	0.9623
F01_transcript_16736_orf1	60S ribosomal protein L35-like	down	0.493613	-1.01855	0.000991	1	1.184	1.104	0.503	0.613	0.507	0.541	1.096
F01_transcript_7541_orf1	BSD domain-containing protein 1-like, partial	down	0.615301	-0.700636	0.001599	1	1.102	0.938	0.608	0.66	0.602	0.6233	1.013
F01_transcript_12957_orf1	uncharacterized protein LOC113813368	down	0.586809	-0.769037	0.007124	1	1.17	0.923	0.601	0.679	0.535	0.605	1.031
F01_transcript_897_orf1	structural maintenance of chromosomes protein 3-like isoform X2	down	0.671573	-0.574384	0.000496	1	0.964	0.971	0.715	0.624	0.632	0.657	0.9783
F01_transcript_1516_orf1	nuclear distribution protein nudF-like	down	0.609547	-0.71419	0.002477	1	0.93	1.119	0.658	0.593	0.607	0.6193	1.016
F01_transcript_14212_orf1	39S ribosomal protein L19, mitochondrial-like	down	0.619425	-0.690998	0.000988	1	0.954	1.074	0.595	0.68	0.6	0.625	1.009
F01_transcript_15857_orf1	coiled-coil domain-containing protein 58-like	down	0.598532	-0.740499	0.001956	1	1.116	0.949	0.568	0.664	0.603	0.6117	1.022
F01_transcript_583_orf1	procollagen-lysine,2-oxoglutarate 5-dioxygenase 1-like	down	0.684227	-0.547453	0.008927	1	0.94	0.97	0.762	0.549	0.68	0.6637	0.97
F01_transcript_15779_orf1	putative ubiquitin-like protein 5 isoform X2, partial	down	0.63349	-0.658606	0.009332	1	0.869	1.13	0.604	0.672	0.624	0.6333	0.9997
F01_transcript_11879_orf1	EEF1A lysine methyltransferase 1-like	down	0.695959	-0.522925	0.003552	1	0.952	0.936	0.701	0.584	0.725	0.67	0.9627
F01_transcript_12743_orf1	uncharacterized protein LOC113802225	down	0.517379	-0.950706	0.004194	1	1.249	0.978	0.585	0.555	0.53	0.5567	1.076
F01_transcript_611_orf1	LMBR1 domain-containing protein 2 homolog	down	0.680952	-0.554375	0.000847	1	0.945	0.967	0.602	0.677	0.704	0.661	0.9707
F01_transcript_5517_orf1	uncharacterized protein LOC113809518, partial	down	0.706067	-0.502123	0.00246	1	0.877	0.991	0.696	0.675	0.654	0.675	0.956
F01_transcript_9979_orf1	vacuolar protein sorting-associated protein 28 homolog	down	0.619662	-0.690446	2e-05	1	1.007	1.015	0.655	0.603	0.614	0.624	1.007
F01_transcript_3443_orf1	putative exosome component 10	down	0.55563	-0.847804	0.000118	1	1.038	1.106	0.589	0.582	0.576	0.5823	1.048
F01_transcript_10069_orf1	GDP-L-fucose synthase-like	down	0.545825	-0.873488	0.000432	1	1.026	1.136	0.589	0.543	0.594	0.5753	1.054
F01_transcript_12319_orf1	alpha-L-fucosidase-like isoform X1	down	0.561553	-0.832505	0.01877	1	1.268	0.861	0.586	0.599	0.572	0.5857	1.043
F01_transcript_658_orf1	tetratricopeptide repeat protein 37-like	down	0.761004	-0.394025	0.006026	1	0.882	0.892	0.735	0.675	0.701	0.7037	0.9247
F01_transcript_11181_orf1	ethanolamine kinase 1-like	down	0.638724	-0.646736	0.005641	1	1.027	0.954	0.579	0.76	0.565	0.6347	0.9937
F01_transcript_6548_orf1	alpha2 macroglobulin isoform 2	down	0.709545	-0.495033	0.000726	1	0.915	0.942	0.66	0.66	0.707	0.6757	0.9523
F01_transcript_9429_orf1	probable flavin-containing monoamine oxidase A	down	0.526923	-0.924336	0.006128	1	1.221	0.977	0.457	0.644	0.584	0.5617	1.066
F01_transcript_10650_orf1	LOW QUALITY PROTEIN: E3 ubiquitin-protein ligase ZNF598-like	down	0.60999	-0.713142	0.00035	1	1.039	0.993	0.569	0.677	0.604	0.6167	1.011
F01_transcript_1628_orf1	probable cytochrome P450 CYP44	down	0.616004	-0.698988	9.4e-05	1	1.011	1.006	0.598	0.668	0.593	0.6197	1.006
F01_transcript_1149_orf1	serine/threonine-protein phosphatase 4 regulatory subunit 2-like	down	0.632462	-0.660949	0.00683	1	0.881	1.104	0.689	0.61	0.589	0.6293	0.995
F01_transcript_12002_orf1	translation initiation factor eIF-2B subunit gamma-like isoform X1	down	0.654434	-0.61168	1.5e-05	1	0.979	0.964	0.654	0.647	0.625	0.642	0.981
F01_transcript_270_orf1	longitudinals lacking protein, isoforms H/M/V-like isoform X3	down	0.718538	-0.476863	0.000851	1	0.919	0.913	0.696	0.664	0.675	0.6783	0.944
F01_transcript_2773_orf1	FERM, ARHGEF and pleckstrin domain-containing protein 1-like	down	0.636731	-0.651245	0.000321	1	1.001	0.972	0.649	0.573	0.671	0.631	0.991
F01_transcript_8229_orf1	uncharacterized protein LOC113813702	down	0.459946	-1.12046	0.001351	1	1.142	1.191	0.547	0.572	0.414	0.511	1.111
F01_transcript_11567_orf1	uncharacterized protein LOC113812369	down	0.547424	-0.86927	0.00189	1	1.172	0.972	0.57	0.607	0.544	0.5737	1.048
F01_transcript_16226_orf1	hypothetical protein Anas_06537	down	0.49926	-1.00214	0.000617	1	1.149	1.094	0.549	0.594	0.476	0.5397	1.081
F01_transcript_5920_orf1	tether containing UBX domain for GLUT4-like	down	0.679693	-0.557044	0.000482	1	0.965	0.929	0.698	0.628	0.641	0.6557	0.9647
F01_transcript_14088_orf1	LOW QUALITY PROTEIN: cytochrome b-c1 complex subunit Rieske, mitochondrial-like	down	0.597929	-0.741954	0.000162	1	1.055	0.987	0.642	0.569	0.608	0.6063	1.014
F01_transcript_256_orf1	hypothetical protein C7M84_000931, partial	down	0.652555	-0.615828	0.000591	1	0.92	1.021	0.668	0.637	0.614	0.6397	0.9803
F01_transcript_6662_orf1	putative transferase CAF17 homolog, mitochondrial	down	0.59292	-0.75409	0.000185	1	1.053	0.998	0.636	0.553	0.62	0.603	1.017
F01_transcript_6085_orf1	ATP-dependent RNA helicase has1-like	down	0.475137	-1.07359	0.000957	1	1.086	1.209	0.554	0.469	0.542	0.5217	1.098
F01_transcript_3096_orf1	alpha-protein kinase 1-like, partial	down	0.508101	-0.976814	0.008848	1	1.244	0.979	0.445	0.683	0.509	0.5457	1.074
F01_transcript_3472_orf1	ribosomal oxygenase 1-like	down	0.701587	-0.511307	0.000688	1	0.898	0.957	0.669	0.675	0.659	0.6677	0.9517
F01_transcript_3037_orf1	hypothetical protein C7M84_016017	down	0.658609	-0.602506	0.000982	1	0.926	1.003	0.694	0.593	0.642	0.643	0.9763
F01_transcript_3374_orf1	SET and MYND domain-containing protein 4-like isoform X1	down	0.495199	-1.01392	0.000259	1	1.097	1.152	0.542	0.542	0.525	0.5363	1.083
F01_transcript_12302_orf1	eukaryotic translation initiation factor 4E type 2-like isoform X1	down	0.521898	-0.938159	0.000316	1	1.122	1.07	0.563	0.596	0.507	0.5553	1.064
F01_transcript_8017_orf1	solute carrier family 22 member 7-like	down	0.541905	-0.883889	0.001311	1	1.169	0.982	0.572	0.58	0.555	0.569	1.05
F01_transcript_2130_orf1	protein Hook homolog 3-like isoform X2	down	0.694974	-0.524969	0.001537	1	0.9	0.965	0.711	0.633	0.647	0.6637	0.955
F01_transcript_11958_orf1	very-long-chain (3R)-3-hydroxyacyl-CoA dehydratase hpo-8-like	down	0.53141	-0.912104	0.001872	1	1.062	1.108	0.48	0.679	0.526	0.5617	1.057
F01_transcript_6196_orf1	mucin-2-like	down	0.315691	-1.66342	0.008636	1	1.554	1.137	0.311	0.494	0.36	0.3883	1.23
F01_transcript_15376_orf1	LDLR chaperone boca-like	down	0.628701	-0.669554	0.001588	1	1.07	0.909	0.65	0.612	0.611	0.6243	0.993
F01_transcript_1395_orf1	ribosomal protein S6 kinase beta-1-like	down	0.56838	-0.815072	5.9e-05	1	1.019	1.074	0.59	0.604	0.564	0.586	1.031
F01_transcript_15115_orf1	U6 snRNA-associated Sm-like protein LSm4	down	0.662347	-0.594341	7.4e-05	1	0.96	0.957	0.67	0.623	0.639	0.644	0.9723
F01_transcript_1898_orf1	glucose transporter	down	0.462715	-1.1118	0.001032	1	1.222	1.094	0.473	0.562	0.499	0.5113	1.105
F01_transcript_14506_orf1	receptor expression-enhancing protein 5-like isoform X2	down	0.530303	-0.915111	0.01398	1	1.272	0.896	0.511	0.638	0.531	0.56	1.056
F01_transcript_55_orf1	E3 ubiquitin-protein ligase UBR2-like isoform X3	down	0.636124	-0.652619	0.002078	1	0.901	1.062	0.661	0.595	0.629	0.6283	0.9877
F01_transcript_1082_orf1	cystinosin homolog	down	0.488029	-1.03496	0.002874	1	1.252	1.006	0.513	0.57	0.507	0.53	1.086
F01_transcript_8294_orf1	endoplasmic reticulum-Golgi intermediate compartment protein 3-like	down	0.586444	-0.769935	0.000653	1	1.017	1.036	0.681	0.544	0.566	0.597	1.018
F01_transcript_3583_orf1	vacuole membrane protein 1-like	down	0.529072	-0.918464	0.001767	1	1.182	0.987	0.552	0.602	0.522	0.5587	1.056
F01_transcript_899_orf1	protein flightless-1-like	down	0.665119	-0.588315	0.000261	1	0.942	0.966	0.686	0.625	0.623	0.6447	0.9693
F01_transcript_8235_orf1	mitochondrial intermembrane space import and assembly protein 40-like	down	0.56699	-0.818604	0.000492	1	1.113	0.978	0.604	0.568	0.58	0.584	1.03
F01_transcript_13003_orf1	CD2 antigen cytoplasmic tail-binding protein 2 homolog	down	0.695282	-0.52433	0.005424	1	0.87	0.985	0.719	0.603	0.663	0.6617	0.9517
F01_transcript_5876_orf1	ras-related protein Rab-14	down	0.656366	-0.607429	4.4e-05	1	0.954	0.968	0.654	0.646	0.618	0.6393	0.974
F01_transcript_10744_orf1	uncharacterized protein LOC113820759 isoform X2	down	0.60149	-0.733388	0.0106	1	1.147	0.873	0.529	0.662	0.626	0.6057	1.007
F01_transcript_2652_orf1	N-acetylglucosamine-6-sulfatase-like isoform X1	down	0.483625	-1.04804	0.007158	1	1.306	0.955	0.521	0.547	0.509	0.5257	1.087
F01_transcript_397_orf1	Breast cancer anti-estrogen resistance protein 1	down	0.690678	-0.533914	0.001464	1	0.904	0.957	0.608	0.692	0.676	0.6587	0.9537
F01_transcript_9622_orf1	cytosol aminopeptidase-like isoform X1	down	0.605876	-0.722904	1.3e-05	1	1.026	0.986	0.616	0.62	0.589	0.6083	1.004
F01_transcript_1184_orf1	probable ATP-dependent RNA helicase DDX46 isoform X1	down	0.686192	-0.543315	0.0132	1	0.844	1.024	0.737	0.593	0.638	0.656	0.956
F01_transcript_1846_orf1	uncharacterized protein LOC113809894	down	0.36726	-1.44512	0.004989	1	1.392	1.144	0.395	0.565	0.339	0.433	1.179
F01_transcript_12440_orf1	trafficking protein particle complex subunit 6b-like isoform X1	down	0.56324	-0.828179	0.000438	1	1.047	1.046	0.53	0.658	0.554	0.5807	1.031
F01_transcript_8288_orf1	uncharacterized protein LOC113804631	down	0.430995	-1.21426	0.002493	1	1.31	1.069	0.504	0.49	0.462	0.4853	1.126
F01_transcript_8631_orf1	hypothetical protein C7M84_004806	down	0.485069	-1.04374	0.000783	1	1.198	1.058	0.519	0.503	0.557	0.5263	1.085
F01_transcript_12309_orf1	26S proteasome non-ATPase regulatory subunit 9-like	down	0.798593	-0.324467	0.03678	1	0.81	0.877	0.748	0.686	0.712	0.7153	0.8957
F01_transcript_13967_orf1	programmed cell death protein 2-like	down	0.665047	-0.588472	0.00033	1	0.935	0.967	0.683	0.636	0.611	0.6433	0.9673
F01_transcript_9693_orf1	THUMP domain-containing protein 1-like	down	0.646987	-0.628192	0.000297	1	0.958	0.974	0.682	0.624	0.591	0.6323	0.9773
F01_transcript_9354_orf1	transport and Golgi organization 2 homolog	down	0.680982	-0.554311	0.000775	1	0.908	0.963	0.631	0.691	0.633	0.6517	0.957
F01_transcript_11061_orf1	prostamide/prostaglandin F synthase-like	down	0.715032	-0.48392	0.003947	1	0.866	0.948	0.672	0.632	0.708	0.6707	0.938
F01_transcript_3643_orf1	rho guanine nucleotide exchange factor 7-like	down	0.658041	-0.60375	0.000165	1	0.937	0.973	0.667	0.636	0.612	0.6383	0.97
F01_transcript_2448_orf1	U2 snRNP-associated SURP motif-containing protein-like	down	0.596822	-0.744627	3.4e-05	1	1.034	0.988	0.629	0.581	0.593	0.601	1.007
F01_transcript_3525_orf1	alpha-taxilin-like isoform X1	down	0.667186	-0.58384	0.007761	1	0.852	1.038	0.591	0.699	0.638	0.6427	0.9633
F01_transcript_4899_orf1	conserved oligomeric Golgi complex subunit 4-like	down	0.640952	-0.641711	6.1e-05	1	0.988	0.948	0.643	0.636	0.603	0.6273	0.9787
F01_transcript_13819_orf1	protein phosphatase 1 regulatory subunit 7-like	down	0.648762	-0.624238	0.000552	1	0.912	1.009	0.616	0.66	0.619	0.6317	0.9737
F01_transcript_14022_orf1	trans-1,2-dihydrobenzene-1,2-diol dehydrogenase-like	down	0.697874	-0.518962	0.005293	1	0.842	0.994	0.662	0.665	0.652	0.6597	0.9453
F01_transcript_17149_orf1	40S ribosomal protein S21-like	down	0.787568	-0.344523	0.03503	1	0.805	0.888	0.667	0.745	0.709	0.707	0.8977
F01_transcript_7861_orf1	tetratricopeptide repeat protein 1-like	down	0.535598	-0.900777	0.000431	1	1.125	1.011	0.529	0.601	0.549	0.5597	1.045
F01_transcript_14945_orf1	uridine-cytidine kinase 2-like	down	0.538388	-0.893283	3.4e-05	1	1.078	1.049	0.572	0.552	0.559	0.561	1.042
F01_transcript_10857_orf1	nuclear envelope phosphatase-regulatory subunit 1-like	down	0.637887	-0.648627	0.002098	1	0.896	1.04	0.622	0.67	0.581	0.6243	0.9787
F01_transcript_3112_orf1	transformer-2c	down	0.620338	-0.688874	0.003034	1	0.907	1.061	0.689	0.572	0.58	0.6137	0.9893
F01_transcript_15233_orf1	succinate dehydrogenase assembly factor 4, mitochondrial-like	down	0.592445	-0.755246	0.000204	1	0.992	1.027	0.613	0.637	0.538	0.596	1.006
F01_transcript_191_orf1	transmembrane 9 superfamily member 4-like	down	0.592147	-0.755972	0.000464	1	1.041	0.977	0.581	0.661	0.545	0.5957	1.006
F01_transcript_2420_orf1	caspase-2-like	down	0.518199	-0.948422	0.000744	1	1.011	1.155	0.551	0.583	0.506	0.5467	1.055
F01_transcript_2347_orf1	RNA helicase	down	0.734236	-0.445684	0.01254	1	0.816	0.953	0.705	0.66	0.668	0.6777	0.923
F01_transcript_3821_orf1	serine/threonine-protein kinase D1-like	down	0.733478	-0.447175	0.01575	1	0.878	0.891	0.77	0.616	0.645	0.677	0.923
F01_transcript_1550_orf1	tetratricopeptide repeat protein 7B-like	down	0.796361	-0.328506	0.03737	1	0.837	0.834	0.679	0.752	0.696	0.709	0.8903
F01_transcript_5430_orf1	glucose-6-phosphate exchanger SLC37A2-like	down	0.423865	-1.23832	0.00822	1	1.388	0.981	0.467	0.492	0.469	0.476	1.123
F01_transcript_14855_orf1	proteasome subunit beta type-7-like	down	0.68189	-0.552389	0.000373	1	0.921	0.93	0.669	0.633	0.642	0.648	0.9503
F01_transcript_11206_orf1	LOW QUALITY PROTEIN: splicing factor 3B subunit 4-like	down	0.525095	-0.929348	0.000201	1	1.079	1.066	0.597	0.558	0.496	0.5503	1.048
F01_transcript_152_orf1	myosin heavy chain, muscle-like isoform X3	down	0.684699	-0.546458	0.005983	1	0.866	0.979	0.708	0.579	0.661	0.6493	0.9483
F01_transcript_1063_orf1	1-phosphatidylinositol 4,5-bisphosphate phosphodiesterase gamma-1-like	down	0.538825	-0.892112	0.000422	1	1.096	1.019	0.613	0.567	0.498	0.5593	1.038
F01_transcript_2744_orf1	probable ATP-dependent RNA helicase DDX27	down	0.611806	-0.708853	0.000439	1	0.925	1.048	0.607	0.614	0.598	0.6063	0.991
F01_transcript_9569_orf1	hypothetical protein C7M84_009943	down	0.590637	-0.759655	0.01065	1	1.141	0.871	0.555	0.538	0.686	0.593	1.004
F01_transcript_7244_orf1	venom carboxylesterase-6-like	down	0.658564	-0.602603	0.006953	1	0.945	0.943	0.521	0.733	0.648	0.634	0.9627
F01_transcript_4307_orf1	nucleolar protein 58-like	down	0.577075	-0.793169	0.004355	1	1.14	0.896	0.606	0.603	0.543	0.584	1.012
F01_transcript_15013_orf1	uncharacterized protein LOC113830155	down	0.661981	-0.595139	0.002784	1	0.906	0.975	0.561	0.701	0.645	0.6357	0.9603
F01_transcript_3315_orf1	rab proteins geranylgeranyltransferase component A 1-like	down	0.721916	-0.470096	0.003191	1	0.871	0.909	0.692	0.671	0.644	0.669	0.9267
F01_transcript_6365_orf1	HIV Tat-specific factor 1 homolog	down	0.705977	-0.502308	0.00856	1	0.922	0.884	0.574	0.73	0.677	0.6603	0.9353
F01_transcript_2328_orf1	hypothetical protein TCAL_06406	down	0.604747	-0.725596	3.7e-05	1	0.998	0.985	0.627	0.564	0.613	0.6013	0.9943
F01_transcript_5892_orf1	beta-glucuronidase-like	down	0.670682	-0.576299	0.003442	1	0.87	0.994	0.696	0.614	0.611	0.6403	0.9547
F01_transcript_7629_orf1	U3 small nucleolar ribonucleoprotein protein MPP10-like	down	0.678211	-0.560195	0.001322	1	0.91	0.94	0.697	0.604	0.632	0.6443	0.95
F01_transcript_8380_orf1	pleiotropic regulator 1-like	down	0.50947	-0.972932	0.000201	1	1.048	1.12	0.565	0.548	0.501	0.538	1.056
F01_transcript_3623_orf1	zygotic DNA replication licensing factor mcm3-like	down	0.641959	-0.639447	0.000618	1	0.965	0.945	0.678	0.568	0.622	0.6227	0.97
F01_transcript_5043_orf1	U1 small nuclear ribonucleoprotein 70 kDa-like	down	0.674976	-0.567091	0.000748	1	0.903	0.949	0.663	0.656	0.606	0.6417	0.9507
F01_transcript_1730_orf1	uncharacterized protein LOC113815168	down	0.565093	-0.823439	3e-06	1	1.029	1.022	0.584	0.581	0.559	0.5747	1.017
F01_transcript_12710_orf1	thymosin 4	down	0.633583	-0.658394	9.2e-05	1	0.979	0.944	0.613	0.593	0.646	0.6173	0.9743
F01_transcript_2309_orf1	Coiled-coil domain-containing protein 81	down	0.668659	-0.580658	0.005509	1	0.919	0.942	0.668	0.535	0.71	0.6377	0.9537
F01_transcript_7718_orf1	Annexin-B9	down	0.558276	-0.840949	0.00053	1	0.973	1.091	0.608	0.583	0.519	0.57	1.021
F01_transcript_4126_orf1	neprilysin-1-like	down	0.499246	-1.00218	0.000345	1	1.104	1.08	0.5	0.599	0.49	0.5297	1.061
F01_transcript_4743_orf1	ATP-binding cassette sub-family B member 6, mitochondrial-like	down	0.700011	-0.514551	0.04654	1	0.758	1.049	0.575	0.704	0.686	0.655	0.9357
F01_transcript_5570_orf1	Major facilitator superfamily	down	0.362725	-1.46305	0.005662	1	1.436	1.064	0.391	0.461	0.418	0.4233	1.167
F01_transcript_10562_orf1	Cytosolic juvenile hormone binding protein	down	0.686327	-0.543033	0.004244	1	0.928	0.9	0.704	0.568	0.669	0.647	0.9427
F01_transcript_3905_orf1	heat shock protein 40	down	0.697329	-0.520088	0.003961	1	0.891	0.917	0.721	0.614	0.623	0.6527	0.936
F01_transcript_214_orf1	transport and Golgi organization protein 1-like isoform X3	down	0.589112	-0.763385	0.000539	1	1.069	0.929	0.59	0.595	0.581	0.5887	0.9993
F01_transcript_4166_orf1	cytochrome P450 3A2-like isoform X1	down	0.431921	-1.21116	0.002005	1	1.211	1.115	0.425	0.605	0.407	0.479	1.109
F01_transcript_14954_orf1	chondroadherin-like	down	0.633632	-0.658283	8.4e-05	1	0.983	0.932	0.604	0.612	0.631	0.6157	0.9717
F01_transcript_6744_orf1	geranylgeranyl transferase type-2 subunit alpha-like	down	0.592671	-0.754697	9.4e-05	1	0.951	1.037	0.596	0.597	0.578	0.5903	0.996
F01_transcript_12617_orf1	geranylgeranyl transferase type-2 subunit beta-like isoform X2	down	0.575273	-0.797681	4.8e-05	1	1.049	0.972	0.572	0.581	0.585	0.5793	1.007
F01_transcript_6295_orf1	sodium-coupled monocarboxylate transporter 1-like	down	0.714039	-0.485926	0.03653	1	0.76	1.016	0.635	0.704	0.643	0.6607	0.9253
F01_transcript_15292_orf1	dnaJ homolog subfamily C member 9-like	down	0.616412	-0.698034	1.5e-05	1	0.958	0.985	0.608	0.618	0.588	0.6047	0.981
F01_transcript_1729_orf1	uncharacterized protein LOC113817896	down	0.682691	-0.550695	0.007528	1	0.844	0.983	0.711	0.61	0.609	0.6433	0.9423
F01_transcript_2211_orf1	SWI/SNF complex subunit SMARCC2-like	down	0.608307	-0.717128	0.000286	1	0.978	0.976	0.655	0.546	0.596	0.599	0.9847
F01_transcript_11521_orf1	NEDD8-activating enzyme E1 catalytic subunit-like	down	0.659644	-0.600241	0.001257	1	0.914	0.948	0.681	0.573	0.634	0.6293	0.954
F01_transcript_11435_orf1	protein SGT1 homolog	down	0.565776	-0.821696	6e-05	1	1.045	0.987	0.604	0.568	0.544	0.572	1.011
F01_transcript_9685_orf1	cytochrome c-type heme lyase-like	down	0.681934	-0.552296	0.000668	1	0.9	0.923	0.646	0.653	0.626	0.6417	0.941
F01_transcript_12033_orf1	gem-associated protein 2-like	down	0.370303	-1.43322	0.01215	1	1.484	0.98	0.442	0.467	0.374	0.4277	1.155
F01_transcript_177_orf1	titin-like isoform X1	down	0.624538	-0.679139	0.000906	1	1.008	0.914	0.665	0.576	0.584	0.6083	0.974
F01_transcript_14797_orf1	poly [ADP-ribose] polymerase 12-like isoform X1	down	0.555851	-0.847231	0.000105	1	1.072	0.98	0.572	0.577	0.547	0.5653	1.017
F01_transcript_9834_orf1	small integral membrane protein 12-like	down	0.429359	-1.21975	0.001767	1	1.274	1.048	0.482	0.453	0.491	0.4753	1.107
F01_transcript_13665_orf1	replication factor C subunit 3-like	down	0.624538	-0.679139	0.01603	1	0.85	1.072	0.734	0.528	0.563	0.6083	0.974
F01_transcript_7621_orf1	required for meiotic nuclear division protein 1 homolog isoform X3	down	0.518234	-0.948324	0.01186	1	1.251	0.876	0.585	0.555	0.48	0.54	1.042
F01_transcript_2298_orf1	splicing factor 3A subunit 1-like	down	0.639378	-0.645258	0.000897	1	0.928	0.967	0.683	0.576	0.592	0.617	0.965
F01_transcript_4299_orf1	tetratricopeptide repeat protein 27-like	down	0.613453	-0.704975	8.6e-05	1	0.959	0.98	0.572	0.64	0.591	0.601	0.9797
F01_transcript_5652_orf1	golgin subfamily A member 6-like protein 22 isoform X2	down	0.537646	-0.895272	0.00314	1	1.163	0.921	0.527	0.598	0.533	0.5527	1.028
F01_transcript_5763_orf1	phosphatidylinositol transfer protein alpha isoform-like	down	0.64766	-0.626692	0.000214	1	0.913	0.965	0.62	0.635	0.609	0.6213	0.9593
F01_transcript_230_orf1	Exportin-T	down	0.455157	-1.13556	0.000882	1	1.214	1.043	0.495	0.515	0.473	0.4943	1.086
F01_transcript_8785_orf1	heterogeneous nuclear ribonucleoprotein R-like	down	0.525097	-0.929345	0.000301	1	1.01	1.098	0.6	0.518	0.514	0.544	1.036
F01_transcript_557_orf1	LOW QUALITY PROTEIN: cullin-3-like	down	0.547502	-0.869063	2.5e-05	1	1.043	1.019	0.548	0.592	0.537	0.559	1.021
F01_transcript_15368_orf1	small nuclear ribonucleoprotein-associated protein B-like isoform X1	down	0.517771	-0.949613	8.6e-05	1	1.052	1.07	0.572	0.55	0.495	0.539	1.041
F01_transcript_8384_orf1	dnaJ homolog subfamily C member 2-like	down	0.559427	-0.837977	1.5e-05	1	1.013	1.025	0.591	0.573	0.536	0.5667	1.013
F01_transcript_16329_orf1	NADH dehydrogenase [ubiquinone] 1 beta subcomplex subunit 8, mitochondrial-like	down	0.621341	-0.686542	0.000283	1	0.996	0.925	0.588	0.643	0.584	0.605	0.9737
F01_transcript_5053_orf1	Protein Red, partial	down	0.569284	-0.812779	6.9e-05	1	0.974	1.045	0.601	0.565	0.552	0.5727	1.006
F01_transcript_9418_orf1	uncharacterized protein LOC113826360 isoform X1	down	0.543206	-0.880428	0.002485	1	1.016	1.053	0.515	0.687	0.465	0.5557	1.023
F01_transcript_327_orf1	LOW QUALITY PROTEIN: probable phospholipid-transporting ATPase IIB	down	0.658086	-0.603653	0.001516	1	0.959	0.896	0.684	0.607	0.588	0.6263	0.9517
F01_transcript_7329_orf1	Proteasomal ATPase-associated factor 1	down	0.562079	-0.831155	0.000674	1	1.077	0.954	0.601	0.509	0.593	0.5677	1.01
F01_transcript_564_orf1	chromodomain-helicase-DNA-binding protein 1-like isoform X1	down	0.681339	-0.553556	0.00788	1	0.831	0.984	0.692	0.597	0.629	0.6393	0.9383
F01_transcript_679_orf1	RNA helicase aquarius-like	down	0.600832	-0.734966	0.000381	1	0.936	1.02	0.638	0.552	0.586	0.592	0.9853
F01_transcript_1970_orf1	myb-binding protein 1A-like protein	down	0.595024	-0.748981	0.000562	1	1.027	0.939	0.647	0.545	0.573	0.5883	0.9887
F01_transcript_12186_orf1	calcyclin-binding protein-like	down	0.671794	-0.57391	0.001081	1	0.949	0.879	0.652	0.633	0.615	0.6333	0.9427
F01_transcript_137_orf1	microtubule-associated serine/threonine-protein kinase 3-like isoform X3	down	0.569422	-0.812429	2.2e-05	1	0.999	1.012	0.608	0.559	0.548	0.5717	1.004
F01_transcript_2769_orf1	tRNA-specific adenosine deaminase 1-like isoform X1	down	0.578858	-0.788719	4.4e-05	1	0.992	1.002	0.621	0.552	0.56	0.5777	0.998
F01_transcript_9152_orf1	cysteine dioxygenase type 1-like	down	0.607263	-0.719606	0.01295	1	1.007	0.934	0.762	0.468	0.556	0.5953	0.9803
F01_transcript_4850_orf1	Translin, partial	down	0.707381	-0.499442	0.002757	1	0.867	0.901	0.653	0.669	0.636	0.6527	0.9227
F01_transcript_14731_orf1	thymosin 2	down	0.650739	-0.61985	0.00158	1	0.91	0.953	0.691	0.59	0.582	0.621	0.9543
F01_transcript_643_orf1	LOW QUALITY PROTEIN: Golgi apparatus protein 1-like	down	0.61987	-0.689961	0.000258	1	0.979	0.938	0.577	0.651	0.58	0.6027	0.9723
F01_transcript_16674_orf1	39S ribosomal protein L42, mitochondrial-like	down	0.60922	-0.714965	9.4e-05	1	0.953	0.982	0.608	0.623	0.557	0.596	0.9783
F01_transcript_8613_orf1	uncharacterized protein LOC113807221	down	0.41139	-1.28142	0.001246	1	1.263	1.082	0.448	0.501	0.427	0.4587	1.115
F01_transcript_3496_orf1	uncharacterized protein LOC113813910 isoform X4	down	0.65848	-0.602788	0.001633	1	0.888	0.958	0.677	0.583	0.614	0.6247	0.9487
F01_transcript_3020_orf1	SUMO-conjugating enzyme UBC9-B	down	0.735304	-0.443588	0.01341	1	0.812	0.908	0.677	0.634	0.689	0.6667	0.9067
F01_transcript_5577_orf1	U4/U6 small nuclear ribonucleoprotein Prp3-like	down	0.578208	-0.790339	4.8e-05	1	0.959	1.031	0.589	0.579	0.561	0.5763	0.9967
F01_transcript_3938_orf1	zinc finger protein ZPR1-like	down	0.623516	-0.681501	0.000427	1	0.915	0.991	0.645	0.579	0.588	0.604	0.9687
F01_transcript_13763_orf1	uncharacterized protein LOC113803758	down	0.597136	-0.743868	0.000137	1	0.999	0.955	0.6	0.621	0.543	0.588	0.9847
F01_transcript_12623_orf1	prostaglandin reductase 1-like	down	0.566036	-0.821035	0.01359	1	0.989	1.024	0.454	0.774	0.477	0.5683	1.004
F01_transcript_6435_orf1	vacuolar protein sorting-associated protein 52 homolog isoform X1	down	0.65453	-0.611468	0.002639	1	0.961	0.89	0.684	0.627	0.555	0.622	0.9503
F01_transcript_886_orf1	protein FAM177A1-like isoform X2	down	0.449124	-1.15481	0.009407	1	1.331	0.924	0.469	0.538	0.455	0.4873	1.085
F01_transcript_11433_orf1	PITH domain-containing protein GA19395-like	down	0.51125	-0.967899	0.000144	1	1.01	1.111	0.531	0.522	0.542	0.5317	1.04
F01_transcript_1498_orf1	poly [ADP-ribose] polymerase 12-like	down	0.653478	-0.61379	0.000713	1	0.912	0.939	0.582	0.663	0.618	0.621	0.9503
F01_transcript_7803_orf1	cytochrome c oxidase assembly protein COX15 homolog	down	0.53591	-0.899937	0.00013	1	1.054	1.012	0.604	0.522	0.517	0.5477	1.022
F01_transcript_14296_orf1	transmembrane protein 45B-like	down	0.498281	-1.00497	0.005726	1	1.23	0.912	0.522	0.561	0.482	0.5217	1.047
F01_transcript_11290_orf1	p21-activated protein kinase-interacting protein 1-like	down	0.598675	-0.740155	0.000182	1	0.946	0.997	0.614	0.608	0.54	0.5873	0.981
F01_transcript_5798_orfp2	Gene.4176::F01_transcript_5798::g.4176::m.4176 Gene.4176::F01_transcript_5798::g.4176 ORF type:complete len:241 (+),score=79.55 F01_transcript_5798:1269-1991(+)	down	0.288661	-1.79255	0.004625	1	1.477	1.174	0.468	0.277	0.309	0.3513	1.217
F01_transcript_1981_orf1	MKI67 FHA domain-interacting nucleolar phosphoprotein-like, partial	down	0.61483	-0.70174	0.000258	1	0.982	0.931	0.634	0.601	0.556	0.597	0.971
F01_transcript_3176_orf1	TBC1 domain family member 10A-like	down	0.716085	-0.481798	0.005735	1	0.852	0.888	0.619	0.68	0.663	0.654	0.9133
F01_transcript_7715_orf1	coiled-coil domain-containing protein 22 homolog	down	0.564172	-0.825794	0.002389	1	1.058	0.947	0.666	0.554	0.476	0.5653	1.002
F01_transcript_3076_orf1	sacsin-like	down	0.67856	-0.559452	0.001291	1	0.876	0.924	0.641	0.644	0.615	0.6333	0.9333
F01_transcript_541_orf1	LOW QUALITY PROTEIN: chromodomain-helicase-DNA-binding protein Mi-2 homolog	down	0.643547	-0.635883	0.000528	1	0.894	0.965	0.63	0.62	0.59	0.6133	0.953
F01_transcript_14868_orf1	uncharacterized protein LOC113803197	down	0.525122	-0.929276	0.002312	1	0.994	1.086	0.579	0.414	0.625	0.5393	1.027
F01_transcript_362_orf1	acid sphingomyelinase-like phosphodiesterase 3b	down	0.715225	-0.483532	0.008729	1	0.869	0.87	0.715	0.639	0.605	0.653	0.913
F01_transcript_15772_orf1	uncharacterized protein LOC113826343	down	0.75193	-0.411329	0.03677	1	0.908	0.773	0.615	0.696	0.705	0.672	0.8937
F01_transcript_1773_orf1	ras-related protein Rab-8A-like	down	0.496938	-1.00886	0.000266	1	1.041	1.095	0.493	0.586	0.479	0.5193	1.045
F01_transcript_67_orf1	protein tyrosine phosphatase type IVA 2-like	down	0.553426	-0.853538	2.9e-05	1	0.99	1.032	0.568	0.58	0.524	0.5573	1.007
F01_transcript_13466_orf1	tetratricopeptide repeat protein 4-like	down	0.594779	-0.749574	4e-06	1	0.971	0.971	0.584	0.594	0.572	0.5833	0.9807
F01_transcript_13424_orf1	uncharacterized protein LOC113826666	down	0.703704	-0.50696	0.003245	1	0.886	0.868	0.671	0.633	0.634	0.646	0.918
F01_transcript_2760_orf1	zygotic DNA replication licensing factor mcm6-B-like	down	0.683723	-0.548516	0.02458	1	0.82	0.965	0.735	0.519	0.65	0.6347	0.9283
F01_transcript_2933_orf1	uncharacterized protein LOC113808098 isoform X1	down	0.653968	-0.612707	0.001717	1	0.897	0.938	0.667	0.558	0.629	0.618	0.945
F01_transcript_6846_orf1	putative nucleoporin p54-like isoform X2	down	0.589905	-0.761445	0.001272	1	0.936	1.012	0.665	0.519	0.555	0.5797	0.9827
F01_transcript_1718_orf1	probable palmitoyltransferase ZDHHC24	down	0.41871	-1.25598	0.004665	1	1.323	0.98	0.443	0.491	0.449	0.461	1.101
F01_transcript_16684_orfp1	Gene.2804::F01_transcript_16684::g.2804::m.2804 Gene.2804::F01_transcript_16684::g.2804 ORF type:complete len:122 (+),score=23.65,CENP-B_dimeris PF09026.11 0.00046 F01_transcript_16684:76-441(+)	down	0.691025	-0.53319	0.03698	1	0.94	0.831	0.769	0.498	0.648	0.6383	0.9237
F01_transcript_17007_orf1	insulin-like growth factor-binding protein-related protein 1	down	0.594302	-0.750732	0.03437	1	0.994	0.944	0.83	0.435	0.481	0.582	0.9793
F01_transcript_843_orf1	vacuolar protein sorting-associated protein 11 homolog	down	0.477105	-1.06762	8.7e-05	1	1.11	1.06	0.51	0.523	0.48	0.5043	1.057
F01_transcript_2194_orf1	uncharacterized protein LOC113816700	down	0.631023	-0.664235	0.01941	1	0.885	0.985	0.773	0.492	0.546	0.6037	0.9567
F01_transcript_5513_orf1	ubiquitin carboxyl-terminal hydrolase isozyme L3-like	down	0.608059	-0.717716	0.000152	1	0.936	0.975	0.629	0.564	0.577	0.59	0.9703
F01_transcript_7771_orf1	protein seele-like	down	0.538757	-0.892292	3e-05	1	1.002	1.039	0.561	0.51	0.568	0.5463	1.014
F01_transcript_9505_orf1	protein jagunal-like isoform X1	down	0.487131	-1.03762	0.006031	1	1.23	0.917	0.476	0.588	0.469	0.511	1.049
F01_transcript_1470_orf1	zinc/cadmium resistance protein-like	down	0.451163	-1.14828	0.00412	1	1.272	0.953	0.477	0.505	0.473	0.485	1.075
F01_transcript_14087_orf1	28S ribosomal protein S29, mitochondrial-like	down	0.669271	-0.579337	0.005849	1	0.875	0.928	0.694	0.541	0.641	0.6253	0.9343
F01_transcript_4041_orf1	aquaporin 1	down	0.572451	-0.804775	1.9e-05	1	0.985	0.99	0.602	0.546	0.555	0.5677	0.9917
F01_transcript_732_orf1	phosphatidylcholine:ceramide cholinephosphotransferase 1-like isoform X1	down	0.534744	-0.903079	0.007241	1	1.113	0.934	0.69	0.426	0.514	0.5433	1.016
F01_transcript_9361_orf1	DCN1-like protein 1	down	0.57104	-0.808337	4.4e-05	1	0.995	0.98	0.537	0.608	0.554	0.5663	0.9917
F01_transcript_8214_orf1	beta-galactosidase-1-like protein 2	down	0.497788	-1.00639	0.000118	1	1.104	1.015	0.544	0.504	0.505	0.5177	1.04
F01_transcript_10844_orf1	mitochondrial inner membrane protein OXA1L-like	down	0.260275	-1.94189	0.0246	1	1.75	0.957	0.318	0.388	0.259	0.3217	1.236
F01_transcript_371_orf1	synapse-associated protein 1-like	down	0.62111	-0.68708	0.001647	1	1.017	0.865	0.603	0.592	0.595	0.5967	0.9607
F01_transcript_6992_orf1	hypothetical protein TCAL_12098	down	0.707004	-0.500209	0.006777	1	0.839	0.898	0.639	0.61	0.686	0.645	0.9123
F01_transcript_1462_orf1	la-related protein 4-like, partial	down	0.542418	-0.882522	0.000137	1	0.96	1.067	0.552	0.558	0.532	0.5473	1.009
F01_transcript_4751_orf1	adapter molecule Crk-like	down	0.712336	-0.48937	0.009561	1	0.808	0.918	0.634	0.652	0.656	0.6473	0.9087
F01_transcript_1060_orf1	DNA ligase 3-like isoform X1	down	0.629005	-0.668856	0.001289	1	0.943	0.922	0.675	0.569	0.558	0.6007	0.955
F01_transcript_289_orf1	peroxisomal membrane protein PMP34-like	down	0.561245	-0.833297	4.2e-05	1	1.01	0.978	0.6	0.538	0.539	0.559	0.996
F01_transcript_10603_orf1	collagen alpha-2(IX) chain-like isoform X2	down	0.668348	-0.581328	0.007588	1	0.903	0.892	0.572	0.57	0.726	0.6227	0.9317
F01_transcript_11237_orf1	DNA-(apurinic or apyrimidinic site) lyase-like	down	0.567941	-0.816187	0.000266	1	1.029	0.945	0.553	0.611	0.525	0.563	0.9913
F01_transcript_2923_orf1	Thymidine kinase, cytosolic	down	0.599259	-0.738748	0.02405	1	0.927	0.988	0.797	0.46	0.49	0.5823	0.9717
F01_transcript_3932_orf1	synaptosomal-associated protein 29-like	down	0.665059	-0.588445	0.001497	1	0.885	0.915	0.593	0.662	0.607	0.6207	0.9333
F01_transcript_15493_orf1	NADH dehydrogenase [ubiquinone] flavoprotein 2, mitochondrial-like	down	0.559771	-0.837091	0.000162	1	1.018	0.971	0.519	0.614	0.54	0.5577	0.9963
F01_transcript_10466_orf1	Vacuolar protein-sorting-associated protein 36	down	0.66706	-0.584111	0.006561	1	0.816	0.98	0.646	0.6	0.619	0.6217	0.932
F01_transcript_16756_orf1	trypsin-like serine proteinase 1	down	0.360824	-1.47063	0.01362	1	1.477	0.945	0.487	0.389	0.359	0.4117	1.141
F01_transcript_6414_orf1	uncharacterized protein LOC113813047	down	0.555812	-0.847332	0.002225	1	0.96	1.034	0.648	0.573	0.443	0.5547	0.998
F01_transcript_4475_orf1	LOW QUALITY PROTEIN: alkaline phosphatase-like	down	0.649628	-0.622314	0.01101	1	0.821	1.002	0.637	0.528	0.669	0.6113	0.941
F01_transcript_12592_orf1	hypothetical protein C7M84_010603	down	0.340277	-1.55522	0.004052	1	1.399	1.073	0.371	0.47	0.34	0.3937	1.157
F01_transcript_3909_orf1	putative very long-chain-fatty-acid--CoA ligase bubblegum isoform X2	down	0.580912	-0.783609	0.001931	1	0.944	0.998	0.483	0.668	0.558	0.5697	0.9807
F01_transcript_1379_orf1	uncharacterized protein LOC113808571	down	0.745244	-0.424216	0.04311	1	0.859	0.806	0.571	0.749	0.666	0.662	0.8883
F01_transcript_9495_orf1	torso-like protein isoform X1	down	0.526404	-0.925758	3.8e-05	1	1.048	0.997	0.551	0.553	0.499	0.5343	1.015
F01_transcript_3221_orf1	aminopeptidase N-like	down	0.452015	-1.14556	0.002426	1	1.109	1.091	0.4	0.64	0.407	0.4823	1.067
F01_transcript_11336_orf1	probable rRNA-processing protein EBP2	down	0.635692	-0.653601	0.001865	1	0.882	0.959	0.554	0.663	0.589	0.602	0.947
F01_transcript_6123_orf1	Sulfatase N-terminal	down	0.561662	-0.832226	0.000974	1	0.958	1.017	0.522	0.65	0.499	0.557	0.9917
F01_transcript_6103_orf1	Zinc finger RNA-binding protein	down	0.622131	-0.684709	0.000425	1	0.892	0.971	0.607	0.576	0.598	0.5937	0.9543
F01_transcript_11324_orf1	carboxypeptidase Q-like	down	0.421488	-1.24644	0.009346	1	1.351	0.917	0.486	0.467	0.424	0.459	1.089
F01_transcript_3509_orf1	putative metastasis-associated protein MTA3 isoform X1	down	0.600827	-0.734978	0.00457	1	0.868	1.033	0.67	0.533	0.54	0.581	0.967
F01_transcript_7782_orf1	phosphatidylinositol 3,4,5-trisphosphate 3-phosphatase TPTE2-like	down	0.406091	-1.30012	0.001239	1	1.132	1.168	0.369	0.569	0.402	0.4467	1.1
F01_transcript_984_orf1	protein ABHD13-like	down	0.630286	-0.665922	0.0422	1	0.795	1.05	0.764	0.455	0.574	0.5977	0.9483
F01_transcript_1727_orf1	glycosyltransferase 25 family member-like	down	0.508	-0.9771	0.000472	1	0.964	1.112	0.552	0.488	0.522	0.5207	1.025
F01_transcript_11247_orf1	cathepsin B	down	0.751701	-0.41177	0.03962	1	0.787	0.859	0.728	0.599	0.662	0.663	0.882
F01_transcript_10483_orf1	mycophenolic acid acyl-glucuronide esterase, mitochondrial-like isoform X2	down	0.559503	-0.837781	0.000674	1	1.027	0.945	0.505	0.631	0.527	0.5543	0.9907
F01_transcript_13140_orf1	protein-lysine N-methyltransferase EEF2KMT-like isoform X1	down	0.5	-1	0.003098	1	1.092	0.998	0.42	0.662	0.463	0.515	1.03
F01_transcript_4711_orf1	saposin isoform 1	down	0.664547	-0.589556	0.001317	1	0.867	0.917	0.62	0.618	0.612	0.6167	0.928
F01_transcript_14208_orf1	uncharacterized protein LOC113812069	down	0.592062	-0.75618	0.000737	1	0.988	0.922	0.638	0.518	0.567	0.5743	0.97
F01_transcript_14619_orf1	myosin regulatory light chain 2-like	down	0.635911	-0.653103	0.005435	1	0.851	0.981	0.655	0.518	0.628	0.6003	0.944
F01_transcript_14345_orf1	PREDICTED: palmitoyl-protein thioesterase 1	down	0.327601	-1.60999	0.007138	1	1.467	1.022	0.382	0.425	0.336	0.381	1.163
F01_transcript_15005_orf1	polyubiquitin 8-like	down	0.584727	-0.774164	0.003073	1	0.921	1.002	0.658	0.462	0.589	0.5697	0.9743
F01_transcript_15874_orf1	ragulator complex protein LAMTOR2-like	down	0.652355	-0.61627	0.01739	1	1.015	0.787	0.574	0.686	0.568	0.6093	0.934
F01_transcript_12267_orf1	gamma-glutamyl hydrolase	down	0.33247	-1.58871	0.0128	1	1.511	0.962	0.318	0.433	0.404	0.385	1.158
F01_transcript_1825_orf1	probable ubiquitin carboxyl-terminal hydrolase FAF-X	down	0.545628	-0.874012	3.5e-05	1	1.021	0.974	0.58	0.53	0.524	0.5447	0.9983
F01_transcript_14658_orf1	tRNA (guanine-N(7)-)-methyltransferase-like	down	0.650797	-0.61972	0.01096	1	0.804	1	0.551	0.662	0.612	0.6083	0.9347
F01_transcript_11981_orf1	THUMP domain-containing protein 3-like	down	0.473448	-1.07872	0.000191	1	1.123	1.019	0.463	0.52	0.504	0.4957	1.047
F01_transcript_5094_orf1	C-type lectin, partial	down	0.635005	-0.655161	0.00424	1	0.924	0.906	0.674	0.501	0.622	0.599	0.9433
F01_transcript_4422_orf1	calcium uptake protein 3, mitochondrial-like	down	0.546475	-0.871771	6.4e-05	1	0.999	0.993	0.595	0.508	0.532	0.545	0.9973
F01_transcript_5530_orf1	zinc finger protein 385B-like isoform X1	down	0.686864	-0.541903	0.007978	1	0.828	0.915	0.688	0.588	0.608	0.628	0.9143
F01_transcript_13451_orf1	single-stranded DNA-binding protein, mitochondrial-like	down	0.576204	-0.795349	2e-05	1	0.978	0.957	0.538	0.577	0.576	0.5637	0.9783
F01_transcript_733_orf1	Dosage compensation regulator	down	0.538224	-0.893723	0.001222	1	1.094	0.911	0.536	0.576	0.506	0.5393	1.002
F01_transcript_6052_orf1	syntaxin-12-like	down	0.477756	-1.06565	0.03426	1	1.353	0.776	0.503	0.564	0.428	0.4983	1.043
F01_transcript_11812_orf1	troponin C, isotype gamma-like isoform X1	down	0.621789	-0.685502	0.001002	1	0.878	0.972	0.615	0.552	0.605	0.5907	0.95
F01_transcript_7890_orf1	uncharacterized protein LOC113819681	down	0.585082	-0.773289	1.5e-05	1	0.945	0.971	0.573	0.568	0.565	0.5687	0.972
F01_transcript_11337_orf1	uncharacterized protein LOC113820349 isoform X1	down	0.399001	-1.32554	0.0206	1	1.427	0.876	0.384	0.564	0.37	0.4393	1.101
F01_transcript_526_orf1	serine palmitoyltransferase 1-like	down	0.605839	-0.722993	6.7e-05	1	0.95	0.927	0.587	0.573	0.583	0.581	0.959
F01_transcript_501_orf1	Eukaryotic elongation factor 2 kinase	down	0.692206	-0.530726	0.01972	1	0.763	0.966	0.644	0.617	0.628	0.6297	0.9097
F01_transcript_8181_orf1	hypothetical protein C7M84_022200	down	0.384263	-1.37984	0.001738	1	1.278	1.057	0.366	0.489	0.427	0.4273	1.112
F01_transcript_9299_orf1	uncharacterized protein F21D5.5-like isoform X1	down	0.72374	-0.466456	0.0325	1	0.794	0.885	0.734	0.567	0.638	0.6463	0.893
F01_transcript_4226_orf1	uncharacterized protein LOC113820643	down	0.482948	-1.05006	0.002935	1	1.106	1.007	0.636	0.375	0.493	0.5013	1.038
F01_transcript_3080_orf1	protein LSM14 homolog A-like isoform X2	down	0.64195	-0.639467	0.01668	1	0.855	0.957	0.73	0.477	0.598	0.6017	0.9373
F01_transcript_11128_orf1	ero1-like protein	down	0.683479	-0.549031	0.006157	1	0.852	0.89	0.668	0.644	0.562	0.6247	0.914
F01_transcript_17216_orf1	trypsin-like serine proteinase 1	down	0.307307	-1.70225	0.02528	1	1.64	0.891	0.338	0.388	0.359	0.3617	1.177
F01_transcript_408_orfp1	Gene.50::F01_transcript_408::g.50::m.50 Gene.50::F01_transcript_408::g.50 ORF type:complete len:1209 (+),score=126.68 F01_transcript_408:514-4140(+)	down	0.572422	-0.80485	0.002598	1	0.878	1.057	0.493	0.596	0.591	0.56	0.9783
F01_transcript_1136_orf1	ankyrin repeat domain-containing protein 23-like	down	0.593782	-0.751994	0.01062	1	0.917	0.978	0.739	0.489	0.491	0.573	0.965
F01_transcript_706_orf1	cohesin subunit SA-2-like	down	0.588533	-0.764805	0.000329	1	0.93	0.974	0.625	0.55	0.534	0.5697	0.968
F01_transcript_8727_orf1	LOW QUALITY PROTEIN: general transcription factor IIF subunit 1-like	down	0.592316	-0.75556	0.000398	1	0.927	0.97	0.626	0.526	0.564	0.572	0.9657
F01_transcript_16727_orf1	Protein of unknown function DUF543	down	0.472893	-1.08041	0.004467	1	1.206	0.925	0.423	0.577	0.481	0.4937	1.044
F01_transcript_11772_orf1	autophagy-related protein 8	down	0.539401	-0.890569	1.8e-05	1	1.011	0.985	0.543	0.567	0.506	0.5387	0.9987
F01_transcript_7617_orf1	2-oxoisovalerate dehydrogenase subunit alpha, mitochondrial-like	down	0.466889	-1.09885	0.00059	1	1.154	0.989	0.454	0.519	0.495	0.4893	1.048
F01_transcript_16125_orf1	density-regulated protein homolog	down	0.650913	-0.619463	0.004662	1	0.961	0.832	0.653	0.564	0.601	0.606	0.931
F01_transcript_15191_orf1	uncharacterized protein LOC113818787	down	0.451369	-1.14762	0.006673	1	1.275	0.901	0.497	0.478	0.459	0.478	1.059
F01_transcript_15617_orf1	hypothetical protein C7M84_014256	down	0.483301	-1.04901	0.000279	1	1.108	0.999	0.478	0.553	0.471	0.5007	1.036
F01_transcript_341_orf1	sorting nexin-16-like	down	0.4963	-1.01072	0.01179	1	1.239	0.841	0.547	0.47	0.512	0.5097	1.027
F01_transcript_13440_orf1	protein CDV3 homolog	down	0.648878	-0.623981	0.001905	1	0.895	0.899	0.66	0.562	0.591	0.6043	0.9313
F01_transcript_6162_orf1	splicing factor U2af 38 kDa subunit-like	down	0.566633	-0.819514	7.8e-05	1	0.985	0.955	0.554	0.594	0.518	0.5553	0.98
F01_transcript_15521_orf1	uncharacterized protein LOC113818788 isoform X2	down	0.499316	-1.00197	0.005699	1	1.197	0.874	0.536	0.491	0.507	0.5113	1.024
F01_transcript_14819_orf1	small ubiquitin-like modifier 1	down	0.62586	-0.676087	0.001462	1	0.955	0.878	0.638	0.541	0.594	0.591	0.9443
F01_transcript_4645_orf1	dynactin subunit 4-like	down	0.496101	-1.01129	0.000164	1	1.095	0.982	0.528	0.517	0.482	0.509	1.026
F01_transcript_1586_orf1	protein THEM6-like	down	0.525845	-0.927291	0.003746	1	1.14	0.878	0.491	0.566	0.53	0.529	1.006
F01_transcript_1056_orf1	Tyrosine-protein kinase CSK	down	0.441315	-1.18012	0.002376	1	1.237	0.959	0.481	0.471	0.458	0.47	1.065
F01_transcript_11464_orf1	spermidine/spermine N(1)-acetyltransferase-like protein 1	down	0.493671	-1.01838	0.001508	1	1.149	0.933	0.47	0.544	0.507	0.507	1.027
F01_transcript_4574_orf1	serine/arginine-rich splicing factor 5-like	down	0.536373	-0.898692	6.2e-05	1	1.024	0.97	0.577	0.522	0.507	0.5353	0.998
F01_transcript_6022_orf1	mitogen-activated protein kinase kinase 4	down	0.641122	-0.64133	0.000784	1	0.878	0.925	0.605	0.61	0.582	0.599	0.9343
F01_transcript_1107_orf1	speckle targeted PIP5K1A-regulated poly(A) polymerase-like	down	0.414207	-1.27158	0.003544	1	1.287	0.966	0.477	0.453	0.417	0.449	1.084
F01_transcript_3865_orf1	pollen-specific leucine-rich repeat extensin-like protein 1 isoform X2	down	0.629638	-0.667407	0.004336	1	0.827	0.995	0.611	0.611	0.555	0.5923	0.9407
F01_transcript_1155_orf1	ras-related protein Rap-2c-like	down	0.484027	-1.04684	0.000244	1	1.117	0.983	0.513	0.483	0.504	0.5	1.033
F01_transcript_13890_orf1	synaptosomal-associated protein 25-like	down	0.541084	-0.886075	0.00238	1	1.106	0.877	0.526	0.553	0.535	0.538	0.9943
F01_transcript_13945_orf1	NEDD8	down	0.550137	-0.862138	0.000177	1	1.007	0.958	0.602	0.509	0.52	0.5437	0.9883
F01_transcript_6532_orf1	dolichyl-phosphate beta-glucosyltransferase-like	down	0.578041	-0.790756	3.9e-05	1	0.955	0.955	0.554	0.588	0.54	0.5607	0.97
F01_transcript_1327_orf1	methionine synthase-like	down	0.603898	-0.727623	0.007277	1	0.87	0.993	0.548	0.695	0.486	0.5763	0.9543
F01_transcript_16975_orf1	ORF type:complete len:59 hit:P55949.1 F01_transcript_16975:67-243(+)	down	0.5303	-0.915119	0.01475	1	1.016	0.984	0.408	0.758	0.425	0.5303	1
F01_transcript_6061_orf1	U4/U6.U5 tri-snRNP-associated protein 2-like	down	0.567449	-0.817439	0.000616	1	0.992	0.937	0.602	0.478	0.582	0.554	0.9763
F01_transcript_5171_orf1	protein FAM210A-like	down	0.389918	-1.35876	0.000967	1	1.246	1.058	0.459	0.442	0.387	0.4293	1.101
F01_transcript_8217_orf1	arginine/serine-rich coiled-coil protein 2-like	down	0.58354	-0.777096	0.000277	1	0.901	0.997	0.567	0.548	0.576	0.5637	0.966
F01_transcript_14657_orf1	deoxyhypusine hydroxylase-like isoform X1	down	0.628477	-0.670068	0.004773	1	0.845	0.97	0.654	0.519	0.596	0.5897	0.9383
F01_transcript_1286_orf1	DNA-directed RNA polymerase II subunit RPB2	down	0.491895	-1.02358	1.8e-05	1	1.021	1.052	0.515	0.523	0.473	0.5037	1.024
F01_transcript_8888_orf1	maltase A3-like	down	0.458739	-1.12425	0.000448	1	1.141	1	0.469	0.529	0.443	0.4803	1.047
F01_transcript_585_orf1	hypothetical protein C7M84_002691	down	0.563255	-0.82814	4.4e-05	1	0.979	0.952	0.529	0.585	0.537	0.5503	0.977
F01_transcript_10255_orf1	set1/Ash2 histone methyltransferase complex subunit ASH2-like isoform X2	down	0.535754	-0.900358	1e-06	1	0.996	0.987	0.542	0.542	0.514	0.5327	0.9943
F01_transcript_88_orf1	myosin heavy chain, muscle-like	down	0.586279	-0.770342	0.02067	1	0.816	1.07	0.671	0.604	0.417	0.564	0.962
F01_transcript_15574_orf1	uncharacterized protein LOC113822654 isoform X2	down	0.524476	-0.931053	0.000527	1	1.075	0.928	0.486	0.55	0.539	0.525	1.001
F01_transcript_73_orf1	uncharacterized protein LOC113827221	down	0.545556	-0.874201	0.000907	1	1.048	0.912	0.485	0.594	0.536	0.5383	0.9867
F01_transcript_10002_orf1	threonylcarbamoyladenosine tRNA methylthiotransferase-like	down	0.623549	-0.681424	0.004294	1	0.87	0.948	0.666	0.502	0.589	0.5857	0.9393
F01_transcript_12726_orf1	uncharacterized protein LOC113813104	down	0.526384	-0.925812	0.000367	1	1.041	0.955	0.538	0.578	0.461	0.5257	0.9987
F01_transcript_435_orf1	uncharacterized protein LOC113827591 isoform X1	down	0.673877	-0.569442	0.01108	1	0.806	0.926	0.674	0.553	0.614	0.6137	0.9107
F01_transcript_5457_orf1	uncharacterized protein LOC113811479	down	0.44017	-1.18387	0.000197	1	1.071	1.102	0.416	0.53	0.451	0.4657	1.058
F01_transcript_4170_orf1	dCTP pyrophosphatase 1-like	down	0.521778	-0.938491	0.000176	1	1.018	0.984	0.556	0.454	0.557	0.5223	1.001
F01_transcript_12259_orfp1	Gene.1502::F01_transcript_12259::g.1502::m.1502 Gene.1502::F01_transcript_12259::g.1502 ORF type:3prime_partial len:522 (+),score=115.59 F01_transcript_12259:2-1564(+)	down	0.585302	-0.772746	0.001049	1	0.971	0.911	0.619	0.488	0.58	0.5623	0.9607
F01_transcript_3425_orf1	torsin-1A-like	down	0.639604	-0.64475	0.006384	1	0.82	0.966	0.579	0.656	0.547	0.594	0.9287
F01_transcript_6112_orf1	probable serine hydrolase isoform X1	down	0.427085	-1.2274	0.000798	1	1.194	1.008	0.499	0.436	0.432	0.4557	1.067
F01_transcript_14124_orf1	calcium load-activated calcium channel-like	down	0.482668	-1.0509	0.001945	1	1.131	0.95	0.437	0.595	0.455	0.4957	1.027
F01_transcript_342_orf1	Importin-11	down	0.581627	-0.781833	0.000424	1	0.956	0.931	0.605	0.499	0.575	0.5597	0.9623
F01_transcript_3711_orf1	sodium/glucose cotransporter 5-like isoform X1	down	0.686053	-0.543608	0.007157	1	0.811	0.897	0.615	0.642	0.601	0.6193	0.9027
F01_transcript_4261_orf1	solute carrier family 35 member F6-like	down	0.325784	-1.61801	0.00166	1	1.333	1.112	0.314	0.42	0.388	0.374	1.148
F01_transcript_6988_orf1	WD repeat-containing protein 70-like	down	0.441004	-1.18114	5.2e-05	1	1.087	1.082	0.49	0.47	0.437	0.4657	1.056
F01_transcript_11036_orf1	putative protein TFG-like	down	0.450238	-1.15124	0.000414	1	1.154	0.993	0.467	0.49	0.46	0.4723	1.049
F01_transcript_12119_orf1	anamorsin homolog	down	0.72782	-0.458346	0.03558	1	0.746	0.895	0.635	0.681	0.606	0.6407	0.8803
F01_transcript_7896_orf1	protein orai-3-like	down	0.604114	-0.727107	0.001712	1	0.985	0.859	0.594	0.597	0.527	0.5727	0.948
F01_transcript_10798_orf1	uridine diphosphate glucose pyrophosphatase-like	down	0.630376	-0.665714	0.002071	1	0.92	0.877	0.652	0.563	0.548	0.5877	0.9323
F01_transcript_15739_orf1	iron-sulfur assembly protein IscA-like 2, mitochondrial	down	0.515669	-0.955484	0.000228	1	1.055	0.951	0.473	0.556	0.521	0.5167	1.002
F01_transcript_14538_orf1	skin secretory protein xP2-like	down	0.659561	-0.600423	0.01441	1	0.814	0.93	0.698	0.518	0.594	0.6033	0.9147
F01_transcript_5409_orf1	uncharacterized protein LOC113818107	down	0.556615	-0.845247	0.001451	1	0.877	1.048	0.586	0.518	0.524	0.5427	0.975
F01_transcript_263_orf1	dicer 2	down	0.505258	-0.984908	0.000115	1	1.059	0.964	0.545	0.499	0.484	0.5093	1.008
F01_transcript_14344_orf1	uncharacterized protein LOC113812427	down	0.463163	-1.11041	0.001401	1	1.151	0.96	0.489	0.545	0.407	0.4803	1.037
F01_transcript_4506_orf1	probable deoxyhypusine synthase	down	0.548127	-0.867418	0.000208	1	0.913	1.026	0.532	0.536	0.543	0.537	0.9797
F01_transcript_2231_orf1	uncharacterized protein LOC113805147	down	0.404352	-1.30632	0.002554	1	1.257	0.982	0.506	0.416	0.388	0.4367	1.08
F01_transcript_2205_orf1	poly(ADP-ribose) glycohydrolase-like isoform X1	down	0.577655	-0.791719	0.003327	1	0.835	1.049	0.553	0.564	0.549	0.5553	0.9613
F01_transcript_13213_orf1	nuclease EXOG, mitochondrial-like	down	0.623126	-0.682403	0.000665	1	0.882	0.92	0.605	0.565	0.576	0.582	0.934
F01_transcript_6183_orf1	KDEL motif-containing protein 1-like	down	0.633826	-0.657842	0.003218	1	0.881	0.902	0.65	0.515	0.599	0.588	0.9277
F01_transcript_13625_orf1	WD repeat-containing protein 61-like	down	0.617521	-0.695439	0.000863	1	0.867	0.941	0.597	0.578	0.559	0.578	0.936
F01_transcript_4388_orf1	putative ATPase N2B	down	0.603814	-0.727825	0.002174	1	0.838	0.994	0.569	0.561	0.58	0.57	0.944
F01_transcript_9061_orf1	putative CAP-Gly domain-containing linker protein 1 isoform X7	down	0.409032	-1.28972	0.001361	1	1.225	0.997	0.491	0.406	0.421	0.4393	1.074
F01_transcript_1233_orf1	ubiquitin-protein ligase E3A-like	down	0.488004	-1.03503	0.01305	1	1.108	0.944	0.392	0.721	0.376	0.4963	1.017
F01_transcript_14265_orf1	NADH:ubiquinone oxidoreductase intermediate-associated protein 30	down	0.542857	-0.881356	0.00129	1	1.005	0.935	0.622	0.446	0.528	0.532	0.98
F01_transcript_2367_orf1	hypothetical protein C7M84_002114	down	0.530061	-0.91577	0.000132	1	1.007	0.957	0.546	0.557	0.468	0.5237	0.988
F01_transcript_6094_orf1	LOW QUALITY PROTEIN: GMP reductase 2-like	down	0.644295	-0.634208	0.003157	1	0.844	0.914	0.639	0.584	0.554	0.5923	0.9193
F01_transcript_1606_orf1	E3 ubiquitin-protein ligase RMND5A-like	down	0.52405	-0.932225	0.005747	1	1.136	0.839	0.543	0.531	0.485	0.5197	0.9917
F01_transcript_1556_orf1	Sarcolemmal membrane-associated protein	down	0.529656	-0.916873	0.000449	1	1.051	0.913	0.517	0.556	0.497	0.5233	0.988
F01_transcript_755_orf1	xanthine dehydrogenase/oxidase-like	down	0.664097	-0.590534	0.01199	1	0.825	0.899	0.555	0.699	0.555	0.603	0.908
F01_transcript_15906_orf1	putative guanine nucleotide-binding protein subunit gamma-1	down	0.40167	-1.31592	0.000574	1	1.036	1.199	0.454	0.455	0.39	0.433	1.078
F01_transcript_5821_orf1	uncharacterized protein LOC113808108	down	0.569232	-0.81291	0.03437	1	1.158	0.73	0.541	0.622	0.481	0.548	0.9627
F01_transcript_4972_orf1	translation initiation factor eIF-2B subunit delta-like	down	0.592073	-0.756152	0.001008	1	0.861	0.985	0.576	0.565	0.544	0.5617	0.9487
F01_transcript_3079_orf1	DNA replication licensing factor mcm2-like	down	0.608413	-0.716877	0.007912	1	0.828	0.989	0.662	0.49	0.562	0.5713	0.939
F01_transcript_8464_orf1	protein YIF1B-B-like isoform X1	down	0.389144	-1.36162	0.003166	1	1.295	0.967	0.427	0.438	0.404	0.423	1.087
F01_transcript_159_orf1	cullin-4A-like	down	0.500696	-0.997994	6.8e-05	1	1.053	0.965	0.53	0.5	0.481	0.5037	1.006
F01_transcript_13277_orf1	acyl-protein thioesterase 1-like	down	0.540676	-0.887165	0.000615	1	1.046	0.893	0.527	0.545	0.517	0.5297	0.9797
F01_transcript_12947_orf1	hypothetical protein C7M84_008865	down	0.56584	-0.821534	0.001683	1	0.867	1.024	0.492	0.577	0.567	0.5453	0.9637
F01_transcript_2800_orf1	RNA cytidine acetyltransferase-like	down	0.551043	-0.859762	9.5e-05	1	0.934	0.984	0.506	0.53	0.572	0.536	0.9727
F01_transcript_8073_orf1	Xaa-Pro aminopeptidase 2	down	0.440592	-1.18248	0.001823	1	1.198	0.942	0.431	0.494	0.459	0.4613	1.047
F01_transcript_12551_orf1	hypothetical protein C7M84_009673	down	0.497815	-1.00632	4e-05	1	1.052	0.97	0.519	0.485	0.5	0.5013	1.007
F01_transcript_8775_orf1	LOW QUALITY PROTEIN: SUMO-activating enzyme subunit 2-like	down	0.567079	-0.818379	0.000821	1	1	0.887	0.596	0.507	0.534	0.5457	0.9623
F01_transcript_5110_orf1	hypothetical protein C7M84_011138	down	0.663174	-0.59254	0.003345	1	0.852	0.868	0.627	0.58	0.597	0.6013	0.9067
F01_transcript_13999_orf1	uncharacterized protein LOC113830151	down	0.476765	-1.06865	0.002025	1	1.147	0.913	0.469	0.545	0.445	0.4863	1.02
F01_transcript_335_orf1	angiotensin-converting enzyme-like	down	0.600425	-0.735944	0.000356	1	0.907	0.916	0.534	0.582	0.579	0.565	0.941
F01_transcript_10699_orf1	uncharacterized protein LOC113829059	down	0.505852	-0.983213	0.000308	1	0.953	1.046	0.476	0.571	0.47	0.5057	0.9997
F01_transcript_850_orf1	putative host cell factor 1-like	down	0.618802	-0.692451	0.01326	1	0.803	0.986	0.684	0.518	0.524	0.5753	0.9297
F01_transcript_7114_orf1	25S rRNA (cytosine-C(5))-methyltransferase nop2-like	down	0.505506	-0.984201	0.007097	1	1.095	0.902	0.661	0.398	0.456	0.505	0.999
F01_transcript_801_orf1	uncharacterized protein LOC113814740	down	0.508225	-0.976462	0.000555	1	1.08	0.911	0.511	0.507	0.502	0.5067	0.997
F01_transcript_15990_orf1	putative transcription initiation factor IIA subunit 2	down	0.52111	-0.940341	0.000138	1	0.971	0.992	0.577	0.472	0.495	0.5147	0.9877
F01_transcript_13154_orf1	ras-related GTP-binding protein A isoform X2	down	0.42883	-1.22152	0.01002	1	1.293	0.86	0.503	0.411	0.438	0.4507	1.051
F01_transcript_799_orf1	E3 ubiquitin-protein ligase synoviolin B-like	down	0.600982	-0.734607	0.000323	1	0.916	0.896	0.565	0.573	0.552	0.5633	0.9373
F01_transcript_9832_orf1	putative triacylglycerol lipase	down	0.382841	-1.38518	0.000145	1	1.097	1.155	0.436	0.42	0.389	0.415	1.084
F01_transcript_932_orfp2	Gene.2025::F01_transcript_932::g.2025::m.2025 Gene.2025::F01_transcript_932::g.2025 ORF type:complete len:801 (+),score=36.92 F01_transcript_932:262-2664(+)	down	0.197045	-2.34341	0.001517	1	1.393	1.363	0.221	0.31	0.209	0.2467	1.252
F01_transcript_5700_orf1	nose resistant to fluoxetine protein 6-like isoform X2	down	0.674751	-0.567572	0.02493	1	0.737	0.947	0.567	0.602	0.642	0.6037	0.8947
F01_transcript_1587_orf1	endoplasmic reticulum junction formation protein lunapark-A-like	down	0.45466	-1.13714	0.001544	1	1.165	0.925	0.5	0.467	0.438	0.4683	1.03
F01_transcript_12645_orf1	carbohydrate sulfotransferase 11-like	down	0.368311	-1.44101	0.000451	1	1.217	1.068	0.428	0.397	0.385	0.4033	1.095
F01_transcript_6145_orf1	cytoplasmic phosphatidylinositol transfer protein 1-like	down	0.527174	-0.923648	0.000619	1	1.042	0.9	0.542	0.473	0.536	0.517	0.9807
F01_transcript_5960_orf1	LOW QUALITY PROTEIN: uncharacterized protein LOC113821040	down	0.644513	-0.633719	0.04675	1	0.928	0.803	0.403	0.618	0.739	0.5867	0.9103
F01_transcript_15836_orf1	peptidyl-prolyl cis-trans isomerase-like	down	0.537655	-0.895246	9.6e-05	1	0.99	0.93	0.501	0.56	0.509	0.5233	0.9733
F01_transcript_7511_orf1	AAC-rich mRNA clone AAC11 protein-like	down	0.545286	-0.874916	0.000504	1	0.946	0.959	0.555	0.579	0.45	0.528	0.9683
F01_transcript_12880_orf1	UPF0389 protein CG9231-like	down	0.453839	-1.13975	8e-06	1	1.027	1.061	0.468	0.479	0.454	0.467	1.029
F01_transcript_12949_orf1	26S proteasome non-ATPase regulatory subunit 6-like	down	0.536959	-0.897116	0.000115	1	0.917	1.001	0.536	0.531	0.5	0.5223	0.9727
F01_transcript_122_orf1	MOB kinase activator-like 4 isoform X1	down	0.422857	-1.24176	4.6e-05	1	1.061	1.088	0.468	0.457	0.407	0.444	1.05
F01_transcript_9240_orf1	F-box only protein 9-like	down	0.477448	-1.06658	5.7e-05	1	1.038	0.996	0.487	0.526	0.435	0.4827	1.011
F01_transcript_14230_orf1	uncharacterized protein LOC113808636 isoform X2	down	0.502868	-0.991748	4.3e-05	1	0.966	1.015	0.51	0.53	0.459	0.4997	0.9937
F01_transcript_274_orf1	ubiquitin carboxyl-terminal hydrolase 7-like	down	0.546443	-0.871857	6.1e-05	1	0.945	0.952	0.559	0.527	0.497	0.5277	0.9657
F01_transcript_6507_orf1	ubiquitin domain-containing protein UBFD1-like	down	0.588736	-0.764307	0.000515	1	0.895	0.923	0.595	0.532	0.532	0.553	0.9393
F01_transcript_3754_orf1	large subunit GTPase 1 homolog	down	0.538311	-0.893489	3.3e-05	1	0.96	0.949	0.552	0.511	0.503	0.522	0.9697
F01_transcript_7524_orf1	multifunctional methyltransferase subunit TRM112-like protein	down	0.547888	-0.868046	7.3e-05	1	0.958	0.933	0.544	0.546	0.494	0.528	0.9637
F01_transcript_14341_orf1	mitochondrial import inner membrane translocase subunit Tim10-like	down	0.491	-1.02621	0.001187	1	1.093	0.907	0.447	0.55	0.476	0.491	1
F01_transcript_3418_orf1	ribonuclease H1-like	down	0.649552	-0.622483	0.02655	1	0.766	0.945	0.704	0.51	0.547	0.587	0.9037
F01_transcript_1517_orf1	UPF0505 protein C16orf62 homolog	down	0.39803	-1.32905	0.00398	1	1.272	0.926	0.43	0.461	0.382	0.4243	1.066
F01_transcript_9151_orf1	ras-related protein Ral-a-like isoform X2	down	0.427203	-1.22701	0.000117	1	1.116	1.015	0.464	0.461	0.413	0.446	1.044
F01_transcript_3101_orf1	uncharacterized protein LOC113818004 isoform X3	down	0.610486	-0.711969	0.003045	1	0.842	0.933	0.503	0.614	0.577	0.5647	0.925
F01_transcript_2624_orf1	uncharacterized protein LOC113829279	down	0.375531	-1.413	0.0002	1	1.169	1.081	0.391	0.442	0.387	0.4067	1.083
F01_transcript_4002_orf1	uncharacterized protein LOC113824962	down	0.554106	-0.851766	0.000111	1	0.945	0.93	0.511	0.568	0.514	0.531	0.9583
F01_transcript_4578_orf1	corrinoid adenosyltransferase-like	down	0.524214	-0.931772	0.000644	1	1.024	0.906	0.572	0.501	0.463	0.512	0.9767
F01_transcript_3724_orf1	LOW QUALITY PROTEIN: mothers against decapentaplegic homolog 4-like	down	0.506935	-0.980126	6.2e-05	1	0.95	1.013	0.539	0.471	0.492	0.5007	0.9877
F01_transcript_13267_orf1	hypothetical protein C7M84_020497	down	0.645472	-0.631574	0.02213	1	0.738	0.975	0.638	0.54	0.573	0.5837	0.9043
F01_transcript_2078_orf1	serrate RNA effector molecule homolog isoform X1	down	0.509185	-0.973738	1.7e-05	1	0.964	0.992	0.535	0.488	0.482	0.5017	0.9853
F01_transcript_16591_orf1	cytochrome c oxidase assembly factor 6 homolog	down	0.588675	-0.764456	0.001278	1	0.915	0.893	0.603	0.565	0.485	0.551	0.936
F01_transcript_9682_orf1	PREDICTED: uncharacterized protein LOC108666815	down	0.571383	-0.807469	0.000986	1	0.984	0.855	0.523	0.542	0.557	0.5407	0.9463
F01_transcript_9746_orf1	ubiquitin thioesterase otubain-like	down	0.578422	-0.789806	0.00092	1	0.898	0.927	0.611	0.505	0.518	0.5447	0.9417
F01_transcript_10800_orf1	troponin I-like isoform X16	down	0.704472	-0.505385	0.04377	1	0.704	0.912	0.629	0.59	0.624	0.6143	0.872
F01_transcript_12690_orf1	translation initiation factor eIF-2B subunit beta-like isoform X1	down	0.597334	-0.74339	0.001446	1	0.841	0.95	0.575	0.547	0.545	0.5557	0.9303
F01_transcript_3137_orf1	squamous cell carcinoma antigen recognized by T-cells 3-like	down	0.486146	-1.04054	0.002899	1	1.134	0.865	0.516	0.471	0.471	0.486	0.9997
F01_transcript_9059_orf1	Bap60	down	0.523956	-0.932482	5.3e-05	1	0.966	0.958	0.554	0.484	0.494	0.5107	0.9747
F01_transcript_7044_orf1	ORF type:complete len:367 hit:ROT79103.1 F01_transcript_7044:1140-2240(+)	down	0.519959	-0.94353	0.009732	1	1.112	0.819	0.614	0.436	0.474	0.508	0.977
F01_transcript_2895_orf1	lanC-like protein 2 isoform X1	down	0.474677	-1.07498	8e-05	1	1.055	0.966	0.496	0.498	0.44	0.478	1.007
F01_transcript_11909_orf1	large neutral amino acids transporter small subunit 2-like	down	0.515306	-0.956498	0.000153	1	1.019	0.921	0.535	0.48	0.5	0.505	0.98
F01_transcript_6491_orf1	prolactin regulatory element-binding protein-like	down	0.498839	-1.00335	0	1	0.982	0.989	0.489	0.504	0.489	0.494	0.9903
F01_transcript_47_orf1	hypothetical protein C7M84_009145	down	0.488018	-1.035	0.000215	1	0.971	1.021	0.427	0.555	0.478	0.4867	0.9973
F01_transcript_15993_orf1	hypothetical protein C7M84_007383	down	0.409307	-1.28875	0.000269	1	1.152	1.007	0.438	0.451	0.404	0.431	1.053
F01_transcript_17125_orf1	putative 60S ribosomal protein L37a	down	0.44358	-1.17274	4.5e-05	1	1.055	1.028	0.447	0.504	0.417	0.456	1.028
F01_transcript_11598_orf1	Golgi apparatus membrane protein TVP23 homolog B-like isoform X1	down	0.477789	-1.06556	0.000117	1	1.055	0.956	0.457	0.52	0.462	0.4797	1.004
F01_transcript_1870_orf1	DNA polymerase delta catalytic subunit-like isoform X1	down	0.510896	-0.968898	7.5e-05	1	1.014	0.932	0.502	0.478	0.525	0.5017	0.982
F01_transcript_8037_orf1	RNA polymerase II subunit A C-terminal domain phosphatase SSU72-like	down	0.612917	-0.706236	0.004743	1	0.802	0.957	0.596	0.535	0.56	0.5637	0.9197
F01_transcript_2850_orf1	uncharacterized protein LOC113809601	down	0.693265	-0.528522	0.04987	1	0.695	0.933	0.642	0.552	0.628	0.6073	0.876
F01_transcript_3400_orf1	WD repeat-containing protein 48 homolog	down	0.614907	-0.70156	0.009651	1	0.796	0.957	0.595	0.478	0.62	0.5643	0.9177
F01_transcript_6632_orf1	putative sodium- and chloride-dependent transporter XTRP3 isoform X2	down	0.587914	-0.766323	0.001071	1	0.897	0.903	0.504	0.608	0.534	0.5487	0.9333
F01_transcript_2787_orf1	uncharacterized protein LOC113806966 isoform X1	down	0.443038	-1.1745	0.003666	1	1.139	0.942	0.358	0.599	0.408	0.455	1.027
F01_transcript_5202_orf1	cell growth regulator with RING finger domain protein 1-like	down	0.233139	-2.10074	0.006524	1	1.551	1.051	0.281	0.317	0.242	0.28	1.201
F01_transcript_2715_orf1	armadillo repeat-containing protein 8-like isoform X1	down	0.472167	-1.08263	9.6e-05	1	0.953	1.065	0.494	0.467	0.464	0.475	1.006
F01_transcript_15528_orf1	translation machinery-associated protein 16-like	down	0.547945	-0.867896	0.00037	1	0.925	0.944	0.586	0.504	0.482	0.524	0.9563
F01_transcript_14653_orf1	Oplophorus-luciferin 2-monooxygenase non-catalytic subunit	down	0.094087	-3.40986	0.0129	1	1.92	1.14	0.121	0.162	0.099	0.1273	1.353
F01_transcript_15275_orf1	39S ribosomal protein L51, mitochondrial-like	down	0.477345	-1.06689	0.000138	1	0.957	1.049	0.471	0.525	0.439	0.4783	1.002
F01_transcript_953_orf1	UDP-galactose transporter senju-like	down	0.515927	-0.95476	9.8e-05	1	0.933	0.996	0.511	0.536	0.464	0.5037	0.9763
F01_transcript_2411_orf1	LOW QUALITY PROTEIN: presenilin-1-like	down	0.58069	-0.78416	0.000442	1	0.883	0.926	0.571	0.525	0.535	0.5437	0.9363
F01_transcript_1071_orf1	FAST kinase domain-containing protein 3, mitochondrial-like	down	0.523104	-0.934831	0.003784	1	0.871	1.044	0.621	0.446	0.458	0.5083	0.9717
F01_transcript_5518_orf1	dipeptidase 1-like	down	0.273408	-1.87087	0.000899	1	1.212	1.273	0.238	0.402	0.313	0.3177	1.162
F01_transcript_10784_orf1	eukaryotic translation initiation factor 3 subunit J-like	down	0.570989	-0.808466	0.000328	1	0.913	0.912	0.572	0.537	0.504	0.5377	0.9417
F01_transcript_4939_orf1	uncharacterized protein LOC113823851 isoform X2	down	0.379365	-1.39834	0.000331	1	1.126	1.087	0.485	0.403	0.331	0.4063	1.071
F01_transcript_13426_orf1	zinc finger protein 622-like	down	0.549355	-0.86419	0.000181	1	0.916	0.944	0.549	0.539	0.483	0.5237	0.9533
F01_transcript_1723_orf1	CCR4-NOT transcription complex subunit 9-like	down	0.468191	-1.09483	0.000182	1	1.07	0.947	0.507	0.447	0.459	0.471	1.006
F01_transcript_15481_orf1	protein IMPACT-like	down	0.505662	-0.983756	0.000654	1	1.043	0.898	0.494	0.542	0.451	0.4957	0.9803
F01_transcript_11584_orf1	39S ribosomal protein L38, mitochondrial	down	0.484059	-1.04675	0.001319	1	0.897	1.086	0.453	0.548	0.443	0.4813	0.9943
F01_transcript_2186_orf1	calcium homeostasis endoplasmic reticulum protein-like isoform X3	down	0.506946	-0.980096	3.5e-05	1	0.982	0.955	0.489	0.534	0.466	0.4963	0.979
F01_transcript_3844_orf1	putative Zn2+ transporter	down	0.429554	-1.21909	6.2e-05	1	1.074	1.023	0.494	0.424	0.412	0.4433	1.032
F01_transcript_11624_orf1	serine/arginine repetitive matrix protein 2-like	down	0.4737	-1.07795	7.9e-05	1	1.031	0.969	0.503	0.497	0.421	0.4737	1
F01_transcript_3692_orf1	Guanine nucleotide-binding protein subunit gamma-1	down	0.4968	-1.00926	0.000205	1	1.035	0.918	0.517	0.489	0.461	0.489	0.9843
F01_transcript_2586_orf1	LOW QUALITY PROTEIN: nuclear distribution protein nudE-like 1	down	0.554946	-0.849582	0.00601	1	0.818	1.024	0.605	0.524	0.448	0.5257	0.9473
F01_transcript_2041_orf1	heterogeneous nuclear ribonucleoprotein U-like protein 1 isoform X4	down	0.466833	-1.09902	0.000109	1	1.05	0.961	0.516	0.451	0.439	0.4687	1.004
F01_transcript_12069_orf1	transmembrane emp24 domain-containing protein 5-like	down	0.418401	-1.25704	0.000466	1	1.132	0.981	0.444	0.485	0.374	0.4343	1.038
F01_transcript_3650_orf1	peroxisomal N(1)-acetyl-spermine/spermidine oxidase-like	down	0.325203	-1.62059	0.002807	1	1.337	0.997	0.344	0.4	0.34	0.3613	1.111
F01_transcript_600_orf1	phosphatidylinositol transfer protein beta isoform-like isoform X1	down	0.504806	-0.9862	4.5e-05	1	0.933	1.001	0.517	0.477	0.487	0.4937	0.978
F01_transcript_11787_orf1	ficolin-1-like	down	0.520314	-0.942545	0.001044	1	0.905	0.997	0.585	0.431	0.494	0.5033	0.9673
F01_transcript_5538_orf1	nucleolar GTP-binding protein 1-like	down	0.523153	-0.934694	5.2e-05	1	0.936	0.96	0.535	0.477	0.503	0.505	0.9653
F01_transcript_11690_orf1	tetraspanins-like protein-8	down	0.505992	-0.982813	8e-06	1	0.97	0.959	0.515	0.485	0.482	0.494	0.9763
F01_transcript_9541_orf1	PREDICTED: LOW QUALITY PROTEIN: ribonucleotide reductase M2	down	0.707893	-0.498398	0.02989	1	0.746	0.835	0.639	0.584	0.604	0.609	0.8603
F01_transcript_12281_orf1	proline-rich protein PRCC-like	down	0.652756	-0.615384	0.02891	1	0.707	0.96	0.58	0.56	0.601	0.5803	0.889
F01_transcript_8614_orf1	protein FAM8A1-like	down	0.642841	-0.637466	0.004489	1	0.814	0.868	0.573	0.582	0.569	0.5747	0.894
F01_transcript_6671_orf1	uncharacterized protein LOC113802130	down	0.577121	-0.793053	0.0298	1	0.747	1.046	0.665	0.407	0.54	0.5373	0.931
F01_transcript_2019_orf1	glucosidase 2 subunit beta-like isoform X3	down	0.447732	-1.15929	0.000424	1	1.101	0.94	0.495	0.449	0.418	0.454	1.014
F01_transcript_1182_orf1	HBS1-like protein isoform X1	down	0.587027	-0.768501	0.000668	1	0.883	0.892	0.531	0.57	0.528	0.543	0.925
F01_transcript_7407_orf1	chitinase 1 precursor	down	0.428016	-1.22426	0.000642	1	1.137	0.948	0.426	0.485	0.409	0.44	1.028
F01_transcript_12260_orf1	di-N-acetylchitobiase-like isoform X1	down	0.391185	-1.35408	0.003045	1	1.236	0.929	0.396	0.485	0.357	0.4127	1.055
F01_transcript_9992_orf1	RNA-binding protein 34-like	down	0.567446	-0.817444	0.007917	1	0.776	1.033	0.563	0.518	0.513	0.5313	0.9363
F01_transcript_14255_orf1	heme oxygenase 1-like	down	0.361132	-1.4694	0.001747	1	1.26	0.973	0.417	0.371	0.38	0.3893	1.078
F01_transcript_10817_orf1	zinc finger protein 330 homolog	down	0.613861	-0.704015	0.007846	1	0.769	0.958	0.551	0.562	0.561	0.558	0.909
F01_transcript_16280_orf1	uncharacterized protein LOC113802171	down	0.486667	-1.03899	3.7e-05	1	0.977	0.982	0.443	0.526	0.471	0.48	0.9863
F01_transcript_15449_orf1	ATP lipid-binding protein like protein, partial	down	0.362732	-1.46302	0.003381	1	1.286	0.941	0.36	0.445	0.366	0.3903	1.076
F01_transcript_11378_orf1	E3 ubiquitin-protein ligase arih1-like	down	0.476959	-1.06806	0.003012	1	1.124	0.851	0.506	0.462	0.451	0.473	0.9917
F01_transcript_7365_orf1	uncharacterized protein LOC113816229	down	0.243039	-2.04074	0.009237	1	1.553	0.982	0.267	0.34	0.252	0.2863	1.178
F01_transcript_4314_orf1	uncharacterized protein LOC113809174 isoform X1	down	0.302491	-1.72504	0.003111	1	1.369	1.004	0.317	0.364	0.339	0.34	1.124
F01_transcript_2845_orf1	electron transfer flavoprotein regulatory factor 1-like	down	0.52586	-0.927249	0.000142	1	0.911	0.966	0.541	0.492	0.48	0.5043	0.959
F01_transcript_6012_orf1	carboxylase:pyruvate/acetyl-coa/propionyl-CoA	down	0.424245	-1.23703	0.001029	1	1.141	0.941	0.39	0.506	0.411	0.4357	1.027
F01_transcript_4852_orf1	hypothetical protein C7M84_002114	down	0.502208	-0.993643	1.8e-05	1	0.97	0.951	0.486	0.515	0.466	0.489	0.9737
F01_transcript_16700_orf1	DNA-directed RNA polymerases I and III subunit RPAC2-like	down	0.574489	-0.79965	0.009477	1	0.761	1.026	0.537	0.522	0.542	0.5337	0.929
F01_transcript_10005_orf1	protein bcn92-like	down	0.478969	-1.062	4.7e-05	1	0.939	1.028	0.486	0.459	0.476	0.4737	0.989
F01_transcript_8666_orf1	U3 small nucleolar RNA-associated protein 18 homolog	down	0.44211	-1.17752	0.001829	1	1.144	0.898	0.488	0.465	0.392	0.4483	1.014
F01_transcript_8451_orf1	uncharacterized protein LOC113822230	down	0.392667	-1.34862	0.000373	1	1.147	1.002	0.384	0.473	0.38	0.4123	1.05
F01_transcript_4644_orf1	putative RNA-binding protein 4 isoform X2	down	0.485921	-1.04121	0.000724	1	0.891	1.06	0.521	0.461	0.452	0.478	0.9837
F01_transcript_9436_orf1	hypothetical protein C7M84_003152	down	0.561077	-0.833729	0.002309	1	0.917	0.89	0.622	0.46	0.493	0.525	0.9357
F01_transcript_7527_orf1	integrator complex subunit 10-like	down	0.538065	-0.894149	0.001997	1	0.939	0.91	0.451	0.621	0.461	0.511	0.9497
F01_transcript_10007_orf1	glutamine-dependent NAD(+) synthetase-like	down	0.409952	-1.28647	0.009516	1	1.234	0.872	0.374	0.575	0.324	0.4243	1.035
F01_transcript_10149_orf1	selenoprotein S-like	down	0.43787	-1.19143	0.000803	1	1.125	0.916	0.463	0.454	0.415	0.444	1.014
F01_transcript_2136_orf1	protein FAM76A-like	down	0.487904	-1.03533	0.000254	1	0.919	1.02	0.52	0.428	0.486	0.478	0.9797
F01_transcript_3799_orf1	glutaredoxin-like	down	0.482909	-1.05018	6.4e-05	1	0.993	0.956	0.509	0.491	0.424	0.4747	0.983
F01_transcript_6716_orf1	nitric oxide synthase-interacting protein homolog	down	0.629543	-0.667624	0.004718	1	0.819	0.864	0.533	0.603	0.553	0.563	0.8943
F01_transcript_11651_orf1	ribosome biogenesis protein WDR12 homolog	down	0.497431	-1.00743	4.5e-05	1	0.978	0.941	0.521	0.458	0.473	0.484	0.973
F01_transcript_13048_orf1	probable 39S ribosomal protein L45, mitochondrial	down	0.480691	-1.05682	8.3e-05	1	1.007	0.945	0.45	0.522	0.447	0.473	0.984
F01_transcript_3621_orf1	transmembrane protein 120 homolog	down	0.352553	-1.50409	0.000367	1	1.197	1.033	0.384	0.401	0.354	0.3797	1.077
F01_transcript_12716_orf1	trypsin-like	down	0.670299	-0.577122	0.01789	1	0.763	0.852	0.531	0.607	0.615	0.5843	0.8717
F01_transcript_12703_orf1	transmembrane protein 165-like	down	0.488037	-1.03494	0.000322	1	1.039	0.895	0.478	0.487	0.467	0.4773	0.978
F01_transcript_778_orf1	LOW QUALITY PROTEIN: kielin/chordin-like protein	down	0.59662	-0.745115	0.007633	1	0.822	0.912	0.641	0.458	0.532	0.5437	0.9113
F01_transcript_1124_orf1	E3 ubiquitin-protein ligase Bre1-like isoform X1	down	0.444632	-1.16932	0.000246	1	0.941	1.078	0.466	0.472	0.404	0.4473	1.006
F01_transcript_3986_orf1	transmembrane protein 53-like	down	0.372049	-1.42643	0.002076	1	1.239	0.937	0.367	0.426	0.389	0.394	1.059
F01_transcript_5224_orf1	short coiled-coil protein homolog	down	0.658901	-0.601865	0.02998	1	0.717	0.91	0.645	0.558	0.528	0.577	0.8757
F01_transcript_2742_orf1	conserved oligomeric Golgi complex subunit 1-like isoform X1	down	0.518449	-0.947726	0.000161	1	0.978	0.892	0.486	0.496	0.506	0.496	0.9567
F01_transcript_12089_orf1	putative transmembrane protein 41B-like isoform X2	down	0.338894	-1.56109	0.001609	1	1.264	0.991	0.374	0.416	0.313	0.3677	1.085
F01_transcript_1684_orf1	hypothetical protein C7M84_014409	down	0.360169	-1.47325	0.000355	1	1.174	1.026	0.432	0.338	0.383	0.3843	1.067
F01_transcript_16463_orf1	uncharacterized protein LOC113804610	down	0.441212	-1.18046	0.001089	1	1.067	0.953	0.557	0.364	0.412	0.4443	1.007
F01_transcript_14243_orf1	uncharacterized protein LOC113811526	down	0.410107	-1.28593	0.001063	1	1.158	0.93	0.465	0.381	0.42	0.422	1.029
F01_transcript_7721_orf1	cysteine-rich with EGF-like domain protein 2	down	0.494489	-1.01599	7e-05	1	0.974	0.938	0.476	0.521	0.443	0.48	0.9707
F01_transcript_3659_orf1	guanine nucleotide-binding protein subunit gamma-e	down	0.492642	-1.02139	0.002877	1	1.03	0.885	0.598	0.393	0.445	0.4787	0.9717
F01_transcript_10951_orf1	uncharacterized protein LOC113821416	down	0.45	-1.152	0.00104	1	1.108	0.892	0.482	0.426	0.442	0.45	1
F01_transcript_810_orf1	NHL repeat-containing protein 2-like	down	0.451587	-1.14692	8.1e-05	1	0.985	1.011	0.516	0.419	0.418	0.451	0.9987
F01_transcript_9224_orf1	probable dolichyl pyrophosphate Glc1Man9GlcNAc2 alpha-1,3-glucosyltransferase	down	0.424067	-1.23764	0.000247	1	1.101	0.954	0.416	0.47	0.409	0.4317	1.018
F01_transcript_5473_orf1	LOW QUALITY PROTEIN: leucine-rich repeat protein SHOC-2-like	down	0.443227	-1.17388	8e-06	1	1.009	1.004	0.482	0.432	0.421	0.445	1.004
F01_transcript_4400_orf1	protein-L-isoaspartate O-methyltransferase domain-containing protein 1-like	down	0.290027	-1.78574	0.005215	1	1.409	0.959	0.321	0.346	0.31	0.3257	1.123
F01_transcript_15860_orf1	uncharacterized protein LOC113810052	down	0.580596	-0.784394	0.000806	1	0.868	0.881	0.539	0.532	0.525	0.532	0.9163
F01_transcript_3484_orf1	migration and invasion enhancer 1-like	down	0.514958	-0.957473	0.001253	1	1.017	0.851	0.466	0.475	0.536	0.4923	0.956
F01_transcript_2147_orf1	MICAL-like protein 1	down	0.399324	-1.32437	5.5e-05	1	1.094	1.01	0.447	0.403	0.39	0.4133	1.035
F01_transcript_225_orf1	E3 ubiquitin-protein ligase listerin-like	down	0.458531	-1.12491	1.5e-05	1	1.02	0.957	0.474	0.455	0.436	0.455	0.9923
F01_transcript_1801_orf1	LOW QUALITY PROTEIN: abl interactor 2-like	down	0.431553	-1.21239	7e-06	1	1.047	0.987	0.442	0.442	0.425	0.4363	1.011
F01_transcript_13700_orf1	mesencephalic astrocyte-derived neurotrophic factor-like protein	down	0.445554	-1.16633	1e-06	1	1.006	0.997	0.448	0.465	0.425	0.446	1.001
F01_transcript_1813_orf1	proteoglycan 4-like	down	0.618233	-0.693778	0.0169	1	0.777	0.905	0.457	0.656	0.545	0.5527	0.894
F01_transcript_5397_orf1	uncharacterized protein LOC113823855	down	0.347903	-1.52324	0.002057	1	1.263	0.957	0.373	0.413	0.334	0.3733	1.073
F01_transcript_16531_orf1	cytochrome b-c1 complex subunit 6, mitochondrial-like	down	0.445312	-1.16711	0.000536	1	1.081	0.917	0.416	0.5	0.419	0.445	0.9993
F01_transcript_1721_orf1	long-chain-fatty-acid--CoA ligase ACSBG2-like isoform X1	down	0.586813	-0.769027	0.016	1	0.77	0.96	0.656	0.462	0.484	0.534	0.91
F01_transcript_4635_orf1	LOW QUALITY PROTEIN: peptidyl-prolyl cis-trans isomerase sig-7-like	down	0.452278	-1.14472	2.5e-05	1	0.955	1.028	0.471	0.45	0.428	0.4497	0.9943
F01_transcript_11222_orf1	caspase 2	down	0.520548	-0.941897	0.000202	1	0.901	0.946	0.483	0.533	0.466	0.494	0.949
F01_transcript_140_orf1	fibrillin-1-like isoform X5	down	0.572409	-0.804881	0.007287	1	0.897	0.856	0.655	0.452	0.469	0.5253	0.9177
F01_transcript_4631_orf1	MAP kinase-interacting serine/threonine-protein kinase 1-like	down	0.546624	-0.87138	0.001164	1	0.838	0.961	0.529	0.521	0.48	0.51	0.933
F01_transcript_2156_orf1	rRNA methyltransferase 1, mitochondrial-like isoform X1	down	0.363611	-1.45953	0.00226	1	1.242	0.932	0.347	0.428	0.379	0.3847	1.058
F01_transcript_14632_orf1	uncharacterized protein LOC113811520	down	0.585578	-0.772068	0.04581	1	0.651	1.078	0.546	0.512	0.54	0.5327	0.9097
F01_transcript_2412_orf1	multiple inositol polyphosphate phosphatase 1-like	down	0.591807	-0.7568	0.007329	1	0.823	0.894	0.639	0.467	0.502	0.536	0.9057
F01_transcript_11872_orf1	uncharacterized protein LOC113807334	down	0.4214	-1.24674	0.000288	1	1.025	1.017	0.525	0.381	0.376	0.4273	1.014
F01_transcript_10970_orf1	transcription initiation factor IIE subunit beta-like	down	0.442876	-1.17503	2.7e-05	1	1.006	0.99	0.479	0.394	0.454	0.4423	0.9987
F01_transcript_11304_orf1	hypothetical protein C7M84_017150	down	0.292908	-1.77148	0.00041	1	1.247	1.095	0.326	0.344	0.309	0.3263	1.114
F01_transcript_14928_orf1	brachyurin-like	down	0.346773	-1.52794	0.009597	1	1.354	0.853	0.362	0.407	0.343	0.3707	1.069
F01_transcript_13059_orf1	UBX domain-containing protein 1-like isoform X1	down	0.527282	-0.923352	0.000261	1	0.913	0.913	0.537	0.493	0.46	0.4967	0.942
F01_transcript_1514_orf1	ras-related protein Rab-30-like isoform X2	down	0.347985	-1.5229	0.000581	1	1.204	0.996	0.383	0.388	0.343	0.3713	1.067
F01_transcript_9960_orf1	Pre-mRNA-splicing factor syf2	down	0.469296	-1.09143	0.000257	1	1.037	0.899	0.479	0.445	0.454	0.4593	0.9787
F01_transcript_4570_orf1	Tumor suppressor candidate 4	down	0.474872	-1.07439	1.3e-05	1	0.974	0.951	0.456	0.489	0.444	0.463	0.975
F01_transcript_11545_orf1	caspase 2	down	0.396793	-1.33354	0.00249	1	1.151	0.936	0.527	0.399	0.299	0.4083	1.029
F01_transcript_1339_orf1	histone-lysine N-methyltransferase eggless-like	down	0.560261	-0.83583	0.007437	1	0.765	0.998	0.557	0.505	0.486	0.516	0.921
F01_transcript_7320_orf1	AKT-interacting protein-like isoform X1	down	0.351176	-1.50973	8.4e-05	1	1.079	1.109	0.402	0.399	0.319	0.3733	1.063
F01_transcript_14680_orf1	vitelline membrane outer layer protein 1 homolog	down	0.404795	-1.30474	1.6e-05	1	1.006	1.06	0.442	0.411	0.388	0.4137	1.022
F01_transcript_800_orf1	inner centromere protein B-like isoform X2	down	0.517653	-0.949942	0.001234	1	0.875	0.963	0.571	0.431	0.467	0.4897	0.946
F01_transcript_9340_orf1	sphingomyelin phosphodiesterase-like	down	0.280375	-1.83457	0.03205	1	1.6	0.762	0.318	0.34	0.285	0.3143	1.121
F01_transcript_15701_orf1	ribosomal RNA-processing protein 7 homolog A-like	down	0.470594	-1.08744	0.00023	1	0.997	0.931	0.424	0.528	0.426	0.4593	0.976
F01_transcript_3794_orf1	putative F-box/LRR-repeat protein 7 isoform X3	down	0.548004	-0.867741	0.004212	1	0.902	0.879	0.567	0.386	0.571	0.508	0.927
F01_transcript_1367_orf1	type 2 phosphatidylinositol 4,5-bisphosphate 4-phosphatase-like	down	0.48843	-1.03378	8.6e-05	1	0.963	0.928	0.453	0.515	0.444	0.4707	0.9637
F01_transcript_12788_orf1	28S ribosomal protein S9, mitochondrial	down	0.460754	-1.11793	2.3e-05	1	0.944	0.999	0.471	0.461	0.424	0.452	0.981
F01_transcript_2419_orf1	activating transcription factor 7-interacting protein 1-like isoform X1	down	0.463574	-1.10913	0.000146	1	1.007	0.929	0.415	0.507	0.439	0.4537	0.9787
F01_transcript_15899_orf1	vitelline membrane outer layer protein 1-like	down	0.451151	-1.14832	8.4e-05	1	0.979	0.978	0.392	0.504	0.438	0.4447	0.9857
F01_transcript_14809_orf1	collagenolytic serine protease	down	0.233822	-2.09652	0.01529	1	1.59	0.888	0.278	0.299	0.236	0.271	1.159
F01_transcript_3461_orf1	uncharacterized protein LOC113808751	down	0.502574	-0.992591	0.0003	1	0.974	0.881	0.484	0.506	0.445	0.4783	0.9517
F01_transcript_5782_orf1	muscle M-line assembly protein unc-89-like	down	0.4724	-1.08192	0.000152	1	1.002	0.911	0.499	0.428	0.449	0.4587	0.971
F01_transcript_3491_orf1	kelch-like protein 30 isoform X1	down	0.314351	-1.66955	0.003079	1	1.317	0.943	0.333	0.357	0.335	0.3417	1.087
F01_transcript_670_orf1	phosphofurin acidic cluster sorting protein 2-like isoform X1	down	0.478423	-1.06364	0.000857	1	1.03	0.869	0.512	0.455	0.42	0.4623	0.9663
F01_transcript_5632_orf1	pescadillo-like	down	0.550668	-0.860745	0.001386	1	0.838	0.924	0.546	0.465	0.51	0.507	0.9207
F01_transcript_14723_orf1	Sjoegren syndrome/scleroderma autoantigen 1 homolog isoform X2	down	0.54955	-0.863679	0.00199	1	0.864	0.9	0.582	0.441	0.496	0.5063	0.9213
F01_transcript_3198_orf1	ankyrin repeat-containing protein	down	0.488321	-1.0341	0.000223	1	0.974	0.903	0.421	0.509	0.475	0.4683	0.959
F01_transcript_1732_orf1	ribonuclease Z, mitochondrial-like isoform X2	down	0.551087	-0.859648	0.004175	1	0.797	0.963	0.567	0.457	0.497	0.507	0.92
F01_transcript_16059_orf1	gamma-interferon-inducible lysosomal thiol reductase	down	0.319796	-1.64477	0.001833	1	1.277	0.966	0.336	0.381	0.32	0.3457	1.081
F01_transcript_11248_orf1	V-type proton ATPase c subunit	down	0.438515	-1.1893	0.001927	1	1.113	0.861	0.405	0.483	0.416	0.4347	0.9913
F01_transcript_15254_orf1	uncharacterized protein LOC113814204	down	0.464399	-1.10656	0.001927	1	0.909	1.011	0.552	0.332	0.472	0.452	0.9733
F01_transcript_9819_orf1	Broad-complex protein isoform 4	down	0.354848	-1.49473	8.3e-05	1	1.116	1.041	0.421	0.355	0.344	0.3733	1.052
F01_transcript_14987_orf1	ragulator complex protein LAMTOR5 homolog	down	0.344623	-1.53691	0.000363	1	1.132	1.049	0.458	0.345	0.293	0.3653	1.06
F01_transcript_10860_orf1	titin-like isoform X1	down	0.472564	-1.08142	0.00015	1	0.952	0.951	0.396	0.469	0.507	0.4573	0.9677
F01_transcript_12602_orf1	fibrinogen-related protein	down	0.650643	-0.620062	0.03061	1	0.691	0.899	0.55	0.59	0.545	0.5617	0.8633
F01_transcript_9823_orf1	glutamine synthetase-like	down	0.413393	-1.27442	1.8e-05	1	0.979	1.044	0.406	0.447	0.397	0.4167	1.008
F01_transcript_10443_orf1	LOW QUALITY PROTEIN: transcription elongation factor SPT6-like	down	0.374517	-1.4169	0.000134	1	1.082	1.025	0.449	0.396	0.319	0.388	1.036
F01_transcript_6849_orf1	FKBP46	down	0.551946	-0.857401	0.002768	1	0.923	0.829	0.582	0.459	0.478	0.5063	0.9173
F01_transcript_14026_orf1	uncharacterized protein LOC113827959	down	0.525678	-0.927748	0.000847	1	0.916	0.882	0.54	0.424	0.507	0.4903	0.9327
F01_transcript_632_orf1	putative furin-like protease 2-like	down	0.518522	-0.947522	0.003095	1	0.809	1.001	0.545	0.467	0.445	0.4857	0.9367
F01_transcript_14420_orfp1	Gene.1970::F01_transcript_14420::g.1970::m.1970 Gene.1970::F01_transcript_14420::g.1970 ORF type:complete len:107 (+),score=66.29 F01_transcript_14420:75-395(+)	down	0.563153	-0.828402	0.01829	1	0.81	0.919	0.676	0.378	0.483	0.5123	0.9097
F01_transcript_3412_orf1	putative furin-like protease 1, isoform 1-CRR isoform X1, partial	down	0.387024	-1.3695	3.5e-05	1	1.068	1.007	0.376	0.441	0.373	0.3967	1.025
F01_transcript_72_orf1	importin subunit alpha-4	down	0.445744	-1.16571	3e-06	1	0.965	0.985	0.457	0.438	0.42	0.4383	0.9833
F01_transcript_11612_orf1	uncharacterized protein LOC113824064 isoform X3	down	0.528109	-0.921092	0.00405	1	0.975	0.816	0.419	0.578	0.477	0.4913	0.9303
F01_transcript_12075_orf1	uncharacterized protein LOC113826257, partial	down	0.568433	-0.814939	0.001701	1	0.844	0.874	0.557	0.496	0.492	0.515	0.906
F01_transcript_4954_orf1	calpain-B-like	down	0.482568	-1.0512	5.2e-05	1	0.955	0.919	0.483	0.467	0.437	0.4623	0.958
F01_transcript_22_orf1	disintegrin and metalloproteinase domain-containing protein 10-like	down	0.454937	-1.13626	0.000411	1	0.997	0.929	0.529	0.413	0.389	0.4437	0.9753
F01_transcript_13464_orf1	oplophorus-luciferin 2-monooxygenase non-catalytic subunit-like	down	0.414058	-1.2721	0.002476	1	1.133	0.877	0.376	0.506	0.364	0.4153	1.003
F01_transcript_2096_orf1	endoplasmic reticulum resident protein 29-like	down	0.397044	-1.33263	0.000214	1	0.944	1.101	0.428	0.384	0.397	0.403	1.015
F01_transcript_12403_orf1	U3 small nucleolar RNA-interacting protein 2-like isoform X2	down	0.487045	-1.03787	0.000135	1	0.917	0.943	0.507	0.426	0.46	0.4643	0.9533
F01_transcript_15200_orf1	uncharacterized protein LOC113830620	down	0.517452	-0.950504	0.004968	1	0.884	0.918	0.627	0.393	0.43	0.4833	0.934
F01_transcript_245_orf1	leucine-rich repeats and immunoglobulin-like domains protein 3	down	0.444003	-1.17136	6e-06	1	0.986	0.958	0.411	0.446	0.45	0.4357	0.9813
F01_transcript_5165_orf1	probable protein phosphatase CG10417	down	0.488599	-1.03328	0.000511	1	0.872	0.983	0.514	0.429	0.452	0.465	0.9517
F01_transcript_13399_orf1	transmembrane protein 68-like	down	0.309335	-1.69276	0.000134	1	1.167	1.079	0.356	0.351	0.297	0.3347	1.082
F01_transcript_375_orf1	MAGUK p55 subfamily member 5-like	down	0.552961	-0.854752	0.003174	1	0.801	0.935	0.551	0.503	0.459	0.5043	0.912
F01_transcript_1840_orf1	Breast carcinoma-amplified sequence 3-like protein	down	0.329859	-1.60008	0.001551	1	1.242	0.952	0.362	0.387	0.305	0.3513	1.065
F01_transcript_4551_orf1	hemocyanin-like	down	0.56516	-0.823269	0.004456	1	0.788	0.926	0.567	0.483	0.484	0.5113	0.9047
F01_transcript_2699_orf1	LOW QUALITY PROTEIN: maltase-glucoamylase, intestinal-like	down	0.359558	-1.4757	0.004068	1	1.251	0.871	0.36	0.403	0.36	0.3743	1.041
F01_transcript_16173_orf1	ubiquitin-conjugating enzyme E2 K-like	down	0.648142	-0.625619	0.04432	1	0.704	0.871	0.668	0.465	0.536	0.5563	0.8583
F01_transcript_4902_orf1	interleukin enhancer-binding factor 2 homolog isoform X1	down	0.274121	-1.86712	0.01769	1	1.508	0.818	0.308	0.324	0.28	0.304	1.109
F01_transcript_1966_orf1	neprilysin-1-like	down	0.421529	-1.2463	0.003439	1	0.834	1.148	0.449	0.425	0.383	0.419	0.994
F01_transcript_9927_orf1	uncharacterized protein LOC113807540	down	0.450272	-1.15113	0.001471	1	0.965	0.958	0.562	0.425	0.329	0.4387	0.9743
F01_transcript_1153_orf1	uncharacterized protein LOC113823296	down	0.378537	-1.40149	0.002157	1	1.173	0.902	0.329	0.474	0.361	0.388	1.025
F01_transcript_317_orf1	putative phosphatase and actin regulator 4 isoform X4	down	0.418801	-1.25566	0.008102	1	0.789	1.198	0.407	0.432	0.412	0.417	0.9957
F01_transcript_218_orf1	putative sarcalumenin	down	0.530725	-0.913963	0.001157	1	0.88	0.888	0.464	0.446	0.559	0.4897	0.9227
F01_transcript_4177_orf1	26S proteasome non-ATPase regulatory subunit 5-like	down	0.489451	-1.03076	0.000105	1	0.952	0.892	0.464	0.471	0.457	0.464	0.948
F01_transcript_12114_orf1	tropomyosin [Macrobrachium rosenbergii]	down	0.527781	-0.921989	0.003129	1	0.937	0.833	0.572	0.405	0.485	0.4873	0.9233
F01_transcript_16643_orf1	ORF type:3prime_partial len:81 hit:AKC34784.1 F01_transcript_16643:2-244(+)	down	0.489807	-1.02972	0.008692	1	0.788	1.052	0.378	0.58	0.433	0.4637	0.9467
F01_transcript_2088_orf1	uncharacterized protein LOC113806668	down	0.467708	-1.09632	6e-05	1	0.918	0.962	0.424	0.48	0.443	0.449	0.96
F01_transcript_10186_orf1	probable ATP-dependent RNA helicase DDX56	down	0.400596	-1.31978	5.1e-05	1	0.961	1.057	0.436	0.378	0.395	0.403	1.006
F01_transcript_16001_orf1	transmembrane protein 11, mitochondrial-like	down	0.535033	-0.9023	0.000744	1	0.842	0.911	0.497	0.492	0.484	0.491	0.9177
F01_transcript_13128_orf1	esterase OVCA2-like	down	0.512187	-0.965257	0.006633	1	0.979	0.815	0.607	0.398	0.426	0.477	0.9313
F01_transcript_131_orf1	protein phosphatase 1 regulatory subunit 12A-like isoform X4	down	0.460581	-1.11847	0.000401	1	1.001	0.891	0.503	0.4	0.429	0.444	0.964
F01_transcript_5050_orf1	LOW QUALITY PROTEIN: ESF1 homolog	down	0.50112	-0.996771	0.000214	1	0.9	0.912	0.505	0.443	0.461	0.4697	0.9373
F01_transcript_13673_orf1	dipeptidase 1-like	down	0.503584	-0.989696	0.002021	1	0.813	0.991	0.426	0.495	0.491	0.4707	0.9347
F01_transcript_580_orf1	transcriptional activator protein Pur-beta-like	down	0.330777	-1.59607	0.001145	1	0.949	1.22	0.336	0.385	0.327	0.3493	1.056
F01_transcript_3813_orf1	protein bric-a-brac 2-like	down	0.441161	-1.18062	0.000541	1	0.9	1.024	0.505	0.379	0.406	0.43	0.9747
F01_transcript_12629_orf1	methylosome protein 50-like	down	0.378508	-1.4016	0.000139	1	1.079	0.978	0.449	0.346	0.362	0.3857	1.019
F01_transcript_11312_orf1	ubiquitin-conjugating enzyme E2 J1-like isoform X1	down	0.485487	-1.04249	0.000261	1	0.96	0.872	0.459	0.48	0.436	0.4583	0.944
F01_transcript_2055_orf1	NF-X1-type zinc finger protein NFXL1-like	down	0.513838	-0.960615	0.000733	1	0.869	0.906	0.529	0.433	0.464	0.4753	0.925
F01_transcript_5148_orf1	V-type proton ATPase 116 kDa subunit a-like isoform X1	down	0.473867	-1.07744	0.000113	1	0.942	0.905	0.485	0.424	0.44	0.4497	0.949
F01_transcript_11573_orf1	poly(U)-specific endoribonuclease homolog	down	0.461691	-1.115	0.000804	1	1.011	0.859	0.496	0.401	0.428	0.4417	0.9567
F01_transcript_13901_orf1	chitotriosidase-1-like	down	0.358601	-1.47955	0.004279	1	1.235	0.853	0.402	0.372	0.333	0.369	1.029
F01_transcript_8952_orf1	uncharacterized protein LOC113829505	down	0.512071	-0.965584	0.0006	1	0.847	0.924	0.497	0.465	0.457	0.473	0.9237
F01_transcript_1038_orf1	elongation of very long chain fatty acids protein AAEL008004-like isoform X1	down	0.424208	-1.23716	0.000382	1	1.053	0.884	0.424	0.428	0.394	0.4153	0.979
F01_transcript_4548_orf1	protein catecholamines up-like	down	0.333684	-1.58344	0.003792	1	1.262	0.874	0.354	0.373	0.319	0.3487	1.045
F01_transcript_4912_orf1	MAPK regulated corepressor interacting protein 2-like	down	0.377174	-1.4067	0.000545	1	1.121	0.916	0.416	0.349	0.38	0.3817	1.012
F01_transcript_14548_orf1	cell growth-regulating nucleolar protein-like	down	0.491067	-1.02601	0.000381	1	0.877	0.927	0.434	0.507	0.436	0.459	0.9347
F01_transcript_4758_orf1	Katanin p60 ATPase-containing subunit A-like 1	down	0.535238	-0.901748	0.003088	1	0.901	0.819	0.565	0.436	0.455	0.4853	0.9067
F01_transcript_15868_orfp1	Gene.2496::F01_transcript_15868::g.2496::m.2496 Gene.2496::F01_transcript_15868::g.2496 ORF type:internal len:250 (+),score=116.29 F01_transcript_15868:2-748(+)	down	0.392275	-1.35006	1.9e-05	1	1.043	0.955	0.393	0.385	0.398	0.392	0.9993
F01_transcript_5734_orf1	beta-N-acetylglucosaminidase	down	0.435056	-1.20073	0.008947	1	1.149	0.759	0.423	0.454	0.388	0.4217	0.9693
F01_transcript_8940_orf1	cholinesterase 1-like isoform X1	down	0.417941	-1.25863	7e-06	1	0.965	0.978	0.38	0.431	0.419	0.41	0.981
F01_transcript_1131_orf1	transport and Golgi organization protein 11-like	down	0.38408	-1.38052	0.002248	1	1.16	0.856	0.401	0.401	0.356	0.386	1.005
F01_transcript_2794_orf1	mesoderm induction early response protein 1-like	down	0.546759	-0.871024	0.003094	1	0.796	0.902	0.464	0.541	0.47	0.4917	0.8993
F01_transcript_1242_orf1	mitochondrial proton/calcium exchanger protein-like	down	0.480145	-1.05846	0.000163	1	0.88	0.938	0.467	0.443	0.443	0.451	0.9393
F01_transcript_13375_orf1	uncharacterized protein LOC113828452	down	0.230354	-2.11808	0.01238	1	1.524	0.867	0.26	0.286	0.235	0.2603	1.13
F01_transcript_1380_orf1	vesicle transport through interaction with t-SNAREs homolog 1B-like	down	0.383383	-1.38314	0.000165	1	1.065	0.949	0.421	0.41	0.325	0.3853	1.005
F01_transcript_13068_orf1	probable JmjC domain-containing histone demethylation protein 2C	down	0.42418	-1.23725	9.5e-05	1	1.013	0.915	0.45	0.392	0.4	0.414	0.976
F01_transcript_15284_orf1	vitelline membrane outer layer protein 1 homolog	down	0.415189	-1.26816	8e-06	1	0.978	0.965	0.436	0.408	0.378	0.4073	0.981
F01_transcript_16204_orf1	ragulator complex protein LAMTOR4-like	down	0.542403	-0.882563	0.009935	1	0.726	0.973	0.526	0.466	0.472	0.488	0.8997
F01_transcript_4461_orf1	zinc finger CCHC domain-containing protein 8 homolog isoform X4	down	0.521734	-0.938613	0.001164	1	0.855	0.878	0.53	0.447	0.449	0.4753	0.911
F01_transcript_12134_orf1	pre-mRNA 3'-end-processing factor FIP1-like	down	0.482198	-1.0523	0.001577	1	0.822	0.984	0.506	0.433	0.414	0.451	0.9353
F01_transcript_14566_orf1	C-type lectin domain-containing protein	down	0.384915	-1.37739	0.000746	1	1.099	0.904	0.324	0.445	0.387	0.3853	1.001
F01_transcript_8954_orf1	dnaJ homolog subfamily C member 1-like	down	0.309357	-1.69265	1.5e-05	1	1.088	1.085	0.334	0.321	0.327	0.3273	1.058
F01_transcript_7752_orf1	chitinase-4	down	0.429751	-1.21843	0.006054	1	1.124	0.782	0.465	0.419	0.365	0.4163	0.9687
F01_transcript_13906_orf1	chondroadherin-like isoform X2	down	0.538111	-0.894024	0.001691	1	0.882	0.818	0.454	0.501	0.498	0.4843	0.9
F01_transcript_2780_orf1	activating signal cointegrator 1 complex subunit 2-like isoform X2	down	0.444224	-1.17064	0.000318	1	1.001	0.874	0.413	0.462	0.402	0.4257	0.9583
F01_transcript_14742_orf1	adenylate kinase isoenzyme 6-like	down	0.472876	-1.08047	0.000729	1	0.978	0.837	0.468	0.443	0.42	0.4437	0.9383
F01_transcript_12125_orfp1	Gene.1478::F01_transcript_12125::g.1478::m.1478 Gene.1478::F01_transcript_12125::g.1478 ORF type:complete len:364 (+),score=50.77,Crescentin PF19220.1 5.9e-07,MAD|PF05557.14|5.8e-05 F01_transcript_12125:83-1174(+)	down	0.433649	-1.2054	1.8e-05	1	0.96	0.927	0.418	0.431	0.403	0.4173	0.9623
F01_transcript_15172_orf1	low-density lipoprotein receptor-like isoform X2	down	0.21624	-2.20929	0.003808	1	0.978	1.422	0.29	0.192	0.253	0.245	1.133
F01_transcript_4740_orf1	ribosomal RNA processing protein 1 homolog A-like	down	0.476635	-1.06905	0.000512	1	0.952	0.847	0.474	0.423	0.437	0.4447	0.933
F01_transcript_3233_orf1	ubiquitin-like protein 4A	down	0.478373	-1.06379	0.000445	1	0.848	0.947	0.465	0.429	0.443	0.4457	0.9317
F01_transcript_8994_orf1	SPARC-like	down	0.466922	-1.09875	0.000476	1	0.971	0.845	0.449	0.429	0.437	0.4383	0.9387
F01_transcript_9221_orf1	cyclin-D1-binding protein 1 homolog	down	0.45668	-1.13074	8.5e-05	1	0.928	0.908	0.461	0.412	0.422	0.4317	0.9453
F01_transcript_5874_orf1	DNA replication licensing factor mcm7-B-like	down	0.509268	-0.973502	0.004449	1	0.776	0.959	0.528	0.406	0.459	0.4643	0.9117
F01_transcript_10442_orf1	protein arginine N-methyltransferase 1-like	down	0.486443	-1.03966	0.000417	1	0.879	0.898	0.459	0.407	0.485	0.4503	0.9257
F01_transcript_13666_orf1	28S ribosomal protein S15, mitochondrial-like	down	0.510659	-0.969567	0.000794	1	0.897	0.833	0.46	0.468	0.466	0.4647	0.91
F01_transcript_9681_orf1	protein RRP5 homolog isoform X2	down	0.351721	-1.5075	0.000617	1	1.129	0.923	0.36	0.41	0.303	0.3577	1.017
F01_transcript_12722_orf1	angiopoietin-related protein 7-like	down	0.294722	-1.76257	0.004774	1	1.313	0.87	0.336	0.303	0.299	0.3127	1.061
F01_transcript_15434_orf1	vitelline membrane outer layer protein 1-like	down	0.461105	-1.11683	0.000388	1	0.85	0.969	0.443	0.425	0.432	0.4333	0.9397
F01_transcript_3855_orf1	ATP-dependent RNA helicase HAS1-like isoform X3	down	0.484	-1.04692	0.002536	1	0.787	0.988	0.479	0.427	0.437	0.4477	0.925
F01_transcript_9717_orf1	glucosylceramidase-like	down	0.323337	-1.62889	0.001078	1	1.192	0.92	0.333	0.371	0.302	0.3353	1.037
F01_transcript_3241_orf1	lon protease homolog 2, peroxisomal-like	down	0.545506	-0.874334	0.004495	1	0.855	0.805	0.409	0.536	0.506	0.4837	0.8867
F01_transcript_500_orf1	calponin homology domain-containing protein DDB_G0272472-like	down	0.463076	-1.11068	0.000201	1	0.912	0.895	0.474	0.406	0.42	0.4333	0.9357
F01_transcript_1256_orf1	sodium-coupled monocarboxylate transporter 2-like	down	0.573218	-0.802843	0.01033	1	0.805	0.805	0.591	0.424	0.481	0.4987	0.87
F01_transcript_7656_orf1	protein SET-like	down	0.451168	-1.14826	0.000247	1	0.927	0.899	0.48	0.381	0.414	0.425	0.942
F01_transcript_1026_orf1	uncharacterized protein LOC113821262	down	0.403722	-1.30857	0.002384	1	1.097	0.821	0.44	0.353	0.385	0.3927	0.9727
F01_transcript_406_orf1	serine/threonine-protein kinase A-Raf-like	down	0.556784	-0.844809	0.00791	1	0.735	0.896	0.499	0.455	0.511	0.4883	0.877
F01_transcript_11426_orf1	phosphotriesterase-related protein-like	down	0.483696	-1.04783	0.000729	1	0.85	0.91	0.407	0.495	0.433	0.445	0.92
F01_transcript_10639_orf1	probable ribosome biogenesis protein RLP24	down	0.446116	-1.16451	0.000218	1	0.88	0.951	0.461	0.387	0.415	0.421	0.9437
F01_transcript_8122_orf1	Glycoside hydrolase family 31	down	0.34057	-1.55398	0.000134	1	1.105	0.95	0.34	0.364	0.336	0.3467	1.018
F01_transcript_2839_orf1	DNA/RNA-binding protein KIN17-like	down	0.437164	-1.19375	0.000697	1	0.854	0.994	0.473	0.371	0.401	0.415	0.9493
F01_transcript_8264_orf1	putative gamma-tubulin complex component 4 isoform X2	down	0.56407	-0.826053	0.01354	1	0.709	0.906	0.516	0.436	0.523	0.4917	0.8717
F01_transcript_2032_orf1	CTL-like protein 2 isoform X1	down	0.579576	-0.786931	0.02284	1	0.843	0.745	0.63	0.399	0.471	0.5	0.8627
F01_transcript_1349_orf1	another transcription unit protein-like	down	0.394492	-1.34193	4.8e-05	1	0.966	0.964	0.444	0.358	0.354	0.3853	0.9767
F01_transcript_13413_orf1	carboxypeptidase B-like	down	0.335	-1.57777	0.003459	1	1.216	0.843	0.341	0.372	0.312	0.3417	1.02
F01_transcript_8908_orf1	zinc proteinase Mpc1	down	0.513904	-0.960428	0.003347	1	0.856	0.841	0.546	0.379	0.461	0.462	0.899
F01_transcript_11489_orf1	notchless protein homolog 1-like	down	0.485321	-1.04299	0.000829	1	0.858	0.891	0.504	0.414	0.416	0.4447	0.9163
F01_transcript_2528_orf1	importin-9-like isoform X2	down	0.476656	-1.06898	0.001193	1	0.833	0.93	0.504	0.396	0.417	0.439	0.921
F01_transcript_7915_orf1	HIG1 domain family member 1C-like isoform X1	down	0.562874	-0.829117	0.01793	1	0.921	0.689	0.484	0.545	0.44	0.4897	0.87
F01_transcript_16387_orf1	14 kDa phosphohistidine phosphatase-like isoform X2	down	0.344906	-1.53573	0.001227	1	1.156	0.878	0.342	0.37	0.334	0.3487	1.011
F01_transcript_5382_orf1	eukaryotic translation initiation factor 2D-like	down	0.483794	-1.04754	0.002461	1	0.969	0.78	0.447	0.461	0.422	0.4433	0.9163
F01_transcript_842_orf1	RRP12-like protein	down	0.404236	-1.30673	5e-05	1	0.924	0.98	0.434	0.368	0.372	0.3913	0.968
F01_transcript_10132_orf1	sphingomyelin phosphodiesterase-like isoform X1	down	0.385902	-1.37369	0.001819	1	1.109	0.832	0.363	0.407	0.365	0.3783	0.9803
F01_transcript_13721_orf1	LOW QUALITY PROTEIN: probable cytosolic iron-sulfur protein assembly protein CIAO1	down	0.497079	-1.00845	0.003348	1	0.781	0.941	0.484	0.483	0.386	0.451	0.9073
F01_transcript_2373_orf1	uncharacterized protein LOC113807912 isoform X2	down	0.545465	-0.874442	0.006447	1	0.835	0.801	0.568	0.416	0.454	0.4793	0.8787
F01_transcript_3229_orf1	exocyst complex component 6B-like isoform X1	down	0.387832	-1.3665	1.4e-05	1	0.992	0.942	0.407	0.357	0.374	0.3793	0.978
F01_transcript_1357_orf1	ABC transporter F family member 4-like	down	0.416806	-1.26255	7.8e-05	1	0.895	0.979	0.415	0.379	0.404	0.3993	0.958
F01_transcript_12566_orf1	vacuolar protein sorting-associated protein 37A-like	down	0.471833	-1.08365	0.001721	1	0.8	0.964	0.477	0.42	0.407	0.4347	0.9213
F01_transcript_4901_orf1	translation elongation factor 1-alpha	down	0.490697	-1.0271	0.001976	1	0.79	0.935	0.471	0.414	0.452	0.4457	0.9083
F01_transcript_4273_orf1	hypothetical protein C7M84_022969	down	0.330413	-1.59766	9e-06	1	0.99	1.058	0.327	0.358	0.322	0.3357	1.016
F01_transcript_4218_orf1	glomulin-like isoform X1	down	0.460565	-1.11852	0.000238	1	0.881	0.892	0.445	0.43	0.402	0.4257	0.9243
F01_transcript_2595_orf1	uncharacterized protein LOC113826417 isoform X3	down	0.385318	-1.37588	8.2e-05	1	0.916	1.006	0.354	0.42	0.352	0.3753	0.974
F01_transcript_16133_orfp1	Gene.2586::F01_transcript_16133::g.2586::m.2586 Gene.2586::F01_transcript_16133::g.2586 ORF type:complete len:233 (+),score=16.16 F01_transcript_16133:89-700(+)	down	0.435426	-1.1995	0.002204	1	0.79	1.03	0.404	0.425	0.399	0.4093	0.94
F01_transcript_1547_orf1	argonaute-3	down	0.513692	-0.961023	0.0043	1	0.763	0.91	0.512	0.435	0.426	0.4577	0.891
F01_transcript_11141_orf1	DNA polymerase delta subunit 3-like	down	0.468083	-1.09516	0.000378	1	0.852	0.902	0.444	0.425	0.42	0.4297	0.918
F01_transcript_96_orf1	Homeotic protein regulator	down	0.374872	-1.41553	0.000191	1	1.021	0.916	0.434	0.332	0.335	0.367	0.979
F01_transcript_10066_orf1	protein singed wings 2-like	down	0.512454	-0.964507	0.02323	1	0.66	1.002	0.499	0.493	0.372	0.4547	0.8873
F01_transcript_3065_orf1	sacsin-like	down	0.540944	-0.886449	0.005742	1	0.868	0.744	0.473	0.481	0.459	0.471	0.8707
F01_transcript_682_orf1	putative elongator complex protein 1	down	0.41041	-1.28486	3.8e-05	1	0.93	0.923	0.401	0.363	0.407	0.3903	0.951
F01_transcript_276_orf1	forkhead box protein K2-like	down	0.374667	-1.41632	2.4e-05	1	0.968	0.957	0.404	0.321	0.371	0.3653	0.975
F01_transcript_15648_orf1	UPF0449 protein C19orf25-like	down	0.415248	-1.26795	0.000116	1	0.954	0.883	0.419	0.389	0.37	0.3927	0.9457
F01_transcript_16431_orf1	kazal-type proteinase inhibitor	down	0.394186	-1.34305	0.003245	1	0.827	1.052	0.498	0.288	0.349	0.3783	0.9597
F01_transcript_16610_orf1	rhodanese domain-containing protein CG4456-like isoform X1	down	0.466623	-1.09967	0.003505	1	0.789	0.948	0.519	0.372	0.386	0.4257	0.9123
F01_transcript_12991_orf1	putative GPI-anchor transamidase	down	0.331045	-1.5949	0.005756	1	1.217	0.799	0.363	0.367	0.268	0.3327	1.005
F01_transcript_12376_orf1	dnaJ homolog subfamily C member 8-like	down	0.475019	-1.07394	0.002388	1	0.788	0.932	0.491	0.392	0.409	0.4307	0.9067
F01_transcript_9728_orf1	sacsin-like isoform X1 [Pomacea canaliculata]	down	0.547454	-0.869191	0.005408	1	0.778	0.814	0.511	0.457	0.451	0.473	0.864
F01_transcript_12159_orf1	charged multivesicular body protein 5-like	down	0.651422	-0.618337	0.04555	1	0.7	0.727	0.571	0.507	0.503	0.527	0.809
F01_transcript_13474_orf1	splicing factor 3A subunit 2-like	down	0.337273	-1.56801	3e-06	1	1.004	0.991	0.364	0.303	0.343	0.3367	0.9983
F01_transcript_3695_orf1	uncharacterized protein LOC113820660	down	0.169763	-2.5584	0.008241	1	1.525	0.898	0.208	0.205	0.168	0.1937	1.141
F01_transcript_7_orf1	uncharacterized protein LOC113803791	down	0.420845	-1.24864	0.000975	1	0.834	0.984	0.462	0.372	0.352	0.3953	0.9393
F01_transcript_7648_orf1	UPF0389 protein CG9231-like	down	0.481819	-1.05344	0.001503	1	0.854	0.844	0.492	0.378	0.43	0.4333	0.8993
F01_transcript_7924_orf1	sphingomyelin phosphodiesterase-like	down	0.434591	-1.20227	0.003513	1	0.761	1.023	0.429	0.377	0.404	0.4033	0.928
F01_transcript_1642_orf1	uncharacterized protein LOC113823205	down	0.360523	-1.47184	0.000203	1	1.025	0.91	0.335	0.417	0.306	0.3527	0.9783
F01_transcript_6874_orf1	pre-mRNA-splicing factor SLU7-like	down	0.379704	-1.39705	8.3e-05	1	1	0.894	0.365	0.35	0.384	0.3663	0.9647
F01_transcript_4868_orf1	NF-kappa-B inhibitor-interacting Ras-like protein 2	down	0.395617	-1.33782	0.00035	1	0.998	0.863	0.424	0.357	0.351	0.3773	0.9537
F01_transcript_492_orf1	hypothetical protein C7M84_011928	down	0.243271	-2.03936	0.00018	1	1.188	1.021	0.275	0.267	0.239	0.2603	1.07
F01_transcript_15938_orf1	zinc metalloproteinase nas-14-like	down	0.224678	-2.15407	0.02702	1	1.549	0.708	0.265	0.225	0.242	0.244	1.086
F01_transcript_10980_orf1	something about silencing protein 10-like	down	0.368887	-1.43875	0.000283	1	1.015	0.899	0.426	0.347	0.302	0.3583	0.9713
F01_transcript_12318_orf1	lactosylceramide 4-alpha-galactosyltransferase-like isoform X3	down	0.410828	-1.28339	0.00022	1	0.865	0.961	0.374	0.421	0.366	0.387	0.942
F01_transcript_5351_orf1	heat shock protein HSP 90-alpha isoform X2	down	0.355631	-1.49155	0.000141	1	1.027	0.906	0.395	0.312	0.336	0.3477	0.9777
F01_transcript_950_orf1	bromodomain-containing protein 3-like isoform X6	down	0.529215	-0.918075	0.009767	1	0.733	0.865	0.543	0.414	0.418	0.4583	0.866
F01_transcript_4061_orf1	LOW QUALITY PROTEIN: RNA-binding protein NOB1-like	down	0.488024	-1.03497	0.002441	1	0.788	0.88	0.477	0.385	0.44	0.434	0.8893
F01_transcript_7171_orf1	palmitoyltransferase ZDHHC23-like	down	0.41859	-1.25639	0.00013	1	0.922	0.873	0.396	0.381	0.393	0.39	0.9317
F01_transcript_678_orf1	tripartite motif-containing protein 3-like	down	0.390526	-1.35651	5e-05	1	0.956	0.894	0.381	0.369	0.363	0.371	0.95
F01_transcript_2466_orf1	choline transporter-like protein 2 isoform X3	down	0.560317	-0.835684	0.01576	1	0.801	0.733	0.553	0.395	0.472	0.4733	0.8447
F01_transcript_14844_orf1	uncharacterized protein LOC113822656	down	0.555923	-0.847043	0.01107	1	0.738	0.802	0.422	0.467	0.523	0.4707	0.8467
F01_transcript_5187_orf1	uncharacterized protein LOC113804084	down	0.103266	-3.27556	0.002214	1	1.495	1.086	0.134	0.14	0.096	0.1233	1.194
F01_transcript_12079_orfp1	Gene.1464::F01_transcript_12079::g.1464::m.1464 Gene.1464::F01_transcript_12079::g.1464 ORF type:complete len:59 (-),score=0.32 F01_transcript_12079:1078-1254(-)	down	0.404482	-1.30585	0.000581	1	0.839	0.972	0.372	0.428	0.337	0.379	0.937
F01_transcript_4529_orf1	tyrosine-protein phosphatase non-receptor type 9-like isoform X1	down	0.320808	-1.64022	0.000586	1	1.105	0.881	0.363	0.302	0.293	0.3193	0.9953
F01_transcript_333_orf1	NPC intracellular cholesterol transporter 1-like isoform X1	down	0.384299	-1.3797	0.000698	1	0.987	0.86	0.45	0.326	0.318	0.3647	0.949
F01_transcript_673_orf1	harmonin-like	down	0.40302	-1.31108	0.000116	1	0.906	0.895	0.354	0.409	0.366	0.3763	0.9337
F01_transcript_9799_orf1	tRNA (adenine(58)-N(1))-methyltransferase non-catalytic subunit TRM6-like	down	0.350098	-1.51417	2.5e-05	1	0.993	0.912	0.347	0.336	0.334	0.339	0.9683
F01_transcript_729_orf1	microtubule cross-linking factor 1-like isoform X2	down	0.46067	-1.11819	0.006512	1	0.857	0.828	0.559	0.304	0.374	0.4123	0.895
F01_transcript_9119_orf1	LOW QUALITY PROTEIN: probable 18S rRNA (guanine-N(7))-methyltransferase	down	0.302092	-1.72694	5e-06	1	1.027	0.986	0.314	0.27	0.326	0.3033	1.004
F01_transcript_6585_orf1	LOW QUALITY PROTEIN: glucose-6-phosphate exchanger SLC37A2-like	down	0.333299	-1.58511	1.5e-05	1	0.939	0.998	0.356	0.324	0.299	0.3263	0.979
F01_transcript_529_orf1	LOW QUALITY PROTEIN: exportin-5-like	down	0.361105	-1.46951	0.000101	1	0.891	0.986	0.382	0.314	0.343	0.3463	0.959
F01_transcript_774_orf1	hypothetical protein C7M84_005005	down	0.400343	-1.32069	0.000252	1	0.949	0.846	0.379	0.365	0.375	0.373	0.9317
F01_transcript_11957_orf1	beta-ureidopropionase-like	down	0.614994	-0.701356	0.03893	1	0.688	0.733	0.537	0.52	0.432	0.4963	0.807
F01_transcript_1294_orf1	protein OS-9-like	down	0.371772	-1.42751	4.6e-05	1	0.946	0.9	0.377	0.335	0.346	0.3527	0.9487
F01_transcript_11071_orf1	translin-associated protein X-like	down	0.328192	-1.60739	0.01149	1	1.206	0.731	0.242	0.431	0.291	0.3213	0.979
F01_transcript_4088_orf1	obscurin isoform X2	down	0.498214	-1.00516	0.0056	1	0.751	0.852	0.501	0.388	0.408	0.4323	0.8677
F01_transcript_3519_orf1	uncharacterized protein LOC113812946	down	0.432051	-1.21073	0.001018	1	0.81	0.912	0.441	0.366	0.369	0.392	0.9073
F01_transcript_8706_orf1	proteasomal ubiquitin receptor ADRM1-like isoform X1	down	0.393904	-1.34408	0.000122	1	0.923	0.872	0.384	0.361	0.356	0.367	0.9317
F01_transcript_6160_orf1	Y-box factor homolog	down	0.434253	-1.20339	0.01623	1	0.69	1.018	0.529	0.292	0.355	0.392	0.9027
F01_transcript_8581_orf1	pre-mRNA-processing factor 17-like	down	0.374854	-1.4156	0.000379	1	0.976	0.849	0.403	0.323	0.333	0.353	0.9417
F01_transcript_8182_orf1	uncharacterized protein LOC113827582, partial	down	0.412471	-1.27763	0.000866	1	0.938	0.809	0.379	0.34	0.414	0.3777	0.9157
F01_transcript_2207_orf1	uncharacterized protein LOC113819973	down	0.529989	-0.915965	0.01737	1	0.71	0.826	0.36	0.554	0.43	0.448	0.8453
F01_transcript_15162_orf1	COMM domain-containing protein 4-like	down	0.331926	-1.59107	7e-06	1	0.974	0.939	0.342	0.323	0.302	0.3223	0.971
F01_transcript_13943_orf1	uncharacterized protein LOC113807383 isoform X2	down	0.288723	-1.79224	7.7e-05	1	1.074	0.931	0.28	0.312	0.276	0.2893	1.002
F01_transcript_14752_orf1	signal sequence receptor beta-like protein	down	0.526814	-0.924634	0.009827	1	0.746	0.788	0.388	0.436	0.511	0.445	0.8447
F01_transcript_10662_orf1	coiled-coil domain-containing protein 77-like isoform X1	down	0.343857	-1.54012	0.000162	1	0.943	0.936	0.395	0.341	0.254	0.33	0.9597
F01_transcript_13552_orf1	uncharacterized protein LOC113799997	down	0.451577	-1.14696	0.01281	1	0.663	1.001	0.407	0.37	0.426	0.401	0.888
F01_transcript_15004_orf1	biogenesis of lysosome-related organelles complex 1 subunit 6-like	down	0.441051	-1.18098	0.000784	1	0.854	0.828	0.412	0.377	0.394	0.3943	0.894
F01_transcript_8325_orf1	thyroglobulin-like protein	down	0.543525	-0.879581	0.02468	1	0.649	0.853	0.388	0.518	0.454	0.4533	0.834
F01_transcript_3106_orf1	exonuclease mut-7 homolog	down	0.41338	-1.27446	0.000434	1	0.87	0.861	0.42	0.352	0.357	0.3763	0.9103
F01_transcript_415_orf1	syndecan	down	0.388739	-1.36313	0.000509	1	0.894	0.882	0.431	0.291	0.357	0.3597	0.9253
F01_transcript_2807_orf1	TBC1 domain family member 1-like isoform X1	down	0.329401	-1.60208	0.000155	1	1.02	0.879	0.337	0.33	0.288	0.3183	0.9663
F01_transcript_6198_orf1	probable tRNA (guanine(26)-N(2))-dimethyltransferase isoform X1	down	0.338688	-1.56197	2.6e-05	1	0.955	0.921	0.36	0.307	0.307	0.3247	0.9587
F01_transcript_10568_orf1	venom carboxylesterase-6-like	down	0.284199	-1.81503	7e-05	1	0.929	1.069	0.279	0.306	0.267	0.284	0.9993
F01_transcript_516_orf1	uncharacterized protein LOC113810727	down	0.553833	-0.852477	0.0265	1	0.634	0.843	0.491	0.44	0.441	0.4573	0.8257
F01_transcript_4891_orf1	uncharacterized protein LOC113814457	down	0.335624	-1.57508	0.00019	1	1.012	0.869	0.352	0.301	0.314	0.3223	0.9603
F01_transcript_5553_orf1	protein prenyltransferase alpha subunit repeat-containing protein 1-like	down	0.324716	-1.62275	9e-06	1	0.952	0.949	0.336	0.322	0.284	0.314	0.967
F01_transcript_8548_orf1	DNA polymerase beta-like	down	0.364489	-1.45605	0.002351	1	0.781	1.034	0.356	0.395	0.275	0.342	0.9383
F01_transcript_9680_orf1	vitelline membrane outer layer protein 1 homolog	down	0.080169	-3.64082	0.01882	1	1.744	0.81	0.098	0.121	0.066	0.095	1.185
F01_transcript_15330_orf1	low-density lipoprotein receptor-related protein 8-like isoform X1	down	0.2793	-1.84011	0.001893	1	1.153	0.848	0.268	0.363	0.207	0.2793	1
F01_transcript_12056_orf1	LOW QUALITY PROTEIN: carboxypeptidase A1-like	down	0.309024	-1.69421	0.000915	1	1.093	0.836	0.289	0.331	0.285	0.3017	0.9763
F01_transcript_8253_orf1	CD151 antigen	down	0.383566	-1.38245	0.000518	1	0.901	0.87	0.42	0.283	0.36	0.3543	0.9237
F01_transcript_1479_orf1	putative SCY1-like protein 2	down	0.292606	-1.77297	0.00166	1	1.139	0.827	0.262	0.332	0.274	0.2893	0.9887
F01_transcript_15898_orf1	coiled-coil-helix-coiled-coil-helix domain-containing protein 10, mitochondrial-like	down	0.560645	-0.834841	0.02256	1	0.727	0.729	0.532	0.389	0.456	0.459	0.8187
F01_transcript_4986_orf1	extensin-like	down	0.339494	-1.55854	2.6e-05	1	0.902	0.955	0.328	0.314	0.328	0.3233	0.9523
F01_transcript_11250_orf1	LOW QUALITY PROTEIN: MOG interacting and ectopic P-granules protein 1-like	down	0.345144	-1.53473	2.5e-05	1	0.928	0.917	0.348	0.315	0.319	0.3273	0.9483
F01_transcript_6541_orf1	alpha-amylase	down	0.372	-1.42662	0.000192	1	0.938	0.85	0.362	0.341	0.334	0.3457	0.9293
F01_transcript_10685_orf1	putative transient receptor potential cation channel subfamily A member 1-like isoform X2	down	0.42254	-1.24284	0.001031	1	0.812	0.874	0.426	0.344	0.365	0.3783	0.8953
F01_transcript_9551_orf1	G protein suppressor 2	down	0.331904	-1.59116	2e-05	1	0.919	0.949	0.341	0.294	0.317	0.3173	0.956
F01_transcript_4145_orf1	double-strand break repair protein MRE11-like	down	0.360158	-1.4733	0.000106	1	0.918	0.889	0.378	0.317	0.316	0.337	0.9357
F01_transcript_13618_orf1	uncharacterized protein LOC113816407	down	0.081983	-3.60853	0.02449	1	1.77	0.754	0.101	0.123	0.065	0.09633	1.175
F01_transcript_2904_orf1	uncharacterized protein LOC113815106	down	0.096459	-3.37393	0.03315	1	1.786	0.688	0.095	0.165	0.075	0.1117	1.158
F01_transcript_3530_orf1	LOW QUALITY PROTEIN: U3 small nucleolar RNA-associated protein 14 homolog A-like	down	0.40053	-1.32002	0.001052	1	0.793	0.926	0.404	0.341	0.344	0.363	0.9063
F01_transcript_9153_orf1	glutamate-gated chloride channel-like	down	0.341121	-1.55165	0.000316	1	0.998	0.84	0.305	0.335	0.328	0.3227	0.946
F01_transcript_16341_orf1	C-type lectin domain family 17, member A-like	down	0.319395	-1.64658	0.000172	1	1.014	0.863	0.306	0.305	0.308	0.3063	0.959
F01_transcript_15140_orf1	uncharacterized protein LOC113813696	down	0.353263	-1.50119	0.003027	1	1.051	0.749	0.352	0.314	0.323	0.3297	0.9333
F01_transcript_3660_orf1	calcium-transporting ATPase sarcoplasmic/endoplasmic reticulum type-like isoform X1	down	0.417182	-1.26125	0.005969	1	0.727	0.941	0.36	0.464	0.289	0.371	0.8893
F01_transcript_1190_orf1	transcription initiation factor IIA subunit 1-like	down	0.395349	-1.3388	0.003768	1	0.966	0.743	0.438	0.311	0.322	0.357	0.903
F01_transcript_13939_orf1	C-type lectin 2	down	0.403098	-1.3108	0.002098	1	0.752	0.94	0.374	0.338	0.373	0.3617	0.8973
F01_transcript_6229_orf1	longitudinals lacking protein, isoforms A/B/D/L-like	down	0.375233	-1.41414	0.000261	1	0.861	0.879	0.375	0.336	0.317	0.3427	0.9133
F01_transcript_449_orf1	E3 ubiquitin-protein ligase RNF13-like	down	0.357027	-1.48589	0.0011	1	0.983	0.79	0.371	0.297	0.322	0.33	0.9243
F01_transcript_968_orf1	protein ecdysoneless homolog	down	0.332731	-1.58757	0.000735	1	0.813	1.009	0.354	0.284	0.301	0.313	0.9407
F01_transcript_16799_orf1	uncharacterized protein LOC113814204	down	0.417696	-1.25948	0.00186	1	0.84	0.808	0.428	0.299	0.379	0.3687	0.8827
F01_transcript_2280_orf1	cytochrome b ascorbate-dependent protein 3-like isoform X4	down	0.318801	-1.64927	0.000106	1	0.895	0.947	0.257	0.357	0.292	0.302	0.9473
F01_transcript_6051_orf1	protein JTB-like	down	0.403844	-1.30813	0.001185	1	0.886	0.783	0.357	0.386	0.335	0.3593	0.8897
F01_transcript_16023_orf1	uncharacterized protein LOC113808152	down	0.438445	-1.18953	0.003057	1	0.792	0.808	0.337	0.452	0.351	0.38	0.8667
F01_transcript_10404_orf1	dnaJ homolog subfamily C member 5-like isoform X1	down	0.294087	-1.76568	1.5e-05	1	0.967	0.92	0.306	0.285	0.258	0.283	0.9623
F01_transcript_6999_orf1	beta-glucuronidase-like	down	0.40341	-1.30968	0.000835	1	0.832	0.825	0.348	0.342	0.382	0.3573	0.8857
F01_transcript_1744_orf1	negative elongation factor D-like	down	0.257872	-1.95527	0.00076	1	0.853	1.11	0.309	0.226	0.229	0.2547	0.9877
F01_transcript_9304_orf1	cell wall protein DAN4-like	down	0.498852	-1.00332	0.01056	1	0.69	0.792	0.417	0.399	0.422	0.4127	0.8273
F01_transcript_15183_orf1	trypsin-like serine proteinase 3	down	0.316277	-1.66074	3.6e-05	1	0.923	0.897	0.311	0.298	0.283	0.2973	0.94
F01_transcript_2511_orf1	uncharacterized protein LOC113801028	down	0.250758	-1.99563	7.1e-05	1	1.05	0.917	0.287	0.237	0.22	0.248	0.989
F01_transcript_10135_orf1	DNA-directed RNA polymerase III subunit RPC4-like isoform X1	down	0.272718	-1.87452	0.000282	1	1.057	0.858	0.263	0.265	0.267	0.265	0.9717
F01_transcript_2070_orf1	ORF type:complete len:554 hit:XP_027239011.1 F01_transcript_2070:65-1726(+)	down	0.35345	-1.50042	0.001025	1	0.853	0.886	0.418	0.236	0.314	0.3227	0.913
F01_transcript_14081_orf1	leucine rich repeat only protein 3	down	0.358188	-1.48121	0.002903	1	0.997	0.731	0.33	0.343	0.304	0.3257	0.9093
F01_transcript_4378_orf1	lipid droplet-associated hydrolase-like isoform X1	down	0.268634	-1.89629	0.008625	1	1.213	0.705	0.244	0.292	0.248	0.2613	0.9727
F01_transcript_9116_orf1	TBC1 domain family member 20	down	0.45535	-1.13495	0.01407	1	0.91	0.633	0.395	0.368	0.395	0.386	0.8477
F01_transcript_909_orf1	putative inter-alpha-trypsin inhibitor heavy chain H3-like	down	0.102151	-3.29123	0.00316	1	1.425	0.924	0.143	0.136	0.063	0.114	1.116
F01_transcript_10884_orf1	trypsin-1-like	down	0.125458	-2.99472	0.02572	1	1.607	0.669	0.119	0.184	0.108	0.137	1.092
F01_transcript_5752_orf1	organic cation transporter protein-like isoform X1	down	0.46152	-1.11553	0.006986	1	0.711	0.811	0.438	0.348	0.378	0.388	0.8407
F01_transcript_12746_orf1	uncharacterized protein LOC113803304	down	0.430609	-1.21555	0.003058	1	0.776	0.79	0.406	0.373	0.326	0.3683	0.8553
F01_transcript_16106_orf1	Mediator of RNA polymerase II transcription subunit 11	down	0.192878	-2.37424	0.003577	1	1.268	0.806	0.222	0.201	0.17	0.1977	1.025
F01_transcript_3364_orf1	BUB3-interacting and GLEBS motif-containing protein ZNF207-like isoform X1	down	0.427369	-1.22644	0.002807	1	0.768	0.799	0.379	0.387	0.331	0.3657	0.8557
F01_transcript_16797_orf1	hypothetical protein T11_4388	down	0.308361	-1.69731	0.001217	1	1.017	0.778	0.313	0.293	0.256	0.2873	0.9317
F01_transcript_2377_orf1	elongation of very long chain fatty acids protein 6, partial	down	0.35971	-1.4751	0.0017	1	0.934	0.754	0.288	0.362	0.317	0.3223	0.896
F01_transcript_15195_orf1	macrophage mannose receptor 1-like	down	0.266507	-1.90775	0.002653	1	1.116	0.769	0.239	0.313	0.217	0.2563	0.9617
F01_transcript_12402_orf1	uncharacterized protein LOC113813696	down	0.463972	-1.10789	0.008797	1	0.682	0.812	0.41	0.384	0.363	0.3857	0.8313
F01_transcript_5811_orf1	ER membrane protein complex subunit 7 homolog	down	0.369786	-1.43524	0.001808	1	0.753	0.908	0.374	0.295	0.315	0.328	0.887
F01_transcript_1176_orf1	proton channel OtopLc-like	down	0.272718	-1.87452	0.000833	1	1.043	0.806	0.257	0.22	0.3	0.259	0.9497
F01_transcript_5735_orf1	N-acetylated-alpha-linked acidic dipeptidase 2-like	down	0.397939	-1.32938	0.00222	1	0.802	0.789	0.326	0.303	0.402	0.3437	0.8637
F01_transcript_12518_orf1	troponin T, skeletal muscle-like, partial	down	0.441327	-1.18008	0.01726	1	0.631	0.882	0.458	0.288	0.363	0.3697	0.8377
F01_transcript_15557_orf1	Essential MCU regulator, mitochondrial	down	0.455971	-1.13299	0.01349	1	0.845	0.642	0.34	0.366	0.428	0.378	0.829
F01_transcript_12335_orf1	ATP-binding cassette transporter sub-family F member 1	down	0.251349	-1.99224	5.8e-05	1	0.998	0.894	0.257	0.268	0.202	0.2423	0.964
F01_transcript_14913_orf1	putative trypsin, partia	down	0.234252	-2.09387	0.000149	1	1.053	0.876	0.22	0.247	0.219	0.2287	0.9763
F01_transcript_12108_orf1	uncharacterized protein LOC113802834	down	0.390258	-1.3575	0.005285	1	0.688	0.905	0.352	0.289	0.371	0.3373	0.8643
F01_transcript_12873_orf1	uncharacterized protein LOC113822476 isoform X1	down	0.308707	-1.69569	0.000162	1	0.879	0.874	0.302	0.306	0.242	0.2833	0.9177
F01_transcript_15795_orf1	uncharacterized protein LOC113810054	down	0.39243	-1.34949	0.005714	1	0.863	0.721	0.254	0.439	0.321	0.338	0.8613
F01_transcript_2729_orf1	ubiquitin carboxyl-terminal hydrolase 2-like	down	0.380223	-1.39508	0.00289	1	0.719	0.887	0.327	0.356	0.308	0.3303	0.8687
F01_transcript_8283_orf1	carbonic anhydrase-like isoform X2	down	0.427566	-1.22578	0.004867	1	0.717	0.797	0.379	0.358	0.338	0.3583	0.838
F01_transcript_12112_orf1	PIN2/TERF1-interacting telomerase inhibitor 1-like	down	0.346782	-1.5279	0.001038	1	0.772	0.89	0.328	0.321	0.274	0.3077	0.8873
F01_transcript_5234_orf1	chitinase 1	down	0.306015	-1.70833	0.000764	1	0.948	0.79	0.239	0.33	0.269	0.2793	0.9127
F01_transcript_13030_orf1	thiamine transporter 1-like	down	0.383954	-1.38099	0.00162	1	0.791	0.793	0.316	0.348	0.328	0.3307	0.8613
F01_transcript_8936_orf1	kelch domain-containing protein 4-like	down	0.281398	-1.82932	0.000231	1	0.962	0.828	0.275	0.269	0.241	0.2617	0.93
F01_transcript_4405_orf1	BUB3-interacting and GLEBS motif-containing protein ZNF207-like isoform X4	down	0.238848	-2.06584	0.000388	1	1.048	0.837	0.225	0.264	0.2	0.2297	0.9617
F01_transcript_15863_orf1	perlucin-like protein	down	0.252662	-1.98472	6.3e-05	1	0.974	0.872	0.261	0.225	0.233	0.2397	0.9487
F01_transcript_15154_orf1	ER membrane protein complex subunit 3-like	down	0.160606	-2.6384	1.4e-05	1	1.001	1.069	0.148	0.213	0.132	0.1643	1.023
F01_transcript_3627_orf1	hypothetical protein C7M84_005228	down	0.258006	-1.95452	0.002062	1	0.768	1.061	0.315	0.172	0.243	0.2433	0.943
F01_transcript_8982_orf1	uncharacterized protein LOC113817769	down	0.397078	-1.33251	0.003999	1	0.705	0.841	0.354	0.316	0.341	0.337	0.8487
F01_transcript_528_orf1	uncharacterized protein LOC113815235	down	0.312986	-1.67583	0.000453	1	0.808	0.895	0.26	0.319	0.267	0.282	0.901
F01_transcript_1283_orf1	coiled-coil domain-containing protein 158-like	down	0.145349	-2.78241	2e-06	1	1.038	1.057	0.177	0.128	0.145	0.15	1.032
F01_transcript_16273_orf1	hypothetical protein C7M84_018752	down	0.256192	-1.9647	0.007845	1	1.151	0.671	0.249	0.241	0.233	0.241	0.9407
F01_transcript_42_orf1	myosin heavy chain type 2	down	0.255285	-1.96982	0.000803	1	1.035	0.789	0.234	0.243	0.244	0.2403	0.9413
F01_transcript_14465_orf1	oplophorus-luciferin 2-monooxygenase non-catalytic subunit-like	down	0.369895	-1.43481	0.008675	1	0.929	0.642	0.359	0.324	0.268	0.317	0.857
F01_transcript_16291_orf1	pre-rRNA-processing protein TSR2 homolog	down	0.316586	-1.65933	0.000436	1	0.814	0.861	0.306	0.27	0.271	0.2823	0.8917
F01_transcript_13690_orf1	trypsin-1-like	down	0.272944	-1.87332	0.000118	1	0.878	0.884	0.267	0.277	0.21	0.2513	0.9207
F01_transcript_4266_orf1	protein strawberry notch homolog 1-like	down	0.292067	-1.77563	0.002717	1	0.995	0.724	0.225	0.331	0.238	0.2647	0.9063
F01_transcript_11224_orf1	uncharacterized protein LOC113817480 isoform X1	down	0.354391	-1.49659	0.004115	1	0.683	0.91	0.311	0.295	0.313	0.3063	0.8643
F01_transcript_12628_orf1	protein CLP1 homolog	down	0.277383	-1.85005	0.000183	1	0.829	0.918	0.263	0.252	0.247	0.254	0.9157
F01_transcript_4737_orf1	putative E3 ubiquitin-protein ligase UBR7	down	0.266522	-1.90767	0.000124	1	0.869	0.9	0.289	0.208	0.241	0.246	0.923
F01_transcript_12441_orf1	uncharacterized protein LOC113803662	down	0.370719	-1.4316	0.002426	1	0.812	0.737	0.326	0.304	0.315	0.315	0.8497
F01_transcript_13491_orfp1	Gene.1774::F01_transcript_13491::g.1774::m.1774 Gene.1774::F01_transcript_13491::g.1774 ORF type:complete len:96 (+),score=31.48 F01_transcript_13491:107-394(+)	down	0.317692	-1.6543	0.001109	1	0.757	0.89	0.31	0.262	0.269	0.2803	0.8823
F01_transcript_163_orf1	fasciclin-2-like isoform X2	down	0.339655	-1.55786	0.002711	1	0.717	0.877	0.312	0.24	0.329	0.2937	0.8647
F01_transcript_13126_orf1	p53 and DNA damage-regulated protein 1	down	0.384892	-1.37747	0.005996	1	0.761	0.741	0.401	0.329	0.233	0.321	0.834
F01_transcript_7356_orf1	LOW QUALITY PROTEIN: retinoid-inducible serine carboxypeptidase-like	down	0.294507	-1.76363	0.000795	1	0.774	0.902	0.23	0.303	0.255	0.2627	0.892
F01_transcript_4606_orf1	GTP cyclohydrolase 1-like	down	0.170081	-2.55571	1e-05	1	1.013	0.945	0.144	0.209	0.15	0.1677	0.986
F01_transcript_13278_orf1	lysosomal aspartic protease-like	down	0.342887	-1.54419	0.005622	1	0.658	0.917	0.321	0.269	0.293	0.2943	0.8583
F01_transcript_11618_orf1	alpha-amylase 1-like	down	0.17641	-2.50299	0.000671	1	1.103	0.817	0.175	0.182	0.158	0.1717	0.9733
F01_transcript_4696_orf1	uncharacterized protein LOC113808114	down	0.301481	-1.72986	0.00065	1	0.815	0.819	0.272	0.292	0.23	0.2647	0.878
F01_transcript_2526_orf1	ribonucleases P/MRP protein subunit POP1-like	down	0.241972	-2.04709	0.000438	1	0.965	0.791	0.218	0.24	0.209	0.2223	0.9187
F01_transcript_15243_orf1	low-density lipoprotein receptor-like	down	0.29873	-1.74309	0.001592	1	0.868	0.753	0.227	0.335	0.221	0.261	0.8737
F01_transcript_472_orf1	wsv289-like protein	down	0.251082	-1.99377	0.00067	1	0.932	0.772	0.24	0.253	0.186	0.2263	0.9013
F01_transcript_14365_orf1	receptor expression-enhancing protein 5-like isoform X1	down	0.318449	-1.65087	0.03531	1	0.514	1.039	0.403	0.273	0.137	0.271	0.851
F01_transcript_7243_orf1	uncharacterized protein LOC113823134	down	0.342874	-1.54425	0.003555	1	0.714	0.791	0.322	0.301	0.236	0.2863	0.835
F01_transcript_1355_orf1	uncharacterized protein LOC113829602	down	0.450973	-1.14889	0.02321	1	0.703	0.61	0.326	0.371	0.346	0.3477	0.771
F01_transcript_5442_orf1	protein SDA1 homolog	down	0.292587	-1.77306	0.001097	1	0.836	0.758	0.266	0.269	0.224	0.253	0.8647
F01_transcript_11267_orf1	3'-5' exoribonuclease 1-like isoform X2	down	0.141556	-2.82056	1.1e-05	1	1.013	0.918	0.155	0.136	0.124	0.1383	0.977
F01_transcript_2802_orf1	uncharacterized protein LOC113829607	down	0.259297	-1.94732	0.000397	1	0.839	0.807	0.229	0.231	0.226	0.2287	0.882
F01_transcript_15624_orf1	uncharacterized protein LOC113827871	down	0.252688	-1.98457	0.000529	1	0.777	0.874	0.235	0.226	0.209	0.2233	0.8837
F01_transcript_8153_orf1	retinol dehydrogenase 13-like	down	0.299753	-1.73815	0.001319	1	0.77	0.785	0.245	0.261	0.26	0.2553	0.8517
F01_transcript_9673_orf1	sphingomyelin phosphodiesterase-like	down	0.210121	-2.25071	0.000438	1	0.942	0.785	0.22	0.201	0.152	0.191	0.909
F01_transcript_749_orf1	uncharacterized protein LOC113826785	down	0.400618	-1.3197	0.01498	1	0.693	0.636	0.298	0.337	0.298	0.311	0.7763
F01_transcript_765_orf1	excitatory amino acid transporter 3-like isoform X2	down	0.266806	-1.90613	0.001378	1	0.849	0.726	0.216	0.234	0.237	0.229	0.8583
F01_transcript_7959_orf1	amylase	down	0.244304	-2.03325	0.001129	1	0.872	0.735	0.215	0.243	0.179	0.2123	0.869
F01_transcript_13791_orf1	uncharacterized protein LOC113825358	down	0.29067	-1.78255	0.002711	1	0.808	0.7	0.233	0.279	0.217	0.243	0.836
F01_transcript_14220_orf1	C-type lectin 5	down	0.447721	-1.15933	0.0368	1	0.573	0.645	0.351	0.328	0.314	0.331	0.7393
F01_transcript_4234_orf1	uncharacterized protein LOC113821700 isoform X1	down	0.246542	-2.0201	0.00105	1	0.756	0.803	0.232	0.194	0.205	0.2103	0.853
F01_transcript_15283_orfp1	Gene.2326::F01_transcript_15283::g.2326::m.2326 Gene.2326::F01_transcript_15283::g.2326 ORF type:3prime_partial len:190 (-),score=98.73 F01_transcript_15283:3-569(-)	down	0.111228	-3.16841	0.000765	1	1.079	0.78	0.092	0.146	0.08	0.106	0.953
F01_transcript_6724_orf1	beta-N-acetylglucosaminidase	down	0.202683	-2.30271	0.01496	1	0.557	1.082	0.24	0.222	0.073	0.1783	0.8797
F01_transcript_5068_orf1	sodium-dependent nutrient amino acid transporter 1-like	down	0.43519	-1.20028	0.03699	1	0.643	0.565	0.342	0.333	0.286	0.3203	0.736
F01_transcript_16144_orf1	uncharacterized protein LOC113807570	down	0.236654	-2.07915	0.002919	1	0.874	0.683	0.183	0.278	0.144	0.2017	0.8523
F01_transcript_5431_orf1	hypothetical protein C7M84_017704	down	0.074337	-3.74977	0.000201	1	0.844	1.075	0.085	0.085	0.047	0.07233	0.973
F01_transcript_13498_orf1	uncharacterized protein LOC113822815 isoform X1	down	0.330269	-1.59828	0.008651	1	0.678	0.672	0.277	0.269	0.23	0.2587	0.7833
F01_transcript_16235_orf1	lectin A isoform 4, partial	down	0.261913	-1.93284	0.004408	1	0.836	0.638	0.212	0.233	0.203	0.216	0.8247
F01_transcript_856_orf1	kinesin-like protein Klp61F	down	0.190084	-2.39529	0.000994	1	0.898	0.722	0.185	0.145	0.168	0.166	0.8733
F01_transcript_15692_orf1	trypsin-1-like	down	0.170396	-2.55303	0.000297	1	0.846	0.795	0.163	0.141	0.146	0.15	0.8803
F01_transcript_11379_orf1	uncharacterized protein LOC113828570	down	0.14457	-2.79016	0.000837	1	0.941	0.736	0.119	0.181	0.087	0.129	0.8923
F01_transcript_2107_orf1	uncharacterized protein LOC113828061	down	0.372983	-1.42282	0.04394	1	0.451	0.761	0.292	0.259	0.274	0.275	0.7373
F01_transcript_16991_orf1	peritrophin	down	0.296214	-1.75529	0.01284	1	0.569	0.737	0.204	0.257	0.222	0.2277	0.7687
F01_transcript_14474_orf1	low-density lipoprotein receptor-like isoform X2	down	0.229033	-2.12637	0.03157	1	0.419	0.974	0.187	0.169	0.192	0.1827	0.7977
F01_transcript_5654_orf1	alkylglycerol monooxygenase-like	down	0.128775	-2.95708	0.000388	1	0.809	0.784	0.11	0.122	0.102	0.1113	0.8643
F01_transcript_2602_orf1	innexin inx2-like	down	0.203971	-2.29356	0.02134	1	0.454	0.933	0.184	0.138	0.165	0.1623	0.7957
F01_transcript_2012_orf1	uncharacterized protein LOC113828062	down	0.258481	-1.95187	0.02382	1	0.461	0.794	0.198	0.191	0.194	0.1943	0.7517
F01_transcript_12175_orf1	chitinase	down	0.073436	-3.76737	0.000205	1	0.814	0.814	0.063	0.081	0.049	0.06433	0.876
F01_transcript_16164_orf1	peritrophin-44-like	down	0.281063	-1.83104	0.01935	1	0.533	0.669	0.232	0.204	0.183	0.2063	0.734
F01_transcript_12634_orf1	protein obstructor-E-like isoform X1	down	0.312561	-1.67779	0.0293	1	0.504	0.643	0.204	0.238	0.229	0.2237	0.7157
F01_transcript_12339_orf1	uncharacterized protein LOC113813696	down	0.216191	-2.20962	0.01335	1	0.555	0.661	0.199	0.171	0.109	0.1597	0.7387
F01_transcript_15526_orf1	uncharacterized protein LOC113810056	down	0.228548	-2.12943	0.01901	1	0.49	0.702	0.157	0.162	0.182	0.167	0.7307
F01_transcript_2393_orf1	uncharacterized protein LOC113828060	down	0.205265	-2.28444	0.02685	1	0.417	0.771	0.151	0.142	0.156	0.1497	0.7293
F01_transcript_9654_orf1	mite allergen Der p 3-like	down	0.1317	-2.92467	0.005707	1	0.609	0.669	0.092	0.124	0.084	0.1	0.7593

## Sheet: Common
Table S1. Common Differentially Expressed Proteins
Accession	Description	Regulate	FC(CP/CT)	Log2FC(CP/CT)	P_value(CP/CT)	FC(CA/CT)	Log2FC(CA/CT)	P_value(CA/CT)	CP	CA	CT	CT_1	CT_2	CT_3	CA_1	CA_2	CA_3	CP_1	CP_2	CP_3
F01_transcript_15970_orf1	ATP synthase subunit delta, mitochondrial-like	up	4.5419	2.18329	0.0001413	3.09475	1.62982	0.04478	5.8	3.952	1.277	1	1.423	1.408	5.251	4.422	2.182	5.305	6.295	5.799
F01_transcript_7919_orf1	suppressor protein of bem1/bed5 double mutants-like	up	2.02082	1.01494	0.0005177	1.75437	0.810954	0.00407	2.427	2.107	1.201	1	1.255	1.347	2.305	2.099	1.916	2.403	2.337	2.542
F01_transcript_9323_orfp3	Gene.722::F01_transcript_9323::g.722::m.722 Gene.722::F01_transcript_9323::g.722 ORF type:complete len:164 (+),score=25.42 F01_transcript_9323:699-1190(+)	up	2.02963	1.02122	0.04782	2.05	1.03562	0.03137	2.192	2.214	1.08	1	1.111	1.128	2.61	2.508	1.523	2.712	1.423	2.442
F01_transcript_2485_orfp1	Gene.3377::F01_transcript_2485::g.3377::m.3377 Gene.3377::F01_transcript_2485::g.3377 ORF type:complete len:205 (+),score=27.52,WSS_VP PF12175.9 3.1e-85 F01_transcript_2485:2572-3186(+)	up	2.69846	1.43214	0.002617	2.31937	1.21373	0.04636	2.648	2.276	0.9813	1	0.983	0.961	2.865	2.581	1.383	2.857	2.151	2.935
F01_transcript_6287_orf1	Reticulon-1-A	up	2.9851	1.57778	0.0002746	1.86685	0.900608	0.0414	3.206	2.005	1.074	1	1.31	0.912	2.465	2.081	1.469	3.281	2.953	3.384
F01_transcript_16507_orf1	ATPase inhibitor mai-2, mitochondrial-like isoform X2	up	2.29259	1.19698	0.009143	1.95765	0.969124	0.04248	2.382	2.034	1.039	1	0.99	1.128	2.186	2.525	1.392	1.942	2.904	2.3
F01_transcript_3687_orf1	eukaryotic translation initiation factor 3 subunit B-like isoform X2	up	2.12285	1.08601	6.267e-05	1.65131	0.723611	0.04277	2.35	1.828	1.107	1	1.199	1.123	2.297	1.673	1.514	2.351	2.278	2.42
F01_transcript_1138_orf1	protein bric-a-brac 2-like	up	1.6625	0.733354	0.0006274	1.77692	0.829381	0.003725	1.729	1.848	1.04	1	1.104	1.016	2.106	1.702	1.737	1.63	1.846	1.71
F01_transcript_12107_orfp3	Gene.1472::F01_transcript_12107::g.1472::m.1472 Gene.1472::F01_transcript_12107::g.1472 ORF type:complete len:203 (+),score=51.56 F01_transcript_12107:70-609(+)	up	1.78901	0.839158	0.001365	2.08934	1.06305	0.01721	1.65	1.927	0.9223	1	1.015	0.752	2.036	1.465	2.28	1.679	1.583	1.689
F01_transcript_1225_orf1	coatomer subunit alpha-like	up	2.06848	1.04857	1.383e-05	1.66604	0.736424	0.04941	2.205	1.776	1.066	1	1.068	1.13	2.079	1.974	1.276	2.191	2.173	2.252
F01_transcript_5705_orf1	ragulator complex protein LAMTOR1-like	up	1.72679	0.788093	0.003642	1.49514	0.580278	0.02931	1.953	1.691	1.131	1	1.187	1.206	1.91	1.772	1.391	2.07	1.718	2.071
F01_transcript_10399_orf1	probable pyruvate dehydrogenase E1 component subunit alpha, mitochondrial isoform X2	up	1.63222	0.706832	0.004194	1.50279	0.587647	0.0005746	1.753	1.614	1.074	1	1.084	1.137	1.54	1.648	1.653	1.581	1.954	1.725
F01_transcript_12044_orf1	3-ketoacyl-CoA thiolase, mitochondrial-like	up	2.14123	1.09844	0.006836	1.54123	0.624084	0.01041	2.259	1.626	1.055	1	1.087	1.078	1.855	1.588	1.436	1.879	2.683	2.216
F01_transcript_7317_orf1	putative monocarboxylate transporter 9-like	up	1.76316	0.818162	0.002236	1.51692	0.601142	0.02639	1.876	1.614	1.064	1	1.223	0.97	1.499	1.453	1.89	1.706	1.966	1.955
F01_transcript_15657_orf1	O-methyltransferase	up	2.36653	1.24278	0.00742	1.65936	0.730629	0.01914	2.376	1.666	1.004	1	1.048	0.963	1.94	1.711	1.347	1.841	2.735	2.551
F01_transcript_15253_orf1	sodium/calcium exchanger regulatory protein 1-like	up	2.03972	1.02837	0.03054	1.65045	0.722857	0.02845	2.054	1.662	1.007	1	1.066	0.954	1.545	2.039	1.403	1.705	2.688	1.768
F01_transcript_3917_orf1	uncharacterized protein LOC113822331	up	1.67117	0.740856	0.0008227	1.56798	0.648911	0.04588	1.733	1.626	1.037	1	0.951	1.161	1.85	1.793	1.236	1.803	1.654	1.741
F01_transcript_13960_orf1	N-acetylneuraminate lyase-like	up	2.06636	1.04709	0.02618	1.46822	0.554072	0.005315	2.211	1.571	1.07	1	1.176	1.034	1.604	1.679	1.431	1.65	2.782	2.201
F01_transcript_15602_orf1	cytochrome c oxidase subunit NDUFA4-like	up	2.12407	1.08683	0.011	1.44167	0.527738	0.007029	2.294	1.557	1.08	1	1.176	1.065	1.653	1.617	1.402	1.804	2.719	2.36
F01_transcript_1004_orfp1	Gene.2041::F01_transcript_1004::g.2041::m.2041 Gene.2041::F01_transcript_1004::g.2041 ORF type:complete len:1243 (+),score=123.54 F01_transcript_1004:64-3792(+)	up	1.50975	0.594306	0.02766	1.56823	0.649134	0.0143	1.549	1.609	1.026	1	1.121	0.958	1.873	1.48	1.475	1.747	1.263	1.637
F01_transcript_5609_orf1	cytochrome P450 9e2-like isoform X3	up	2.22777	1.1556	0.03783	1.62138	0.697221	0.0119	2.23	1.623	1.001	1	1.058	0.945	1.525	1.896	1.448	1.783	3.03	1.877
F01_transcript_10024_orf1	short-chain specific acyl-CoA dehydrogenase, mitochondrial-like	up	1.44763	0.53369	0.01099	1.34736	0.430134	0.004527	1.617	1.505	1.117	1	1.204	1.148	1.561	1.466	1.487	1.45	1.773	1.627
F01_transcript_14628_orf1	enoyl-CoA hydratase, mitochondrial-like	up	2.48962	1.31593	0.005008	1.65232	0.724496	0.02864	2.459	1.632	0.9877	1	0.995	0.968	1.994	1.565	1.338	2	2.91	2.466
F01_transcript_5643_orf1	dihydrolipoyl dehydrogenase, mitochondrial-like	up	1.9372	0.953975	0.002219	1.49001	0.575322	0.04621	2.036	1.566	1.051	1	1.045	1.109	1.873	1.567	1.258	1.812	2.286	2.009
F01_transcript_17137_orf1	40S ribosomal protein S28	up	1.58333	0.662965	9.712e-05	1.43539	0.521446	0.03131	1.691	1.533	1.068	1	1.115	1.088	1.735	1.598	1.267	1.662	1.728	1.683
F01_transcript_2356_orf1	sodium-independent sulfate anion transporter-like	up	1.58182	0.661584	0.00649	1.77968	0.831617	0.001952	1.479	1.664	0.935	1	0.896	0.909	1.555	1.582	1.854	1.332	1.437	1.668
F01_transcript_5721_orf1	probable cytochrome P450 49a1	up	1.47595	0.561646	0.01885	1.6022	0.680058	0.001466	1.473	1.599	0.998	1	0.963	1.031	1.45	1.675	1.673	1.28	1.701	1.437
F01_transcript_16202_orf1	fatty acids binding protein	up	2.52621	1.33697	0.01422	1.61593	0.692362	0.02763	2.506	1.603	0.992	1	0.998	0.978	1.753	1.812	1.244	2.024	3.221	2.274
F01_transcript_14439_orf1	hematopoietic prostaglandin D synthase	up	2.58577	1.37059	0.00828	1.51949	0.60359	0.01417	2.653	1.559	1.026	1	1.106	0.972	1.789	1.512	1.376	2.198	3.3	2.461
F01_transcript_14681_orf1	trans-1,2-dihydrobenzene-1,2-diol dehydrogenase-like	up	2.56023	1.35627	0.02375	1.47036	0.556173	0.001562	2.678	1.538	1.046	1	1.153	0.984	1.569	1.468	1.577	1.893	3.474	2.668
F01_transcript_12603_orf1	phosphatidate cytidylyltransferase, photoreceptor-specific-like	up	1.68975	0.756813	0.01305	1.44972	0.53577	0.01579	1.781	1.528	1.054	1	1.207	0.956	1.551	1.668	1.364	1.477	1.942	1.923
F01_transcript_11632_orf1	tubulin beta-2 chain	up	1.56558	0.646699	0.004452	1.39442	0.479664	0.03251	1.683	1.499	1.075	1	1.133	1.092	1.725	1.481	1.29	1.878	1.579	1.592
F01_transcript_16305_orf1	signal peptidase complex catalytic subunit SEC11A-like	up	1.63365	0.708102	0.0006601	1.46827	0.554117	0.006181	1.699	1.527	1.04	1	1.128	0.991	1.669	1.525	1.388	1.623	1.8	1.674
F01_transcript_11476_orf1	uncharacterized protein LOC113812605	up	1.65494	0.726781	0.02677	1.4192	0.505079	0.03402	1.741	1.493	1.052	1	1.12	1.036	1.559	1.234	1.687	1.439	2.115	1.67
F01_transcript_363_orf1	pyruvate carboxylase, mitochondrial-like	up	1.65069	0.72307	0.02243	1.32627	0.407372	0.01484	1.791	1.439	1.085	1	1.2	1.054	1.384	1.563	1.369	1.514	2.144	1.714
F01_transcript_2678_orf1	FAD synthase-like isoform X1	up	1.40416	0.489706	0.002923	1.25769	0.330771	0.04419	1.553	1.391	1.106	1	1.148	1.17	1.532	1.395	1.246	1.476	1.627	1.555
F01_transcript_7535_orf1	Pyruvate dehydrogenase E1 component subunit beta, mitochondrial	up	1.36972	0.453886	0.02343	1.28716	0.364187	0.0252	1.493	1.403	1.09	1	1.253	1.016	1.38	1.475	1.353	1.368	1.637	1.475
F01_transcript_3763_orf1	NEDD8-activating enzyme E1 regulatory subunit-like	up	2.24184	1.16468	0.001988	1.64097	0.714545	0.002961	2.108	1.543	0.9403	1	1.047	0.774	1.532	1.48	1.618	2.067	1.89	2.366
F01_transcript_3957_orf1	methylcrotonoyl-CoA carboxylase subunit alpha, mitochondrial-like	up	1.94605	0.960552	0.00125	1.42957	0.515582	0.03927	1.948	1.431	1.001	1	1.036	0.968	1.712	1.312	1.269	1.73	2.12	1.993
F01_transcript_16618_orf1	acyl-CoA-binding protein	up	2.01497	1.01076	0.03258	1.42116	0.507067	0.02689	2.019	1.424	1.002	1	1.077	0.929	1.649	1.263	1.36	1.477	2.564	2.015
F01_transcript_12730_orf1	prefoldin subunit 3-like	up	1.3852	0.470094	0.001371	1.29791	0.376193	0.04818	1.46	1.368	1.054	1	1.011	1.15	1.482	1.454	1.167	1.426	1.482	1.473
F01_transcript_10136_orf1	glucosamine-6-phosphate isomerase-like	up	1.61269	0.689469	0.0001377	1.28883	0.366057	0.0406	1.703	1.361	1.056	1	1.066	1.101	1.548	1.316	1.218	1.643	1.761	1.704
F01_transcript_16109_orf1	2-iminobutanoate/2-iminopropanoate deaminase-like	up	1.76566	0.820205	0.008015	1.41616	0.501986	0.01723	1.748	1.402	0.99	1	0.976	0.994	1.432	1.566	1.207	1.45	1.826	1.967
F01_transcript_1246_orf1	putative long-chain-fatty-acid--CoA ligase 4 isoform X1	up	1.55631	0.63813	0.0356	1.30583	0.384962	0.02678	1.603	1.345	1.03	1	1.1	0.989	1.242	1.514	1.279	1.331	1.944	1.533
F01_transcript_11889_orf1	glyceraldehyde-3-phosphate dehydrogenase isoform X1	up	1.72798	0.78909	0.00025	1.32387	0.404767	0.02915	1.766	1.353	1.022	1	1.001	1.065	1.425	1.474	1.161	1.787	1.851	1.659
F01_transcript_14113_orf1	putative agmatinase, mitochondrial-like	up	1.82785	0.87015	0.0144	1.294	0.371842	0.02432	1.89	1.338	1.034	1	1.033	1.068	1.5	1.298	1.217	1.483	2.149	2.038
F01_transcript_162_orf1	unconventional myosin-Id-like isoform X1	up	1.31574	0.395874	0.007515	1.21678	0.283064	0.01332	1.396	1.291	1.061	1	1.07	1.112	1.355	1.31	1.208	1.282	1.477	1.428
F01_transcript_1863_orf1	calcium-binding mitochondrial carrier protein Aralar1-like	up	1.49241	0.577644	0.007029	1.22296	0.290377	0.02617	1.573	1.289	1.054	1	1.137	1.026	1.387	1.203	1.276	1.396	1.71	1.614
F01_transcript_13166_orf1	hypothetical protein C7M84_012785	up	1.53537	0.618589	0.001089	1.23901	0.309183	0.03241	1.606	1.296	1.046	1	1.063	1.074	1.439	1.262	1.188	1.502	1.718	1.599
F01_transcript_8799_orf1	peroxisomal membrane protein 2-like	up	1.77285	0.826071	0.038	1.34845	0.431302	0.003102	1.767	1.344	0.9967	1	1.025	0.965	1.241	1.397	1.395	1.329	2.202	1.771
F01_transcript_16509_orf1	40S ribosomal protein S13	up	1.38046	0.465144	0.000319	1.21157	0.276884	0.02569	1.455	1.277	1.054	1	1.052	1.111	1.387	1.207	1.237	1.48	1.435	1.451
F01_transcript_4117_orf1	lysosome membrane protein 2-like	up	1.64321	0.716514	0.0003003	1.27566	0.351244	0.01771	1.681	1.305	1.023	1	1.032	1.038	1.447	1.243	1.224	1.574	1.713	1.755
F01_transcript_3136_orf1	hypoxia up-regulated protein	up	1.37129	0.455536	0.001368	1.22488	0.292641	0.03621	1.433	1.28	1.045	1	1.088	1.046	1.423	1.212	1.205	1.369	1.419	1.512
F01_transcript_3815_orf1	sodium- and chloride-dependent GABA transporter 2-like	up	1.25609	0.328935	0.0315	1.25998	0.333401	0.02525	1.29	1.294	1.027	1	1.158	0.923	1.237	1.352	1.294	1.21	1.354	1.307
F01_transcript_15923_orf1	Phosphatidylethanolamine-binding protein 1	up	1.84512	0.883718	0.001647	1.21606	0.282216	0.01632	1.93	1.272	1.046	1	1.073	1.065	1.375	1.218	1.222	1.701	2.054	2.036
F01_transcript_2292_orf1	nucleoside diphosphate-linked moiety X motif 17-like isoform X1	up	1.51866	0.602803	0.01353	1.2721	0.347215	0.03045	1.546	1.295	1.018	1	0.976	1.079	1.338	1.404	1.143	1.35	1.768	1.521
F01_transcript_4575_orf1	poly(ADP-ribose) glycohydrolase ARH3-like isoform X1	up	1.28654	0.363495	0.001795	1.22115	0.288245	0.03496	1.338	1.27	1.04	1	1.006	1.115	1.394	1.227	1.189	1.334	1.366	1.314
F01_transcript_2571_orf1	uncharacterized protein ZK1073.1-like	up	1.7112	0.775011	0.005694	1.32298	0.403792	0.03289	1.697	1.312	0.9917	1	1.04	0.935	1.35	1.454	1.131	1.937	1.649	1.505
F01_transcript_9144_orf1	uncharacterized protein LOC113805035	up	1.29083	0.368302	0.01224	1.42255	0.508479	0.0002443	1.225	1.35	0.949	1	0.913	0.934	1.388	1.332	1.33	1.284	1.109	1.281
F01_transcript_3483_orf1	carotenoid isomerooxygenase-like	up	2.37921	1.25048	0.008333	1.46885	0.554685	0.02525	2.211	1.365	0.9293	1	0.881	0.907	1.47	1.498	1.126	1.843	2.717	2.072
F01_transcript_7060_orf1	charged multivesicular body protein 2a-like	up	1.38017	0.464849	0.0005318	1.20597	0.270191	0.02731	1.434	1.253	1.039	1	1.018	1.099	1.352	1.247	1.161	1.465	1.386	1.45
F01_transcript_15139_orf1	cytosolic manganese superoxide dismutase	up	1.97056	0.978606	0.002952	1.36312	0.446911	0.01079	1.901	1.315	0.9647	1	0.916	0.978	1.458	1.276	1.212	1.639	2.13	1.935
F01_transcript_4683_orf1	tumor protein D52-like isoform X2	up	1.34932	0.432227	6.127e-05	1.22603	0.293991	0.0203	1.379	1.253	1.022	1	1.044	1.022	1.31	1.318	1.132	1.41	1.369	1.358
F01_transcript_14766_orf1	ATP synthase subunit O, mitochondrial-like	up	1.25778	0.330882	0.03201	1.20331	0.267005	0.0111	1.293	1.237	1.028	1	1.041	1.044	1.297	1.263	1.15	1.168	1.444	1.267
F01_transcript_11264_orf1	hydroxyacid-oxoacid transhydrogenase, mitochondrial-like	up	1.42929	0.515297	0.03114	1.26869	0.343344	0.00154	1.424	1.264	0.9963	1	1.047	0.942	1.249	1.245	1.298	1.201	1.643	1.427
F01_transcript_7591_orfp1	Gene.157::F01_transcript_7591::g.157::m.157 Gene.157::F01_transcript_7591::g.157 ORF type:5prime_partial len:654 (-),score=77.52 F01_transcript_7591:171-2132(-)	up	2.10748	1.07552	0.0167	1.63435	0.708713	0.03374	1.804	1.399	0.856	1	0.839	0.729	1.702	1.267	1.228	1.907	1.371	2.134
F01_transcript_15133_orf1	putative NADH dehydrogenase	up	1.41904	0.504914	0.002708	1.21197	0.277357	0.03364	1.446	1.235	1.019	1	1.08	0.977	1.335	1.245	1.126	1.334	1.515	1.489
F01_transcript_9295_orf1	LOW QUALITY PROTEIN: uncharacterized protein LOC113813141	up	1.34249	0.424914	0.004929	1.20903	0.273848	0.005509	1.368	1.232	1.019	1	1.045	1.013	1.296	1.231	1.169	1.284	1.486	1.335
F01_transcript_222_orf1	RecName: Full=Hemolymph clottable protein; Flags: Precursor	up	1.35421	0.437449	0.008076	1.20059	0.26374	0.01722	1.384	1.227	1.022	1	1.001	1.065	1.316	1.153	1.212	1.246	1.427	1.48
F01_transcript_13586_orf1	peroxiredoxin	up	1.70041	0.765882	0.003538	1.29755	0.375786	0.00659	1.663	1.269	0.978	1	0.983	0.951	1.378	1.216	1.214	1.449	1.817	1.723
F01_transcript_1393_orf1	ras-related protein Rab-2A	up	1.59791	0.676188	0.0003244	1.23959	0.309859	0.04697	1.592	1.235	0.9963	1	0.936	1.053	1.366	1.241	1.099	1.521	1.6	1.656
F01_transcript_8210_orf1	F1F0-ATP synthase beta subunit	up	1.70964	0.773694	0.0004652	1.213	0.278583	0.03508	1.704	1.209	0.9967	1	1.008	0.982	1.342	1.157	1.127	1.687	1.598	1.828
F01_transcript_3593_orf1	uncharacterized protein LOC113802884	up	1.27383	0.349177	0.01261	1.22718	0.295347	0.007698	1.256	1.21	0.986	1	0.97	0.988	1.299	1.169	1.163	1.206	1.182	1.379
F01_transcript_15873_orf1	keratin-associated protein 16-1-like	up	1.30408	0.383035	0.001088	1.21246	0.277938	0.01898	1.281	1.191	0.9823	1	1.014	0.933	1.273	1.104	1.197	1.32	1.234	1.288
F01_transcript_2100_orf1	isovaleryl-CoA dehydrogenase, mitochondrial-like	up	1.30226	0.381016	0.02033	1.21537	0.2814	0.02121	1.274	1.189	0.9783	1	0.962	0.973	1.21	1.274	1.083	1.15	1.419	1.252
F01_transcript_9533_orf1	actin-like	up	1.67714	0.746003	0.03194	1.22077	0.28779	0.02944	1.628	1.185	0.9707	1	1	0.912	1.247	1.07	1.238	1.931	1.247	1.705
F01_transcript_13463_orf1	uncharacterized protein LOC113827911	down	0.359342	-1.47657	0.006398	0.587519	-0.767292	0.0368	0.4693	0.7673	1.306	1	1.54	1.378	0.631	0.864	0.807	0.459	0.472	0.477
F01_transcript_9223_orf1	WD40 repeat-containing protein SMU1-like	down	0.542314	-0.882799	0.00559	0.737478	-0.439327	0.04696	0.628	0.854	1.158	1	1.319	1.155	0.746	0.923	0.893	0.687	0.575	0.622
F01_transcript_2378_orfp1	Gene.3313::F01_transcript_2378::g.3313::m.3313 Gene.3313::F01_transcript_2378::g.3313 ORF type:complete len:1073 (+),score=56.05 F01_transcript_2378:22-3240(+)	down	0.600273	-0.736309	0.001549	0.827753	-0.272729	0.04872	0.6597	0.9097	1.099	1	1.115	1.182	0.827	0.961	0.941	0.654	0.699	0.626
F01_transcript_12400_orf1	uncharacterized protein LOC113810864 isoform X2	down	0.696811	-0.52116	0.009498	0.707972	-0.498236	0.0382	0.7867	0.7993	1.129	1	1.175	1.213	0.812	0.942	0.644	0.759	0.852	0.749
F01_transcript_3374_orf1	SET and MYND domain-containing protein 4-like isoform X1	down	0.495199	-1.01392	0.0002588	0.770083	-0.376914	0.04065	0.5363	0.834	1.083	1	1.097	1.152	0.718	0.822	0.962	0.542	0.542	0.525
F01_transcript_2784_orf1	bystin 1	down	0.573194	-0.802905	0.001358	0.784886	-0.349445	0.04304	0.603	0.8257	1.052	1	1.035	1.122	0.689	0.902	0.886	0.689	0.57	0.55
F01_transcript_3002_orf1	LOW QUALITY PROTEIN: solute carrier family 2, facilitated glucose transporter member 1-like	down	0.733107	-0.447903	0.0006596	0.816747	-0.292038	0.01417	0.7573	0.8437	1.033	1	1.023	1.075	0.892	0.874	0.765	0.723	0.764	0.785
F01_transcript_4261_orf1	solute carrier family 35 member F6-like	down	0.325784	-1.61801	0.00166	0.625436	-0.677067	0.04252	0.374	0.718	1.148	1	1.333	1.112	0.549	0.683	0.922	0.314	0.42	0.388
F01_transcript_11206_orf1	LOW QUALITY PROTEIN: splicing factor 3B subunit 4-like	down	0.525095	-0.929348	0.0002008	0.779294	-0.359761	0.009315	0.5503	0.8167	1.048	1	1.079	1.066	0.74	0.888	0.822	0.597	0.558	0.496
F01_transcript_6624_orf1	protein BUD31 homolog	down	0.590587	-0.759778	0.003759	0.732246	-0.4496	0.02096	0.6337	0.7857	1.073	1	1.006	1.212	0.717	0.823	0.817	0.659	0.648	0.594
F01_transcript_10069_orf1	GDP-L-fucose synthase-like	down	0.545825	-0.873488	0.0004321	0.76186	-0.392403	0.03699	0.5753	0.803	1.054	1	1.026	1.136	0.664	0.857	0.888	0.589	0.543	0.594
F01_transcript_11164_orf1	calreticulin precursor	down	0.736533	-0.441178	2.867e-05	0.808717	-0.306293	0.0001866	0.752	0.8257	1.021	1	1.021	1.042	0.835	0.833	0.809	0.748	0.749	0.759
F01_transcript_2653_orf1	V-type proton ATPase 116 kDa subunit a-like isoform X1	down	0.719352	-0.475231	0.001014	0.805796	-0.311514	0.01716	0.7323	0.8203	1.018	1	1.076	0.979	0.739	0.869	0.853	0.712	0.722	0.763
F01_transcript_16947_orf1	28S ribosomal protein S36, mitochondrial-like	down	0.630239	-0.666029	0.006286	0.687224	-0.541147	0.02016	0.6857	0.7477	1.088	1	1.231	1.033	0.641	0.774	0.828	0.664	0.656	0.737
F01_transcript_5299_orf1	vacuolar protein-sorting-associated protein 25-like	down	0.678875	-0.558783	3.73e-05	0.812142	-0.300196	0.007732	0.6877	0.8227	1.013	1	1.037	1.001	0.769	0.807	0.892	0.698	0.666	0.699
F01_transcript_4939_orf1	uncharacterized protein LOC113823851 isoform X2	down	0.379365	-1.39834	0.0003313	0.712698	-0.488636	0.02591	0.4063	0.7633	1.071	1	1.126	1.087	0.604	0.867	0.819	0.485	0.403	0.331
F01_transcript_712_orf1	regulator of nonsense transcripts 1-like	down	0.65964	-0.600248	1.131e-06	0.827872	-0.27252	0.00985	0.6603	0.8287	1.001	1	0.996	1.008	0.758	0.884	0.844	0.672	0.658	0.651
F01_transcript_8785_orf1	heterogeneous nuclear ribonucleoprotein R-like	down	0.525097	-0.929345	0.0003006	0.763514	-0.389274	0.03435	0.544	0.791	1.036	1	1.01	1.098	0.659	0.811	0.903	0.6	0.518	0.514
F01_transcript_12645_orf1	carbohydrate sulfotransferase 11-like	down	0.368311	-1.44101	0.0004509	0.668493	-0.581015	0.04696	0.4033	0.732	1.095	1	1.217	1.068	0.535	0.743	0.918	0.428	0.397	0.385
F01_transcript_8517_orf1	carbohydrate sulfotransferase 11-like isoform X2	down	0.63301	-0.6597	0.0008331	0.76534	-0.385828	0.04574	0.652	0.7883	1.03	1	0.978	1.112	0.779	0.92	0.666	0.656	0.659	0.641
F01_transcript_843_orf1	vacuolar protein sorting-associated protein 11 homolog	down	0.477105	-1.06762	8.651e-05	0.718732	-0.476474	0.04423	0.5043	0.7597	1.057	1	1.11	1.06	0.565	0.849	0.865	0.51	0.523	0.48
F01_transcript_1633_orf1	LOW QUALITY PROTEIN: hsc70-interacting protein-like	down	0.661165	-0.596918	0.0009896	0.762816	-0.390594	0.008879	0.681	0.7857	1.03	1	1.11	0.981	0.724	0.802	0.831	0.69	0.677	0.676
F01_transcript_191_orf1	transmembrane 9 superfamily member 4-like	down	0.592147	-0.755972	0.0004641	0.801889	-0.318526	0.04915	0.5957	0.8067	1.006	1	1.041	0.977	0.672	0.899	0.849	0.581	0.661	0.545
F01_transcript_3939_orf1	nuclear pore complex protein Nup88-like	down	0.700502	-0.513539	0.001325	0.819277	-0.287577	0.02458	0.6977	0.816	0.996	1	0.938	1.05	0.77	0.895	0.783	0.724	0.662	0.707
F01_transcript_8294_orf1	endoplasmic reticulum-Golgi intermediate compartment protein 3-like	down	0.586444	-0.769935	0.000653	0.779273	-0.359799	0.01905	0.597	0.7933	1.018	1	1.017	1.036	0.695	0.789	0.896	0.681	0.544	0.566
F01_transcript_67_orf1	protein tyrosine phosphatase type IVA 2-like	down	0.553426	-0.853538	2.922e-05	0.797716	-0.326053	0.048	0.5573	0.8033	1.007	1	0.99	1.032	0.669	0.829	0.912	0.568	0.58	0.524
F01_transcript_7718_orf1	Annexin-B9	down	0.558276	-0.840949	0.0005301	0.769833	-0.377382	0.02272	0.57	0.786	1.021	1	0.973	1.091	0.677	0.849	0.832	0.608	0.583	0.519
F01_transcript_12783_orf1	U6 snRNA-associated Sm-like protein LSm7	down	0.650495	-0.62039	0.00141	0.807542	-0.30839	0.004724	0.6503	0.8073	0.9997	1	1.046	0.953	0.797	0.778	0.847	0.72	0.605	0.626
F01_transcript_8384_orf1	dnaJ homolog subfamily C member 2-like	down	0.559427	-0.837977	1.482e-05	0.783119	-0.352696	0.01986	0.5667	0.7933	1.013	1	1.013	1.025	0.682	0.821	0.877	0.591	0.573	0.536
F01_transcript_1011_orf1	hepatocyte growth factor-regulated tyrosine kinase substrate-like	down	0.658146	-0.60352	0.0001104	0.816142	-0.293108	0.01586	0.654	0.811	0.9937	1	0.979	1.002	0.725	0.876	0.832	0.694	0.622	0.646
F01_transcript_9639_orf1	uncharacterized protein LOC113800803	down	0.650148	-0.621159	0.0008439	0.783383	-0.352211	0.001588	0.6573	0.792	1.011	1	0.972	1.062	0.813	0.787	0.776	0.603	0.702	0.667
F01_transcript_9872_orf1	transcription elongation factor SPT4-like	down	0.576952	-0.793477	0.000517	0.693321	-0.528405	0.006179	0.6133	0.737	1.063	1	1.135	1.055	0.666	0.717	0.828	0.588	0.653	0.599
F01_transcript_6744_orf1	geranylgeranyl transferase type-2 subunit alpha-like	down	0.592671	-0.754697	9.354e-05	0.806928	-0.309489	0.02229	0.5903	0.8037	0.996	1	0.951	1.037	0.71	0.847	0.854	0.596	0.597	0.578
F01_transcript_13399_orf1	transmembrane protein 68-like	down	0.309335	-1.69276	0.0001341	0.662662	-0.593655	0.04345	0.3347	0.717	1.082	1	1.167	1.079	0.513	0.725	0.913	0.356	0.351	0.297
F01_transcript_1063_orf1	1-phosphatidylinositol 4,5-bisphosphate phosphodiesterase gamma-1-like	down	0.538825	-0.892112	0.0004215	0.730539	-0.452966	0.0361	0.5593	0.7583	1.038	1	1.096	1.019	0.62	0.741	0.914	0.613	0.567	0.498
F01_transcript_1730_orf1	uncharacterized protein LOC113815168	down	0.565093	-0.823439	2.99e-06	0.763717	-0.38889	0.004694	0.5747	0.7767	1.017	1	1.029	1.022	0.695	0.828	0.807	0.584	0.581	0.559
F01_transcript_4748_orf1	G protein s alpha subunit	down	0.718267	-0.477407	0.001458	0.808846	-0.306063	0.02152	0.7113	0.801	0.9903	1	1.013	0.958	0.726	0.784	0.893	0.771	0.663	0.7
F01_transcript_5454_orf1	integrator complex subunit 13-like	down	0.654195	-0.612206	0.001313	0.768312	-0.380236	0.0008271	0.6627	0.7783	1.013	1	1.013	1.025	0.751	0.756	0.828	0.742	0.594	0.652
F01_transcript_679_orf1	RNA helicase aquarius-like	down	0.600832	-0.734966	0.0003814	0.81772	-0.29032	0.03269	0.592	0.8057	0.9853	1	0.936	1.02	0.714	0.886	0.817	0.638	0.552	0.586
F01_transcript_13852_orf1	troponin T, skeletal muscle-like, partial	down	0.695912	-0.523023	0.01639	0.784646	-0.349886	0.0332	0.698	0.787	1.003	1	0.899	1.111	0.844	0.769	0.748	0.764	0.609	0.721
F01_transcript_3185_orf1	protein asteroid-like	down	0.585336	-0.772663	0.002145	0.693472	-0.52809	0.007899	0.6187	0.733	1.057	1	1.123	1.047	0.654	0.706	0.839	0.672	0.517	0.667
F01_transcript_8888_orf1	maltase A3-like	down	0.458739	-1.12425	0.0004482	0.707736	-0.498716	0.03553	0.4803	0.741	1.047	1	1.141	1	0.572	0.854	0.797	0.469	0.529	0.443
F01_transcript_15376_orf1	LDLR chaperone boca-like	down	0.628701	-0.669554	0.001588	0.800302	-0.321383	0.01762	0.6243	0.7947	0.993	1	1.07	0.909	0.76	0.793	0.831	0.65	0.612	0.611
F01_transcript_1462_orf1	la-related protein 4-like, partial	down	0.542418	-0.882522	0.0001373	0.770069	-0.37694	0.0234	0.5473	0.777	1.009	1	0.96	1.067	0.663	0.837	0.831	0.552	0.558	0.532
F01_transcript_5577_orf1	U4/U6 small nuclear ribonucleoprotein Prp3-like	down	0.578208	-0.790339	4.751e-05	0.79091	-0.338415	0.04176	0.5763	0.7883	0.9967	1	0.959	1.031	0.654	0.864	0.847	0.589	0.579	0.561
F01_transcript_55_orf1	E3 ubiquitin-protein ligase UBR2-like isoform X3	down	0.636124	-0.652619	0.002078	0.803888	-0.314934	0.04873	0.6283	0.794	0.9877	1	0.901	1.062	0.693	0.835	0.854	0.661	0.595	0.629
F01_transcript_12002_orf1	translation initiation factor eIF-2B subunit gamma-like isoform X1	down	0.654434	-0.61168	1.544e-05	0.813761	-0.297322	0.02029	0.642	0.7983	0.981	1	0.979	0.964	0.703	0.853	0.839	0.654	0.647	0.625
F01_transcript_1628_orf1	probable cytochrome P450 CYP44	down	0.616004	-0.698988	9.357e-05	0.768091	-0.38065	0.0241	0.6197	0.7727	1.006	1	1.011	1.006	0.653	0.88	0.785	0.598	0.668	0.593
F01_transcript_11772_orf1	autophagy-related protein 8	down	0.539401	-0.890569	1.829e-05	0.781015	-0.356577	0.02355	0.5387	0.78	0.9987	1	1.011	0.985	0.663	0.868	0.809	0.543	0.567	0.506
F01_transcript_11545_orf1	caspase 2	down	0.396793	-1.33354	0.00249	0.728183	-0.457628	0.0299	0.4083	0.7493	1.029	1	1.151	0.936	0.77	0.644	0.834	0.527	0.399	0.299
F01_transcript_12617_orf1	geranylgeranyl transferase type-2 subunit beta-like isoform X2	down	0.575273	-0.797681	4.78e-05	0.765938	-0.3847	0.04261	0.5793	0.7713	1.007	1	1.049	0.972	0.619	0.827	0.868	0.572	0.581	0.585
F01_transcript_5007_orf1	heat shock protein HSP 90-alpha isoform X4	down	0.620588	-0.688292	0.0009844	0.742451	-0.429632	0.01625	0.633	0.7573	1.02	1	1.1	0.96	0.693	0.721	0.858	0.658	0.639	0.602
F01_transcript_2211_orf1	SWI/SNF complex subunit SMARCC2-like	down	0.608307	-0.717128	0.0002862	0.804306	-0.314184	0.04549	0.599	0.792	0.9847	1	0.978	0.976	0.678	0.789	0.909	0.655	0.546	0.596
F01_transcript_8256_orf1	all-trans-retinol 13,14-reductase-like	down	0.725384	-0.463183	0.01159	0.782897	-0.353106	0.01852	0.7227	0.78	0.9963	1	1.074	0.915	0.721	0.834	0.785	0.666	0.804	0.698
F01_transcript_15360_orf1	39S ribosomal protein L28, mitochondrial-like	down	0.686747	-0.542149	0.001428	0.795079	-0.330829	0.003124	0.6783	0.7853	0.9877	1	0.949	1.014	0.736	0.804	0.816	0.735	0.683	0.617
F01_transcript_3314_orf1	periodic tryptophan protein 2 homolog	down	0.664812	-0.588981	0.0002171	0.792657	-0.335231	0.006242	0.6573	0.7837	0.9887	1	1.01	0.956	0.724	0.781	0.846	0.683	0.671	0.618
F01_transcript_14230_orf1	uncharacterized protein LOC113808636 isoform X2	down	0.502868	-0.991748	4.27e-05	0.783234	-0.352484	0.04458	0.4997	0.7783	0.9937	1	0.966	1.015	0.638	0.884	0.813	0.51	0.53	0.459
F01_transcript_8527_orf1	Polyadenylate-binding protein-interacting protein 1	down	0.728361	-0.457275	0.0004436	0.827711	-0.272801	0.004471	0.706	0.8023	0.9693	1	0.956	0.952	0.755	0.815	0.837	0.732	0.668	0.718
F01_transcript_289_orf1	peroxisomal membrane protein PMP34-like	down	0.561245	-0.833297	4.199e-05	0.776104	-0.365677	0.01291	0.559	0.773	0.996	1	1.01	0.978	0.703	0.743	0.873	0.6	0.538	0.539
F01_transcript_2512_orf1	COP9 signalosome complex subunit 1-like	down	0.705051	-0.504201	0.002507	0.785556	-0.348215	0.008852	0.698	0.7777	0.99	1	0.93	1.04	0.721	0.827	0.785	0.643	0.741	0.71
F01_transcript_6846_orf1	putative nucleoporin p54-like isoform X2	down	0.589905	-0.761445	0.001272	0.797802	-0.325897	0.01555	0.5797	0.784	0.9827	1	0.936	1.012	0.707	0.789	0.856	0.665	0.519	0.555
F01_transcript_6123_orf1	Sulfatase N-terminal	down	0.561662	-0.832226	0.0009741	0.781184	-0.356266	0.0138	0.557	0.7747	0.9917	1	0.958	1.017	0.784	0.686	0.854	0.522	0.65	0.499
F01_transcript_4307_orf1	nucleolar protein 58-like	down	0.577075	-0.793169	0.004355	0.742095	-0.430324	0.03002	0.584	0.751	1.012	1	1.14	0.896	0.682	0.77	0.801	0.606	0.603	0.543
F01_transcript_15493_orf1	NADH dehydrogenase [ubiquinone] flavoprotein 2, mitochondrial-like	down	0.559771	-0.837091	0.000162	0.767841	-0.38112	0.04649	0.5577	0.765	0.9963	1	1.018	0.971	0.611	0.804	0.88	0.519	0.614	0.54
F01_transcript_261_orf1	connectin-like isoform X1	down	0.742528	-0.429482	0.01963	0.805895	-0.311336	0.02921	0.723	0.7847	0.9737	1	0.895	1.026	0.724	0.861	0.769	0.815	0.631	0.723
F01_transcript_13945_orf1	NEDD8	down	0.550137	-0.862138	0.0001774	0.778104	-0.361965	0.01857	0.5437	0.769	0.9883	1	1.007	0.958	0.673	0.864	0.77	0.602	0.509	0.52
F01_transcript_4578_orf1	corrinoid adenosyltransferase-like	down	0.524214	-0.931772	0.000644	0.797584	-0.326292	0.03442	0.512	0.779	0.9767	1	1.024	0.906	0.677	0.82	0.84	0.572	0.501	0.463
F01_transcript_1970_orf1	myb-binding protein 1A-like protein	down	0.595024	-0.748981	0.0005624	0.775463	-0.366871	0.04825	0.5883	0.7667	0.9887	1	1.027	0.939	0.641	0.76	0.899	0.647	0.545	0.573
F01_transcript_3112_orf1	transformer-2c	down	0.620338	-0.688874	0.003034	0.773274	-0.370948	0.02621	0.6137	0.765	0.9893	1	0.907	1.061	0.674	0.833	0.788	0.689	0.572	0.58
F01_transcript_6162_orf1	splicing factor U2af 38 kDa subunit-like	down	0.566633	-0.819514	7.768e-05	0.789796	-0.340448	0.03572	0.5553	0.774	0.98	1	0.985	0.955	0.67	0.893	0.759	0.554	0.594	0.518
F01_transcript_11624_orf1	serine/arginine repetitive matrix protein 2-like	down	0.4737	-1.07795	7.889e-05	0.7533	-0.408704	0.001169	0.4737	0.7533	1	1	1.031	0.969	0.763	0.789	0.708	0.503	0.497	0.421
F01_transcript_2041_orf1	heterogeneous nuclear ribonucleoprotein U-like protein 1 isoform X4	down	0.466833	-1.09902	0.0001087	0.745717	-0.4233	0.03492	0.4687	0.7487	1.004	1	1.05	0.961	0.609	0.875	0.762	0.516	0.451	0.439
F01_transcript_981_orf1	integrin alpha-PS3-like	down	0.701247	-0.512006	0.01191	0.804574	-0.313703	0.04093	0.6807	0.781	0.9707	1	1.017	0.895	0.881	0.749	0.713	0.762	0.578	0.702
F01_transcript_2773_orf1	FERM, ARHGEF and pleckstrin domain-containing protein 1-like	down	0.636731	-0.651245	0.0003211	0.766196	-0.384215	0.04573	0.631	0.7593	0.991	1	1.001	0.972	0.617	0.766	0.895	0.649	0.573	0.671
F01_transcript_643_orf1	LOW QUALITY PROTEIN: Golgi apparatus protein 1-like	down	0.61987	-0.689961	0.0002581	0.799136	-0.323487	0.0392	0.6027	0.777	0.9723	1	0.979	0.938	0.696	0.899	0.736	0.577	0.651	0.58
F01_transcript_9569_orf1	hypothetical protein C7M84_009943	down	0.590637	-0.759655	0.01065	0.741733	-0.431028	0.03593	0.593	0.7447	1.004	1	1.141	0.871	0.686	0.782	0.766	0.555	0.538	0.686
F01_transcript_177_orf1	titin-like isoform X1	down	0.624538	-0.679139	0.0009064	0.793326	-0.334013	0.03894	0.6083	0.7727	0.974	1	1.008	0.914	0.655	0.818	0.845	0.665	0.576	0.584
F01_transcript_4041_orf1	aquaporin 1	down	0.572451	-0.804775	1.889e-05	0.759	-0.397829	0.03554	0.5677	0.7527	0.9917	1	0.985	0.99	0.609	0.779	0.87	0.602	0.546	0.555
F01_transcript_8752_orf1	LOW QUALITY PROTEIN: aldehyde dehydrogenase family 8 member A1-like	down	0.638694	-0.646803	0.01914	0.699805	-0.514975	0.02551	0.6553	0.718	1.026	1	1.124	0.954	0.573	0.8	0.781	0.766	0.492	0.708
F01_transcript_15292_orf1	dnaJ homolog subfamily C member 9-like	down	0.616412	-0.698034	1.549e-05	0.776453	-0.36503	0.009418	0.6047	0.7617	0.981	1	0.958	0.985	0.701	0.85	0.734	0.608	0.618	0.588
F01_transcript_9693_orf1	THUMP domain-containing protein 1-like	down	0.646987	-0.628192	0.0002968	0.781746	-0.355229	0.01716	0.6323	0.764	0.9773	1	0.958	0.974	0.747	0.682	0.863	0.682	0.624	0.591
F01_transcript_11598_orf1	Golgi apparatus membrane protein TVP23 homolog B-like isoform X1	down	0.477789	-1.06555	0.0001167	0.733765	-0.44661	0.04392	0.4797	0.7367	1.004	1	1.055	0.956	0.562	0.821	0.827	0.457	0.52	0.462
F01_transcript_7771_orf1	protein seele-like	down	0.538757	-0.892292	3.035e-05	0.716272	-0.48142	0.01332	0.5463	0.7263	1.014	1	1.002	1.039	0.597	0.763	0.819	0.561	0.51	0.568
F01_transcript_13556_orf1	serine/threonine-protein phosphatase PGAM5, mitochondrial-like isoform X1	down	0.715712	-0.482549	0.004156	0.808984	-0.305817	0.01081	0.6883	0.778	0.9617	1	0.953	0.932	0.716	0.839	0.779	0.765	0.621	0.679
F01_transcript_2328_orf1	hypothetical protein TCAL_06406	down	0.604747	-0.725596	3.703e-05	0.749271	-0.416441	0.01533	0.6013	0.745	0.9943	1	0.998	0.985	0.706	0.664	0.865	0.627	0.564	0.613
F01_transcript_5513_orf1	ubiquitin carboxyl-terminal hydrolase isozyme L3-like	down	0.608059	-0.717716	0.0001523	0.792229	-0.33601	0.04865	0.59	0.7687	0.9703	1	0.936	0.975	0.631	0.821	0.854	0.629	0.564	0.577
F01_transcript_10255_orf1	set1/Ash2 histone methyltransferase complex subunit ASH2-like isoform X2	down	0.535754	-0.900358	1.367e-06	0.748969	-0.417022	0.01088	0.5327	0.7447	0.9943	1	0.996	0.987	0.649	0.744	0.841	0.542	0.542	0.514
F01_transcript_15115_orf1	U6 snRNA-associated Sm-like protein LSm4	down	0.662347	-0.594341	7.376e-05	0.787514	-0.344622	0.003083	0.644	0.7657	0.9723	1	0.96	0.957	0.713	0.814	0.77	0.67	0.623	0.639
F01_transcript_3472_orf1	ribosomal oxygenase 1-like	down	0.701587	-0.511307	0.0006885	0.825891	-0.275978	0.01817	0.6677	0.786	0.9517	1	0.898	0.957	0.812	0.822	0.724	0.669	0.675	0.659
F01_transcript_2367_orf1	hypothetical protein C7M84_002114	down	0.530061	-0.91577	0.0001325	0.758401	-0.398968	0.02698	0.5237	0.7493	0.988	1	1.007	0.957	0.625	0.763	0.86	0.546	0.557	0.468
F01_transcript_263_orf1	dicer 2	down	0.505258	-0.984908	0.0001151	0.723512	-0.466911	0.009503	0.5093	0.7293	1.008	1	1.059	0.964	0.625	0.768	0.795	0.545	0.499	0.484
F01_transcript_12397_orf1	hypothetical protein C7M84_000345	down	0.695594	-0.523682	0.00419	0.783609	-0.351794	0.0253	0.6773	0.763	0.9737	1	0.894	1.027	0.751	0.846	0.692	0.723	0.688	0.621
F01_transcript_13466_orf1	tetratricopeptide repeat protein 4-like	down	0.594779	-0.749574	4.291e-06	0.770164	-0.376762	0.0205	0.5833	0.7553	0.9807	1	0.971	0.971	0.649	0.761	0.856	0.584	0.594	0.572
F01_transcript_1684_orf1	hypothetical protein C7M84_014409	down	0.360169	-1.47326	0.0003546	0.626336	-0.674992	0.0177	0.3843	0.6683	1.067	1	1.174	1.026	0.534	0.64	0.831	0.432	0.338	0.383
F01_transcript_11690_orf1	tetraspanins-like protein-8	down	0.505992	-0.982813	7.502e-06	0.776708	-0.364556	0.03552	0.494	0.7583	0.9763	1	0.97	0.959	0.621	0.834	0.82	0.515	0.485	0.482
F01_transcript_1981_orf1	MKI67 FHA domain-interacting nucleolar phosphoprotein-like, partial	down	0.61483	-0.70174	0.0002582	0.785788	-0.347788	0.003175	0.597	0.763	0.971	1	0.982	0.931	0.737	0.738	0.814	0.634	0.601	0.556
F01_transcript_4149_orf1	casein kinase I, partial	down	0.68479	-0.546266	0.007661	0.768438	-0.379999	0.01342	0.6713	0.7533	0.9803	1	0.888	1.053	0.746	0.718	0.796	0.748	0.623	0.643
F01_transcript_14680_orf1	vitelline membrane outer layer protein 1 homolog	down	0.404795	-1.30474	1.606e-05	0.695695	-0.523474	0.03217	0.4137	0.711	1.022	1	1.006	1.06	0.522	0.799	0.812	0.442	0.411	0.388
F01_transcript_4574_orf1	serine/arginine-rich splicing factor 5-like	down	0.536373	-0.898692	6.222e-05	0.736172	-0.441885	0.01737	0.5353	0.7347	0.998	1	1.024	0.97	0.633	0.714	0.857	0.577	0.522	0.507
F01_transcript_4170_orf1	dCTP pyrophosphatase 1-like	down	0.521778	-0.938491	0.0001765	0.73027	-0.453499	0.00994	0.5223	0.731	1.001	1	1.018	0.984	0.622	0.753	0.818	0.556	0.454	0.557
F01_transcript_13003_orf1	CD2 antigen cytoplasmic tail-binding protein 2 homolog	down	0.695282	-0.52433	0.005424	0.819271	-0.287588	0.03116	0.6617	0.7797	0.9517	1	0.87	0.985	0.78	0.837	0.722	0.719	0.603	0.663
F01_transcript_4422_orf1	calcium uptake protein 3, mitochondrial-like	down	0.546475	-0.871771	6.441e-05	0.735987	-0.442247	0.001086	0.545	0.734	0.9973	1	0.999	0.993	0.68	0.734	0.788	0.595	0.508	0.532
F01_transcript_3724_orf1	LOW QUALITY PROTEIN: mothers against decapentaplegic homolog 4-like	down	0.506935	-0.980126	6.236e-05	0.750937	-0.413237	0.02203	0.5007	0.7417	0.9877	1	0.95	1.013	0.612	0.81	0.803	0.539	0.471	0.492
F01_transcript_327_orf1	LOW QUALITY PROTEIN: probable phospholipid-transporting ATPase IIB	down	0.658086	-0.603653	0.001516	0.816749	-0.292035	0.03845	0.6263	0.7773	0.9517	1	0.959	0.896	0.68	0.831	0.821	0.684	0.607	0.588
F01_transcript_10483_orf1	mycophenolic acid acyl-glucuronide esterase, mitochondrial-like isoform X2	down	0.559503	-0.837781	0.0006742	0.744221	-0.426196	0.01524	0.5543	0.7373	0.9907	1	1.027	0.945	0.633	0.831	0.748	0.505	0.631	0.527
F01_transcript_408_orfp1	Gene.50::F01_transcript_408::g.50::m.50 Gene.50::F01_transcript_408::g.50 ORF type:complete len:1209 (+),score=126.68 F01_transcript_408:514-4140(+)	down	0.572422	-0.80485	0.002598	0.764285	-0.387817	0.02787	0.56	0.7477	0.9783	1	0.878	1.057	0.662	0.802	0.779	0.493	0.596	0.591
F01_transcript_11521_orf1	NEDD8-activating enzyme E1 catalytic subunit-like	down	0.659644	-0.600241	0.001257	0.808491	-0.306697	0.01635	0.6293	0.7713	0.954	1	0.914	0.948	0.703	0.775	0.836	0.681	0.573	0.634
F01_transcript_7511_orf1	AAC-rich mRNA clone AAC11 protein-like	down	0.545286	-0.874916	0.0005045	0.781473	-0.355733	0.01097	0.528	0.7567	0.9683	1	0.946	0.959	0.668	0.801	0.801	0.555	0.579	0.45
F01_transcript_15233_orf1	succinate dehydrogenase assembly factor 4, mitochondrial-like	down	0.592445	-0.755246	0.000204	0.713419	-0.487177	0.02689	0.596	0.7177	1.006	1	0.992	1.027	0.568	0.727	0.858	0.613	0.637	0.538
F01_transcript_6061_orf1	U4/U6.U5 tri-snRNP-associated protein 2-like	down	0.567449	-0.817439	0.0006155	0.765441	-0.385637	0.02261	0.554	0.7473	0.9763	1	0.992	0.937	0.649	0.736	0.857	0.602	0.478	0.582
F01_transcript_17007_orf1	insulin-like growth factor-binding protein-related protein 1	down	0.594302	-0.750732	0.03437	0.760033	-0.395867	0.002473	0.582	0.7443	0.9793	1	0.994	0.944	0.687	0.759	0.787	0.83	0.435	0.481
F01_transcript_14855_orf1	proteasome subunit beta type-7-like	down	0.68189	-0.552389	0.0003733	0.812691	-0.299222	0.006317	0.648	0.7723	0.9503	1	0.921	0.93	0.73	0.778	0.809	0.669	0.633	0.642
F01_transcript_6532_orf1	dolichyl-phosphate beta-glucosyltransferase-like	down	0.578041	-0.790756	3.851e-05	0.775567	-0.366677	0.0408	0.5607	0.7523	0.97	1	0.955	0.955	0.616	0.783	0.858	0.554	0.588	0.54
F01_transcript_3496_orf1	uncharacterized protein LOC113813910 isoform X4	down	0.65848	-0.602788	0.001633	0.815115	-0.294924	0.02069	0.6247	0.7733	0.9487	1	0.888	0.958	0.748	0.731	0.841	0.677	0.583	0.614
F01_transcript_159_orf1	cullin-4A-like	down	0.500696	-0.997994	6.779e-05	0.708748	-0.496656	0.02081	0.5037	0.713	1.006	1	1.053	0.965	0.576	0.729	0.834	0.53	0.5	0.481
F01_transcript_706_orf1	cohesin subunit SA-2-like	down	0.588533	-0.764805	0.0003287	0.77345	-0.370619	0.009767	0.5697	0.7487	0.968	1	0.93	0.974	0.667	0.768	0.811	0.625	0.55	0.534
F01_transcript_1723_orf1	CCR4-NOT transcription complex subunit 9-like	down	0.468191	-1.09483	0.0001822	0.704473	-0.505383	0.01632	0.471	0.7087	1.006	1	1.07	0.947	0.579	0.758	0.789	0.507	0.447	0.459
F01_transcript_9819_orf1	Broad-complex protein isoform 4	down	0.354848	-1.49473	8.256e-05	0.629278	-0.668232	0.009787	0.3733	0.662	1.052	1	1.116	1.041	0.516	0.778	0.692	0.421	0.355	0.344
F01_transcript_6103_orf1	Zinc finger RNA-binding protein	down	0.622131	-0.684709	0.0004249	0.795662	-0.329773	0.01148	0.5937	0.7593	0.9543	1	0.892	0.971	0.708	0.758	0.812	0.607	0.576	0.598
F01_transcript_274_orf1	ubiquitin carboxyl-terminal hydrolase 7-like	down	0.546443	-0.871857	6.119e-05	0.773843	-0.369888	0.01451	0.5277	0.7473	0.9657	1	0.945	0.952	0.654	0.763	0.825	0.559	0.527	0.497
F01_transcript_15254_orf1	uncharacterized protein LOC113814204	down	0.464399	-1.10656	0.001927	0.759581	-0.396725	0.003194	0.452	0.7393	0.9733	1	0.909	1.011	0.71	0.736	0.772	0.552	0.332	0.472
F01_transcript_4652_orf1	lamina-associated polypeptide 2, isoforms beta/delta/epsilon/gamma-like	down	0.788166	-0.343428	0.01545	0.823348	-0.280427	0.02577	0.7393	0.7723	0.938	1	0.885	0.929	0.719	0.762	0.836	0.802	0.678	0.738
F01_transcript_7524_orf1	multifunctional methyltransferase subunit TRM112-like protein	down	0.547888	-0.868046	7.335e-05	0.774411	-0.368828	0.04564	0.528	0.7463	0.9637	1	0.958	0.933	0.61	0.768	0.861	0.544	0.546	0.494
F01_transcript_11336_orf1	probable rRNA-processing protein EBP2	down	0.635692	-0.653601	0.001865	0.805385	-0.312249	0.04492	0.602	0.7627	0.947	1	0.882	0.959	0.673	0.859	0.756	0.554	0.663	0.589
F01_transcript_9151_orf1	ras-related protein Ral-a-like isoform X2	down	0.427203	-1.22701	0.0001168	0.636973	-0.650695	0.009384	0.446	0.665	1.044	1	1.116	1.015	0.531	0.778	0.686	0.464	0.461	0.413
F01_transcript_13700_orf1	mesencephalic astrocyte-derived neurotrophic factor-like protein	down	0.445554	-1.16633	1.259e-06	0.706993	-0.500232	0.04016	0.446	0.7077	1.001	1	1.006	0.997	0.528	0.73	0.865	0.448	0.465	0.425
F01_transcript_15275_orf1	39S ribosomal protein L51, mitochondrial-like	down	0.477345	-1.06689	0.0001379	0.704591	-0.505142	0.04623	0.4783	0.706	1.002	1	0.957	1.049	0.528	0.875	0.715	0.471	0.525	0.439
F01_transcript_2078_orf1	serrate RNA effector molecule homolog isoform X1	down	0.509185	-0.973738	1.733e-05	0.731046	-0.451965	0.008779	0.5017	0.7203	0.9853	1	0.964	0.992	0.613	0.759	0.789	0.535	0.488	0.482
F01_transcript_4635_orf1	LOW QUALITY PROTEIN: peptidyl-prolyl cis-trans isomerase sig-7-like	down	0.452278	-1.14472	2.472e-05	0.714774	-0.484441	0.01445	0.4497	0.7107	0.9943	1	0.955	1.028	0.597	0.823	0.712	0.471	0.45	0.428
F01_transcript_4644_orf1	putative RNA-binding protein 4 isoform X2	down	0.485921	-1.04121	0.0007242	0.732235	-0.44962	0.02622	0.478	0.7203	0.9837	1	0.891	1.06	0.612	0.737	0.812	0.521	0.461	0.452
F01_transcript_936_orf1	tubulin-specific chaperone cofactor E-like protein	down	0.730781	-0.452488	0.008636	0.796478	-0.328294	0.01012	0.693	0.7553	0.9483	1	0.891	0.954	0.7	0.787	0.779	0.777	0.665	0.637
F01_transcript_611_orf1	LMBR1 domain-containing protein 2 homolog	down	0.680952	-0.554375	0.0008474	0.754816	-0.405803	0.0151	0.661	0.7327	0.9707	1	0.945	0.967	0.622	0.804	0.772	0.602	0.677	0.704
F01_transcript_10798_orf1	uridine diphosphate glucose pyrophosphatase-like	down	0.630376	-0.665714	0.002071	0.826987	-0.274063	0.02784	0.5877	0.771	0.9323	1	0.92	0.877	0.732	0.748	0.833	0.652	0.563	0.548
F01_transcript_8727_orf1	LOW QUALITY PROTEIN: general transcription factor IIF subunit 1-like	down	0.592316	-0.75556	0.0003985	0.763488	-0.389323	0.004619	0.572	0.7373	0.9657	1	0.927	0.97	0.677	0.794	0.741	0.626	0.526	0.564
F01_transcript_3509_orf1	putative metastasis-associated protein MTA3 isoform X1	down	0.600827	-0.734978	0.00457	0.760807	-0.394398	0.02785	0.581	0.7357	0.967	1	0.868	1.033	0.676	0.827	0.704	0.67	0.533	0.54
F01_transcript_12947_orf1	hypothetical protein C7M84_008865	down	0.56584	-0.821534	0.001683	0.766525	-0.383596	0.02438	0.5453	0.7387	0.9637	1	0.867	1.024	0.66	0.799	0.757	0.492	0.577	0.567
F01_transcript_3754_orf1	large subunit GTPase 1 homolog	down	0.538311	-0.893489	3.255e-05	0.754873	-0.405695	0.01546	0.522	0.732	0.9697	1	0.96	0.949	0.62	0.774	0.802	0.552	0.511	0.503
F01_transcript_5763_orf1	phosphatidylinositol transfer protein alpha isoform-like	down	0.64766	-0.626692	0.0002137	0.773481	-0.370563	0.003295	0.6213	0.742	0.9593	1	0.913	0.965	0.7	0.782	0.744	0.62	0.635	0.609
F01_transcript_1825_orf1	probable ubiquitin carboxyl-terminal hydrolase FAF-X	down	0.545628	-0.874012	3.483e-05	0.704197	-0.505949	0.004279	0.5447	0.703	0.9983	1	1.021	0.974	0.608	0.732	0.769	0.58	0.53	0.524
F01_transcript_5538_orf1	nucleolar GTP-binding protein 1-like	down	0.523153	-0.934694	5.196e-05	0.760385	-0.395197	0.03779	0.505	0.734	0.9653	1	0.936	0.96	0.605	0.738	0.859	0.535	0.477	0.503
F01_transcript_14208_orf1	uncharacterized protein LOC113812069	down	0.592062	-0.75618	0.000737	0.750825	-0.413452	0.0007183	0.5743	0.7283	0.97	1	0.988	0.922	0.713	0.729	0.743	0.638	0.518	0.567
F01_transcript_6491_orf1	prolactin regulatory element-binding protein-like	down	0.498839	-1.00335	2.715e-07	0.714632	-0.484728	0.01503	0.494	0.7077	0.9903	1	0.982	0.989	0.573	0.749	0.801	0.489	0.504	0.489
F01_transcript_2147_orf1	MICAL-like protein 1	down	0.399324	-1.32437	5.548e-05	0.64029	-0.643203	0.004217	0.4133	0.6627	1.035	1	1.094	1.01	0.553	0.698	0.737	0.447	0.403	0.39
F01_transcript_72_orf1	importin subunit alpha-4	down	0.445744	-1.16571	3.184e-06	0.725414	-0.463123	0.04361	0.4383	0.7133	0.9833	1	0.965	0.985	0.535	0.762	0.843	0.457	0.438	0.42
F01_transcript_1184_orf1	probable ATP-dependent RNA helicase DDX46 isoform X1	down	0.686192	-0.543315	0.0132	0.773326	-0.370851	0.02907	0.656	0.7393	0.956	1	0.844	1.024	0.738	0.796	0.684	0.737	0.593	0.638
F01_transcript_2845_orf1	electron transfer flavoprotein regulatory factor 1-like	down	0.52586	-0.927249	0.0001415	0.767466	-0.381825	0.02802	0.5043	0.736	0.959	1	0.911	0.966	0.615	0.808	0.785	0.541	0.492	0.48
F01_transcript_4002_orf1	uncharacterized protein LOC113824962	down	0.554106	-0.851766	0.0001107	0.768027	-0.380772	0.02781	0.531	0.736	0.9583	1	0.945	0.93	0.615	0.771	0.822	0.511	0.568	0.514
F01_transcript_15701_orf1	ribosomal RNA-processing protein 7 homolog A-like	down	0.470594	-1.08744	0.0002296	0.735963	-0.442295	0.02362	0.4593	0.7183	0.976	1	0.997	0.931	0.581	0.779	0.795	0.424	0.528	0.426
F01_transcript_12259_orfp1	Gene.1502::F01_transcript_12259::g.1502::m.1502 Gene.1502::F01_transcript_12259::g.1502 ORF type:3prime_partial len:522 (+),score=115.59 F01_transcript_12259:2-1564(+)	down	0.585302	-0.772746	0.001049	0.762985	-0.390273	0.009332	0.5623	0.733	0.9607	1	0.971	0.911	0.665	0.728	0.806	0.619	0.488	0.58
F01_transcript_2136_orf1	protein FAM76A-like	down	0.487904	-1.03533	0.0002543	0.72808	-0.457831	0.02155	0.478	0.7133	0.9797	1	0.919	1.02	0.597	0.718	0.825	0.52	0.428	0.486
F01_transcript_953_orf1	UDP-galactose transporter senju-like	down	0.515927	-0.95476	9.821e-05	0.733688	-0.446761	0.0456	0.5037	0.7163	0.9763	1	0.933	0.996	0.542	0.825	0.782	0.511	0.536	0.464
F01_transcript_11879_orf1	EEF1A lysine methyltransferase 1-like	down	0.695959	-0.522925	0.003552	0.756934	-0.401761	0.01805	0.67	0.7287	0.9627	1	0.952	0.936	0.62	0.815	0.751	0.701	0.584	0.725
F01_transcript_11584_orf1	39S ribosomal protein L38, mitochondrial	down	0.484059	-1.04674	0.001319	0.698984	-0.516668	0.01888	0.4813	0.695	0.9943	1	0.897	1.086	0.59	0.712	0.783	0.453	0.548	0.443
F01_transcript_14868_orf1	uncharacterized protein LOC113803197	down	0.525122	-0.929276	0.002312	0.644888	-0.632879	0.004648	0.5393	0.6623	1.027	1	0.994	1.086	0.569	0.654	0.764	0.579	0.414	0.625
F01_transcript_4388_orf1	putative ATPase N2B	down	0.603814	-0.727825	0.002174	0.788136	-0.343484	0.04359	0.57	0.744	0.944	1	0.838	0.994	0.658	0.8	0.774	0.569	0.561	0.58
F01_transcript_9832_orf1	putative triacylglycerol lipase	down	0.382841	-1.38518	0.0001447	0.55655	-0.845417	0.003479	0.415	0.6033	1.084	1	1.097	1.155	0.496	0.599	0.715	0.436	0.42	0.389
[truncated: 188 more rows]
