# Supplementary material for: Physiological Adaptation of Fenneropenaeus chinensis in Response to Saline–Alkaline Stress Revealed by a Combined Proteomics and Metabolomics Method
Source: Biology (Basel). 2024 Jun 30;13(7):488. doi: 10.3390/biology13070488 (PMC11274245; doi:10.3390/biology13070488)
Supplement: Supplementary file 1 [file biology-13-00488-s001.zip › Table S2. Analysis of significantly differentially expressed metabolites.xlsx]

## Sheet: CA vs CT
Table S2. Significantly different metabolites (CA vs CT)
Mode	Metabolite	M/Z	Rt(min)	VIP	P_value	FC	Regulate
pos	Lumichrome	243.087	4.12713	1.1946	0.002168	1.1527	up
pos	Senecivernine	336.184	5.90187	1.0741	0.04545	0.9248	down
pos	Histidinyl-Lysine	142.59	0.472667	1.6843	0.02891	0.7091	down
pos	Secologanate	375.13	3.18702	2.2501	0.0024	3.1411	up
pos	Sonchuionoside C	419.231	3.53817	1.102	0.04957	0.8748	down
pos	3-hydroxyhexanoyl carnitine	272.185	3.55967	1.5491	0.04848	1.6662	up
pos	Lipoxin E4	456.243	5.02058	1.1278	0.003237	1.2384	up
pos	Hydroxydestruxin B	651.407	5.04175	2.1789	0.03874	0.4786	down
pos	Sarracine	338.199	7.0563	1.2607	0.0362	0.7615	down
pos	Unknown 370	476.316	9.10435	1.5408	0.04804	0.8556	down
pos	Drostanolone	337.274	9.80515	1.7727	0.002956	0.7513	down
pos	15beta-Hydroxydesogestrel	359.258	11.9069	1.7618	0.01563	0.5799	down
pos	Cer(d16:1/20:0)	566.552	12.031	1.855	0.04415	0.4675	down
pos	Lycopersiconol	335.258	9.62365	1.0893	0.01224	0.8401	down
pos	Melleolide B	415.211	6.49117	1.0479	0.03485	1.1649	up
pos	Lucyoside M	859.452	4.25845	1.0237	0.04296	0.8998	down
pos	Tyramine	120.081	2.86587	1.3641	0.04742	0.7874	down
pos	Pantothenic Acid	220.118	2.47822	1.1443	0.0009415	1.2394	up
pos	Hexanoylglycine	215.138	2.39057	2.0775	0.04474	0.4927	down
neg	1-(4-Hydroxy-3-methoxyphenyl)-5-(4-hydroxyphenyl)-1,4-pentadien-3-one	277.086	0.971583	2.2785	0.0461	0.4936	down
neg	Serylglycine	161.057	0.589433	1.6919	0.04592	0.6482	down
neg	Alanyl-Glutamine	216.099	0.609933	1.5703	0.03515	0.6679	down
neg	Meglutol	161.045	1.20573	1.6051	0.04265	2.4335	up
neg	Aspartylphenylalanine	279.098	1.63655	1.6534	0.04115	0.8174	down
neg	Pyroglutamyl-Isoleucine	241.119	2.58565	1.7899	0.04494	0.5742	down
neg	Epioxylubimin	273.145	3.88592	1.3827	0.02829	0.6352	down
neg	Valproic acid glucuronide	685.299	5.09552	1.4925	0.01241	0.6783	down
neg	D-Glucosaminide	500.208	5.59582	1.3842	0.0417	0.415	down
neg	Met-TyrMe-OH	433.111	6.1573	1.2493	0.04418	0.7751	down
neg	Olitorin	695.329	6.72343	2.1395	0.02217	0.5855	down
neg	LysoPE(15:0/0:0)	484.267	6.96508	1.0246	0.01685	1.1565	up
neg	Brassica napus non-fluorescent chlorophyll catabolite 3	665.245	7.13923	2.5373	0.04267	0.3282	down
neg	PE(18:1(9Z)/0:0)	478.293	8.70598	1.0553	0.01808	1.0538	up
neg	LysoPC(20:1(11Z))	594.377	9.0398	1.1396	0.02315	1.0678	up
neg	PE(15:0/20:0)	778.559	11.631	1.0587	0.003068	1.1037	up
neg	LysoPC(22:1(13Z))	622.409	9.63527	1.2232	0.0143	1.0869	up
neg	4-Deoxyphysalolactone	503.223	7.56788	2.1375	0.03043	0.4984	down
neg	Flunisolide	469.179	7.15807	1.9609	0.002477	1.9237	up
neg	Melleolide	421.161	6.65793	1.7383	0.03559	1.543	up
neg	Lyciumoside VIII	667.325	6.19462	2.4437	0.04035	0.4853	down
neg	Convalloside	693.313	5.70882	2.1883	0.02767	0.6677	down
neg	Eriojaposide B	537.232	5.15252	1.8762	0.004224	0.3904	down
neg	Leukotriene D5	475.226	3.36895	1.333	0.03482	0.8839	down
neg	4-Hydroxybenzyl isothiocyanate rhamnoside	356.083	3.33678	1.8855	0.02061	1.7114	up
neg	Gluten exorphin B5	693.224	3.0093	2.4065	0.03181	0.5802	down
neg	Valyl-Valine	215.14	1.50872	1.6055	0.03658	0.7539	down
neg	Ochratoxin B	414.12	1.01325	1.5955	0.01531	0.7656	down
neg	Glutamylaspartic acid	307.077	0.992083	1.1946	0.04049	1.4524	up
neg	4'-Hydroxyclobazam	315.057	0.960917	1.3491	0.04467	1.5019	up
neg	Gamma-delta-Dioxovaleric acid	129.021	0.641933	1.6034	0.01318	1.7346	up

## Sheet: CP vs CT
Table S2. Significantly different metabolites (CP vs CT)
Mode	Metabolite	M/Z	Rt(min)	VIP	FC	P_value	Regulate
pos	(±)16-HETE	303.232	7.91358	1.1176	1.1892	0.01918	up
pos	MG(0:0/20:5(5Z,8Z,11Z,14Z,17Z)/0:0)	377.269	8.41622	1.3292	0.7837	0.0006124	down
pos	Prunitrin	447.128	5.1639	1.4985	1.6982	0.001822	up
pos	MG(20:1(11Z)/0:0/0:0)	385.332	9.76682	1.0209	0.7968	0.01684	down
pos	MG(20:2(11Z,14Z)/0:0/0:0)	383.315	9.40483	1.5064	0.6135	0.001748	down
pos	1-AG	379.284	8.8427	1.3697	0.8077	1.234e-05	down
pos	(±)14(15)-EET methyl ester	317.247	8.40672	1.1832	1.2727	0.03689	up
pos	Incensole oxide	305.247	8.30488	1.1165	1.2087	0.01589	up
pos	Taurocholic acid	498.29	5.81803	1.3629	0.7659	0.001381	down
pos	Bisdeallyalmitrine	415.219	1.50878	1.2423	0.7926	0.01143	down
pos	Lumichrome	243.087	4.12713	1.0925	1.2104	0.0005085	up
pos	Stearoylethanolamide	328.321	9.46148	1.599	0.692	0.0002609	down
pos	Hexadecyl Acetyl Glycerol	359.316	9.72865	1.1498	0.8249	7.091e-05	down
pos	MG(22:4(7Z,10Z,13Z,16Z)/0:0/0:0)	407.316	9.24483	2.1507	0.3303	2.306e-05	down
pos	MG(0:0/22:5(4Z,7Z,10Z,13Z,16Z)/0:0)	405.3	9.05802	1.3574	0.7026	0.002066	down
pos	Palmitoyl Ethanolamide	300.29	9.01135	1.3876	0.7401	0.003843	down
pos	MG(18:2(9Z,12Z)/0:0/0:0)[rac]	355.284	8.92718	1.4668	0.628	0.001496	down
pos	MG(0:0/18:3(9Z,12Z,15Z)/0:0)	353.269	8.54622	1.4884	0.5341	0.002252	down
pos	11beta-PGE2	370.259	6.05118	1.1405	1.1665	0.0008053	up
pos	Taurine	126.021	0.685833	1.269	1.3653	0.001929	up
pos	Deoxyinosine	505.18	1.29847	1.0572	0.8614	0.0001028	down
pos	Diprenorphine	426.284	4.78693	1.0558	0.7123	0.0208	down
pos	2E,7-Octadienyl acetate	359.221	5.1139	1.5101	1.6577	0.001292	up
pos	Senecivernine	336.184	5.90187	1.6444	0.7893	2.26e-06	down
pos	Yucalexin P17	336.253	7.91358	1.1649	1.3663	0.04125	up
pos	Desogestrel	343.263	8.6477	1.0335	1.2954	0.04359	up
pos	6-hydroxysphingosine	316.284	8.69403	1.3962	0.6163	0.002845	down
pos	Heptadecanoyl Ethanolamide	314.305	9.20717	1.9167	0.5442	0.0001875	down
pos	Eicosanedioic acid	343.285	9.04868	2.061	0.2071	0.0006037	down
pos	16(R)-HETE	285.221	8.50922	1.2196	0.7461	0.0008923	down
pos	D-erythro-Sphingosine C-17	286.274	7.02797	1.1557	0.6738	0.04038	down
pos	2-Hydroxy-6-tridecylbenzoic acid	321.242	6.75565	1.2317	1.3075	0.001516	up
pos	L-erythro-4-Hydroxyarginine	213.098	0.522667	1.327	0.7362	0.0003019	down
pos	Caldine	132.149	0.472667	1.127	1.2387	8.089e-05	up
pos	Histidinyl-Lysine	142.59	0.472667	1.3179	0.6002	0.0005827	down
pos	Methylphosphate	112.999	0.75215	1.0997	0.8081	0.002942	down
pos	Glycylproline	173.091	0.79065	1.4235	0.4769	0.0001345	down
pos	L-N-(1H-Indol-3-ylacetyl)glutamic acid	626.242	0.950483	1.2839	0.3669	0.02674	down
pos	Chondroitin D-glucuronate	410.167	0.981817	1.045	1.2697	0.0009185	up
pos	2,3-dihydrobenzofuran	121.064	1.00098	1.277	1.4914	0.001408	up
pos	Cinnamoside	501.23	1.0208	1.1226	0.6201	0.03073	down
pos	Glycyl-Isoleucine	377.239	1.96042	2.1605	0.3053	0.0003798	down
pos	Isoleucyl-Arginine	270.192	2.65322	1.5609	0.6455	0.000177	down
pos	Secologanate	375.13	3.18702	1.5139	3.0651	0.02494	up
pos	Hoduloside X	547.288	3.20835	1.0829	0.7931	0.02787	down
pos	Tyrosyl-Isoleucine	277.157	3.25035	1.2623	0.7733	0.0008298	down
pos	Sonchuionoside C	419.231	3.53817	1.0957	0.7723	0.0265	down
pos	3-hydroxyhexanoyl carnitine	272.185	3.55967	1.2808	1.6731	0.004008	up
pos	Trigoneoside XIb	465.236	3.82265	1.6105	0.7016	2.133e-05	down
pos	Histidinyl-Tryptophan	306.137	4.35628	1.7357	0.294	0.001612	down
pos	3-Acetylnerbowdine	362.163	4.66377	1.5834	0.5302	0.0009934	down
pos	Phenylalanyl-Tryptophan	334.157	4.76477	1.5878	0.5587	1.996e-05	down
pos	Feruloylcholine	322.187	4.85258	1.0962	1.4892	0.001698	up
pos	Fulvine	310.166	5.02058	1.5051	0.5485	6.802e-05	down
pos	Hydroxydestruxin B	651.407	5.04175	2.2875	0.0108	1.113e-08	down
pos	(1S,2S,4R)-p-Menth-8-ene-1,2,10-triol 2-glucoside	313.166	5.21307	1.7307	3.2749	0.001602	up
pos	Riddelline	350.163	5.8367	1.5533	0.2557	0.04645	down
pos	Sarracine	338.199	7.0563	1.644	0.449	0.01656	down
pos	12-Ketodeoxycholic acid	423.311	9.19783	1.6495	0.4342	0.0007089	down
pos	Glycerophospho-N-Palmitoyl Ethanolamine	454.293	9.471	1.3135	1.275	0.01084	up
pos	Drostanolone	337.274	9.80515	1.6043	0.6617	0.000128	down
pos	15beta-Hydroxydesogestrel	359.258	11.9069	2.3643	0.0529	1.475e-08	down
pos	1-(11Z-eicosenoyl)-glycero-3-phosphate	482.325	11.3724	1.1805	1.339	0.009444	up
pos	Methyl linoleate	295.263	9.83347	1.2995	0.6333	0.0009326	down
pos	Lycopersiconol	335.258	9.62365	1.0733	0.8054	0.005919	down
pos	Allolithocholic acid	394.332	9.292	1.1117	0.661	0.03178	down
pos	3-?Methyl-?5-?pentyl-2-?furantridecanoic acid	428.316	9.226	1.3903	0.5759	0.0006119	down
pos	Dihydroceramide C2	344.316	9.18833	1.2648	0.5954	0.007183	down
pos	MG(20:3(5Z,8Z,11Z)/0:0/0:0)	381.3	9.07652	1.9286	0.3646	3.557e-05	down
pos	Arachidonic acid	269.226	8.30488	1.1886	1.6287	0.01422	up
pos	Crispane	338.269	8.1564	1.2244	1.5118	0.02278	up
pos	24,24-difluoro-1alpha,25-dihydroxy-26,27-dimethylvitamin D3	481.347	7.96058	1.1707	0.7205	0.016	down
pos	Germacrenone	256.227	6.83082	1.2182	1.3093	1.73e-05	up
pos	4-Androstenediol	313.216	6.60415	1.1935	1.612	0.02931	up
pos	Melleolide B	415.211	6.49117	1.3466	1.3367	2.496e-05	up
pos	13,14-Dihydro-15-keto-PGE2	353.232	6.48183	1.2364	1.3658	0.001366	up
pos	13-HOTE	312.253	6.41583	1.4748	1.8081	0.0001592	up
pos	S-(11-hydroxy-9-deoxy-delta12-PGD2)-glutathione	628.326	6.36867	1.4646	1.4029	0.001632	up
pos	Ginkgoic acid	385.216	6.34967	1.8283	0.0942	0.001179	down
pos	N-Methylporphyroxine	350.14	6.24718	1.39	0.6487	0.005347	down
pos	Clausarinol	432.238	6.18185	1.103	1.1776	0.0001894	up
pos	Leukotriene E3	442.261	6.05118	2.0619	3.5829	0.0008695	up
pos	Labienoxime	227.211	5.81803	1.1911	0.6883	0.01604	down
pos	(5S)-hydroperoxy-18-hydroxy-EPE	315.195	5.63822	1.2782	1.3398	0.00112	up
pos	7-OXOCALLITRISIC ACID, METHYL ESTER	329.211	5.54288	1.2912	1.4882	7.959e-06	up
pos	Palmitoylglycine	352.226	5.3639	1.0113	1.3956	0.03302	up
pos	Yuzu lactone	214.179	5.06342	1.0718	1.3722	0.000309	up
pos	Isoleucyl-Leucine	227.175	4.75277	1.4784	0.5864	4.993e-05	down
pos	1,4'-Bipiperidine-1'-carboxylic acid	213.159	4.1928	1.46	0.5043	0.0001059	down
pos	Deoxyartemsinin	305.117	4.0283	1.0745	0.7074	0.008082	down
pos	Canarigenin 3-[glucosyl-(1->4)-6-deoxy-alloside]	352.167	3.84415	1.5553	0.6801	0.001993	down
pos	Phenylalanyl-Isoleucine	301.154	3.71532	1.9543	0.4034	2.642e-05	down
pos	Spirolide C	364.732	3.70415	1.269	0.6232	0.004664	down
pos	L-phenylalanyl-L-hydroxyproline	320.161	3.476	2.211	0.217	2.63e-05	down
pos	27-O-demethylrifabutin	428.207	3.34718	1.1893	0.582	0.009183	down
pos	Asp-Phe methyl ester	295.128	3.22902	1.8701	0.5087	8.848e-06	down
pos	3-(4-hydroxyphenyl)-N-(4-oxobutyl)prop-2-enimidic acid	251.138	3.18702	1.4606	0.6193	0.0006256	down
pos	3-(3,4-dihydroxyphenyl)-N-(3-oxopropyl)propanimidic acid	202.086	3.14452	1.8952	0.4541	1.853e-05	down
pos	2-Methylbutyroylcarnitine	246.17	2.8762	1.513	1.3021	4.988e-06	up
pos	Tyramine	120.081	2.86587	1.4638	0.6686	0.00084	down
pos	N-Acetyltyramine	180.101	2.8547	1.3696	0.7233	0.01042	down
pos	ALANYL-dl-PHENYLALANINE	237.123	2.76088	1.5158	0.73	1.592e-05	down
pos	Succinoadenosine	384.115	2.59838	1.4704	1.2801	8.907e-06	up
pos	Pantothenic Acid	220.118	2.47822	1.2413	1.2833	0.001386	up
pos	Hexanoylglycine	215.138	2.39057	2.3166	0.1383	3.332e-07	down
pos	Isoleucyl-Lysine	242.186	2.3404	1.9622	0.5053	4.8e-05	down
pos	Ne,Ne dimethyllysine	157.133	2.33057	1.2692	0.6033	0.0004598	down
pos	2-Methyl-4-propyloxazole	143.117	2.08625	2.2405	0.1098	3.627e-10	down
pos	Ribothymidine	259.092	1.41345	1.0591	0.6101	0.04212	down
pos	(E)-Casimiroedine	481.205	1.04947	1.5653	0.1581	0.002901	down
pos	Isoxanthopterin	180.051	1.01048	1.4746	1.4181	0.0003032	up
pos	Methyl (3x,4E,10R)-3,10-dihydroxy-4,11-dodecadiene-6,8-diynoate 10-glucoside	361.125	1.00098	1.7213	1.7506	0.003893	up
pos	Serylmethionine	237.09	0.991317	1.9592	0.3395	0.0001845	down
pos	S-Adenosylhomocysteine	385.129	0.961483	1.9459	2.7162	0.002664	up
pos	Guanidylic acid (guanosine monophosphate)	364.065	0.961483	1.2147	1.5003	0.009971	up
pos	Tetracycline	462.185	0.950483	1.4547	0.5951	8.523e-05	down
pos	Hypoxanthine	273.084	0.950483	1.5562	1.6034	1.143e-05	up
pos	N-Acetylmannosamine	186.076	0.902317	1.0749	1.3716	0.002316	up
pos	Queuosine	427.192	0.780817	1.4215	0.499	0.02476	down
pos	Ergothioneine	230.095	0.685833	1.4255	0.5693	0.02568	down
pos	Glucosamine	224.051	0.532167	1.041	1.4925	0.0009564	up
pos	Isoputreanine	202.155	0.511833	1.5791	2.3584	0.002699	up
neg	8alpha-8-Hydroxy-12-oxo-13-abieten-18-oic acid	369.183	7.02325	1.1266	1.2399	0.001182	up
neg	8(S)-HETE	319.227	7.93252	1.3237	1.2594	0.006434	up
neg	17-keto-7(Z),10(Z),13(Z),15(E),19(Z)-Docosapentaenoic Acid	343.227	8.23283	1.2981	1.2838	0.002541	up
neg	8(S)-HETrE	321.243	8.31733	1.276	1.2525	0.004885	up
neg	Biotin	281.06	3.23095	1.3909	0.3989	0.00264	down
neg	Cholic acid glucuronide	619.31	6.20397	1.9712	0.4234	0.000357	down
neg	Sandosapogenol	477.33	7.61687	2.1509	0.131	1.054e-05	down
neg	CAY10410	317.211	7.96053	1.0721	1.1845	0.009743	up
neg	Isoleucyl-Glutamine	258.146	0.971583	1.5266	0.6023	0.0008151	down
neg	1-(4-Hydroxy-3-methoxyphenyl)-5-(4-hydroxyphenyl)-1,4-pentadien-3-one	277.086	0.971583	2.3333	0.0029	5.144e-11	down
neg	Glycyl-Methionine	205.065	1.02308	1.9068	0.4123	1.644e-05	down
neg	Valyl-Proline	259.13	1.04408	1.6418	0.6087	0.007279	down
neg	Seryllysine	232.13	0.517767	1.0488	0.7475	0.006632	down
neg	Serylglycine	161.057	0.589433	1.9945	0.2507	3.324e-06	down
neg	Alanyl-Glutamine	216.099	0.609933	1.54	0.5231	2.715e-05	down
neg	Alanyl-Hydroxyproline	247.093	0.620267	1.5915	0.6074	1.068e-05	down
neg	Gancaonin Q	443.127	0.663933	1.1201	0.7137	0.003996	down
neg	Uric acid	167.021	0.960917	1.059	1.1749	0.0003093	up
neg	Isoleucyl-Serine	217.119	0.960917	1.6673	0.4737	5.285e-05	down
neg	4beta-(2-Aminoethylthio)epicatechin 3-gallate	498.089	0.960917	1.496	1.855	0.006679	up
neg	Methionyl-Serine	235.075	1.00175	1.4939	0.5097	2.854e-08	down
neg	4'-O-Methyldelphinidin 3-O-beta-D-glucoside	500.093	1.01325	1.3849	1.5532	0.004963	up
neg	L-Leucyl-L- Alanine	201.124	1.06392	1.039	0.7665	0.001912	down
neg	Succinic acid	117.02	1.10407	1.1607	1.2149	0.0001699	up
neg	Alanyl-Proline	231.098	1.15523	1.2392	0.6699	0.01325	down
neg	D-4'-Phosphopantothenate	298.069	1.17588	2.1242	3.884	3.906e-05	up
neg	Aspartyl-Methionine	263.07	1.1854	1.0391	0.6915	0.006035	down
neg	Tyramine-O-sulfate	216.033	1.1959	2.022	3.2006	5.426e-06	up
neg	Meglutol	161.045	1.20573	1.9187	3.555	1.274e-06	up
neg	Glutamylmethionine	277.086	1.2164	1.207	0.6899	0.01846	down
neg	(gamma-Glutamyl-gamma-glutamyl)-S-methylcysteine	392.114	1.33873	1.3154	0.7044	0.0004817	down
neg	15-deoxy-delta12,14-Prostaglandin J2-2-glycerol ester	425.213	1.40173	1.0353	1.5157	0.02613	up
neg	(2S,3'S)-alpha-Amino-2-carboxy-5-oxo-1-pyrrolidinebutanoic acid	211.072	1.48738	1.0953	0.6483	0.01634	down
neg	4-O-Methylgalactinol	355.127	1.49855	1.0635	0.5964	0.01736	down
neg	Glutaminylphenylalanine	292.13	1.51988	1.0302	0.7308	0.02051	down
neg	S-(PGA2)-glutathione	662.267	1.61605	1.2144	0.666	0.02674	down
neg	N-trans-Feruloyl-4-O-methyldopamine	324.123	1.62705	1.0362	0.7652	0.003267	down
neg	Aspartylphenylalanine	279.098	1.63655	1.511	0.6784	6.81e-05	down
neg	Asparaginyl-Isoleucine	244.13	1.83787	1.2572	0.7471	0.001263	down
neg	2-Methyl-2-[(1-oxo-2-propenyl)amino]-1-propanesulfonic acid	206.049	2.56523	1.8034	2.6762	0.0007102	up
neg	L-beta-aspartyl-L-leucine	245.114	2.575	1.197	0.7377	0.01797	down
neg	Pyroglutamyl-Isoleucine	241.119	2.58565	1.7603	0.3001	5.246e-05	down
neg	Hebevinoside XIV	915.446	2.65898	1.0313	1.3539	0.04051	up
neg	Asp-Phe	279.098	2.81815	1.3871	0.5841	0.009303	down
neg	Seryltryptophan	290.114	2.91347	1.891	0.2595	1.129e-06	down
neg	Aspartyl-Tryptophan	318.109	3.0303	1.0392	0.6602	0.01515	down
neg	Epioxylubimin	273.145	3.88592	1.4574	0.3355	4.233e-06	down
neg	Indolelactic acid	204.066	3.94892	1.0438	1.6078	0.02115	up
neg	Dynorphin A (6-8)	478.268	4.08207	1.0336	1.3822	0.00229	up
neg	3-Methylcyclohexanethiol	305.16	4.38222	1.161	1.8444	0.04274	up
neg	Epoxyeremopetasinorol	269.138	4.67603	1.1298	1.6357	0.01546	up
neg	Valproic acid glucuronide	685.299	5.09552	1.437	0.5367	0.001092	down
neg	Pyrrhoxanthinol	615.334	5.14318	1.4951	1.8739	0.002397	up
neg	Desglucocheirotoxol	597.29	5.43567	1.7159	0.5871	8.112e-05	down
neg	D-Glucosaminide	500.208	5.59582	1.2619	0.3655	0.02641	down
neg	Alpha-Trichloromethylbenzyl acetate	310.967	5.69932	1.3391	1.7409	0.0009315	up
neg	Met-TyrMe-OH	433.111	6.1573	1.4257	0.5593	0.000218	down
neg	Olitorin	695.329	6.72343	1.444	0.4835	0.0006945	down
neg	Bufotenin	453.249	6.73293	1.922	2.3596	6.597e-05	up
neg	Brassica napus non-fluorescent chlorophyll catabolite 3	665.245	7.13923	1.8728	0.1887	0.01183	down
neg	(S)-10,16-Dihydroxyhexadecanoic acid	269.211	7.42088	1.0895	1.5413	0.001941	up
neg	Physalolactone	519.218	7.52922	1.3759	0.4669	0.001182	down
neg	Difluprednate	489.206	7.57738	1.4704	0.495	0.001476	down
neg	5-Butyl-3,4-dimethyl-2-furanundecanoic acid	381.263	7.88503	1.2018	1.4568	0.003754	up
neg	9-HEPE	635.43	7.96053	1.2668	1.4412	0.003399	up
neg	12,15-Epoxy-13,14-dimethyloctadeca-12,14,16-trienoic acid	365.232	8.33617	1.1063	1.3801	0.01116	up
neg	Polyporusterone B	997.628	8.45767	1.0156	1.2227	0.001549	up
neg	LysoPE(0:0/18:1(11Z))	957.603	9.07697	1.1934	1.465	0.01662	up
neg	N-[(3a,5b,7a,12a)-3,12-dihydroxy-24-oxo-7-(sulfooxy)cholan-24-yl]-Glycine	580.233	9.20745	1.3087	1.304	0.0002531	up
neg	LysoPE(18:0/0:0)	480.309	9.21695	1.0692	1.1149	2.199e-05	up
neg	LysoPE(0:0/24:1(15Z))	608.393	9.39545	1.0636	1.197	6.074e-06	up
neg	PE(15:0/20:0)	778.559	11.631	1.1407	1.23	5.413e-05	up
neg	SM(d18:1/22:1(13Z))	829.645	12.7249	1.1252	1.3656	0.004728	up
neg	LysoPC(22:1(13Z))	622.409	9.63527	1.1111	1.1543	0.0003525	up
neg	6-keto PGE1	367.215	8.70598	1.1903	0.7258	0.02185	down
neg	PE-NMe2(18:2(9Z,12Z)/22:4(7Z,10Z,13Z,16Z))	864.576	8.20452	1.4674	1.7165	0.001637	up
neg	Cortolone	387.213	7.9232	1.2339	1.4048	0.009071	up
neg	4-Deoxyphysalolactone	503.223	7.56788	1.6974	0.3603	0.0002447	down
neg	10,20-Dihydroxyeicosanoic acid	365.269	7.48972	1.1415	1.431	0.01636	up
neg	Majoroside F2	845.483	7.40138	1.0989	0.5056	0.04451	down
neg	Adipostatin A	365.269	7.36288	1.1926	1.3207	0.002874	up
neg	Cytochalasin Ppho	510.282	7.34405	1.2189	1.5074	0.00111	up
neg	Flunisolide	469.179	7.15807	1.4415	2.0484	0.00112	up
neg	12-epi Leukotriene B3	337.237	6.88125	1.6143	1.6563	6.93e-05	up
neg	Melleolide	421.161	6.65793	1.6791	2.0014	6.942e-07	up
neg	Tetranor 12-HETE	311.185	6.32428	1.3761	1.497	0.009872	up
neg	Lyciumoside VIII	667.325	6.19462	2.3383	0.0955	3.56e-06	down
neg	Niazimin A	364.143	6.12947	1.7369	0.595	0.0006671	down
neg	Goshonoside F3	625.321	5.9253	1.5446	0.7529	2.315e-05	down
neg	Convalloside	693.313	5.70882	2.1868	0.2916	8.704e-07	down
neg	8-hydroxymirtazapine	316.123	5.60515	1.7266	0.6496	0.00173	down
neg	Ouabain	605.259	5.3135	1.8933	0.5001	3.406e-05	down
neg	Eriojaposide B	537.232	5.15252	1.6881	0.3023	0.0006858	down
neg	4-Hydroxynonenal	201.112	5.03668	1.2561	1.8859	0.001468	up
neg	Medicagenic acid 3-O-beta-D-glucoside	663.372	4.99702	1.1948	1.8841	0.04299	up
neg	O-Desmethylvenlafaxine glucuronide	392.173	4.72853	1.5266	0.6881	0.0008333	down
neg	4-(3,4-Methylenedioxyphenyl)-2-butanone	237.076	4.49972	1.153	1.9553	0.005133	up
neg	Cis-3-Hexenyl lactate	171.102	4.24157	1.4436	2.486	0.0009621	up
neg	6-Hydroxy-4-methoxy-3-(3-methyl-2-butenyl)-2-(2-phenylethenyl)benzoic acid	359.127	4.17757	1.0482	0.6077	0.003058	down
neg	Sulfolithocholylglycine	512.271	4.08207	1.051	1.5132	0.008957	up
neg	Leu-Leu-Leu	356.255	4.01842	1.4127	0.7056	0.0001517	down
neg	Wampetin	401.077	3.99708	1.0488	1.3848	0.001221	up
neg	1-Oleoylglycerophosphoserine	544.265	3.7281	1.296	0.7577	0.005922	down
neg	16-Ketoestradiol	307.13	3.48495	1.4913	0.3435	0.0001903	down
neg	Benzoquinoneacetic acid	165.019	3.41128	1.3478	1.7752	2.966e-05	up
neg	N6-Carbamoyl-L-threonyladenosine	410.14	3.34778	1.1093	0.6314	0.01924	down
neg	4-Hydroxybenzyl isothiocyanate rhamnoside	356.083	3.33678	1.6057	2.1776	3.628e-05	up
neg	E-10-Hydroxyamitriptyline	328.15	3.25212	1.124	1.4625	9.185e-05	up
neg	4-Hydroxycyclohexylcarboxylic acid	143.072	3.04047	1.0989	1.2157	0.0002137	up
neg	Gluten exorphin B5	693.224	3.0093	2.0843	0.3936	0.0002061	down
neg	Glutamyltryptophan	332.125	2.99863	1.7878	0.349	0.0001035	down
neg	Norzolmitripan	304.13	2.95613	1.5601	0.4451	6.707e-05	down
neg	Glycyl-Tryptophan	260.104	2.9458	1.2272	0.6864	0.00167	down
neg	Hydroxyphenyllactic acid	181.05	2.86065	1.4652	1.8608	0.004862	up
neg	Glutamyltyrosine	291.098	2.83932	1.2553	1.3673	1.978e-05	up
neg	Isoleucylproline	273.145	2.81815	1.0212	0.7691	0.003267	down
neg	Isoleucyl-Tyrosine	293.15	2.75582	1.4741	0.6453	0.000157	down
neg	5'-S-Methylthioadenosine	342.087	2.74465	1.2918	2.0723	0.01896	up
neg	Glycyl-Phenylalanine	221.093	2.74465	1.2387	0.7158	7.9e-05	down
neg	Serylphenylalanine	251.103	2.71282	1.3404	0.6215	0.001911	down
neg	Nalpha-Acetyl-L-Lysine	187.109	2.396	1.5881	0.6906	0.0001562	down
neg	Valyl-Tyrosine	279.135	2.3039	1.2554	0.7241	0.0006166	down
neg	1-O-Sinapoylglucose	367.106	1.87753	1.6762	2.1176	1.652e-05	up
neg	Hydroxyprolyl-Lysine	258.146	1.85737	1.3045	0.7191	0.008095	down
neg	Indoleacetyl glutamine	348.123	1.65738	1.0175	0.6863	0.02912	down
neg	Gamma-Glutamyl-S-methylcysteinyl-beta-alanine	334.108	1.57322	1.4796	0.6052	0.003397	down
neg	Valyl-Valine	215.14	1.50872	1.4241	0.6298	0.0006629	down
neg	Threoninyl-Tyrosine	281.114	1.47705	1.3007	0.6726	4.261e-05	down
neg	Glutaminylproline	288.12	1.41272	1.0879	0.6748	0.04953	down
neg	Oxoadipic acid	205.035	1.1959	1.3756	1.6973	0.005213	up
neg	N6-Acetyl-L-lysine	187.108	1.1854	1.3853	0.6555	0.002812	down
neg	Threoninyl-Methionine	249.091	1.10407	1.8521	0.3505	0.0001045	down
neg	Gamma-Glutamylglutamic acid	257.077	1.06392	1.2819	0.752	3.599e-05	down
neg	Valyl-Cysteine	219.08	1.03425	1.5227	0.6077	5.392e-06	down
neg	Khelmarin D	523.12	1.02308	1.4464	1.7351	0.002438	up
neg	Ochratoxin B	414.12	1.01325	1.129	0.7222	0.01502	down
neg	Glycyl-Valine	173.093	1.00175	2.101	0.2006	9.986e-07	down
neg	Glutamylaspartic acid	307.077	0.992083	1.3715	1.7819	9.704e-05	up
neg	(-)-epicatechin-3'-O-glucuronide	489.077	0.971583	1.693	1.746	4.709e-05	up
neg	CAMP	328.045	0.971583	1.4091	0.6002	7.55e-05	down
neg	4'-Hydroxyclobazam	315.057	0.960917	1.6071	1.8579	0.0003871	up
neg	Citric acid	191.02	0.960917	1.0074	1.1856	0.001401	up
neg	Methionyl-Arginine	342.103	0.673933	1.3633	0.4695	0.0001554	down
neg	N-Acetyl-b-glucosaminylamine	201.088	0.652433	1.3448	0.6024	0.0003686	down
neg	Gamma-Glutamylvaline	245.114	0.641933	1.717	0.5599	2.602e-05	down
neg	Gamma-delta-Dioxovaleric acid	129.021	0.641933	1.5951	1.9375	0.0003644	up
neg	L-cis-3-Amino-2-pyrrolidinecarboxylic acid	175.072	0.609933	1.6889	0.4657	0.0001146	down
neg	(R)-Hispaglabridin A	427.165	0.548267	1.1085	1.4195	0.007948	up
neg	L-2-Amino-3-(1-pyrazolyl)propanoic acid	309.13	0.527933	1.256	0.6235	0.002826	down
neg	Glutamylhistidine	283.105	0.527933	1.6518	0.3752	6.302e-05	down

## Sheet: Common
Table S2. Common significantly different metabolites
Mode	Metabolite	M/Z	Rt(min)	VIP	FC	P_value	Regulate
pos	Lumichrome	243.087	4.12713	1.0925	1.2104	0.0005085	up
pos	Senecivernine	336.184	5.90187	1.6444	0.7893	2.26e-06	down
pos	Histidinyl-Lysine	142.59	0.472667	1.3179	0.6002	0.0005827	down
pos	Secologanate	375.13	3.18702	1.5139	3.0651	0.02494	up
pos	Sonchuionoside C	419.231	3.53817	1.0957	0.7723	0.0265	down
pos	3-hydroxyhexanoyl carnitine	272.185	3.55967	1.2808	1.6731	0.004008	up
pos	Hydroxydestruxin B	651.407	5.04175	2.2875	0.0108	1.11e-08	down
pos	Sarracine	338.199	7.0563	1.644	0.449	0.01656	down
pos	Drostanolone	337.274	9.80515	1.6043	0.6617	0.000128	down
pos	15beta-Hydroxydesogestrel	359.258	11.9069	2.3643	0.0529	1.48e-08	down
pos	Lycopersiconol	335.258	9.62365	1.0733	0.8054	0.005919	down
pos	Melleolide B	415.211	6.49117	1.3466	1.3367	2.5e-05	up
pos	Tyramine	120.081	2.86587	1.4638	0.6686	0.00084	down
pos	Pantothenic Acid	220.118	2.47822	1.2413	1.2833	0.001386	up
pos	Hexanoylglycine	215.138	2.39057	2.3166	0.1383	3.33e-07	down
neg	1-(4-Hydroxy-3-methoxyphenyl)-5-(4-hydroxyphenyl)-1,4-pentadien-3-one	277.086	0.971583	2.3333	0.0029	5.14e-11	down
neg	Serylglycine	161.057	0.589433	1.9945	0.2507	3.32e-06	down
neg	Alanyl-Glutamine	216.099	0.609933	1.54	0.5231	2.72e-05	down
neg	Meglutol	161.045	1.20573	1.9187	3.555	1.27e-06	up
neg	Aspartylphenylalanine	279.098	1.63655	1.511	0.6784	6.81e-05	down
neg	Pyroglutamyl-Isoleucine	241.119	2.58565	1.7603	0.3001	5.25e-05	down
neg	Epioxylubimin	273.145	3.88592	1.4574	0.3355	4.23e-06	down
neg	Valproic acid glucuronide	685.299	5.09552	1.437	0.5367	0.001092	down
neg	D-Glucosaminide	500.208	5.59582	1.2619	0.3655	0.02641	down
neg	Met-TyrMe-OH	433.111	6.1573	1.4257	0.5593	0.000218	down
neg	Olitorin	695.329	6.72343	1.444	0.4835	0.0006945	down
neg	Brassica napus non-fluorescent chlorophyll catabolite 3	665.245	7.13923	1.8728	0.1887	0.01183	down
neg	PE(15:0/20:0)	778.559	11.631	1.1407	1.23	5.41e-05	up
neg	LysoPC(22:1(13Z))	622.409	9.63527	1.1111	1.1543	0.0003525	up
neg	4-Deoxyphysalolactone	503.223	7.56788	1.6974	0.3603	0.0002447	down
neg	Flunisolide	469.179	7.15807	1.4415	2.0484	0.00112	up
neg	Melleolide	421.161	6.65793	1.6791	2.0014	6.94e-07	up
neg	Lyciumoside VIII	667.325	6.19462	2.3383	0.0955	3.56e-06	down
neg	Convalloside	693.313	5.70882	2.1868	0.2916	8.7e-07	down
neg	Eriojaposide B	537.232	5.15252	1.6881	0.3023	0.0006858	down
neg	4-Hydroxybenzyl isothiocyanate rhamnoside	356.083	3.33678	1.6057	2.1776	3.63e-05	up
neg	Gluten exorphin B5	693.224	3.0093	2.0843	0.3936	0.0002061	down
neg	Valyl-Valine	215.14	1.50872	1.4241	0.6298	0.0006629	down
neg	Ochratoxin B	414.12	1.01325	1.129	0.7222	0.01502	down
neg	Glutamylaspartic acid	307.077	0.992083	1.3715	1.7819	9.7e-05	up
neg	4'-Hydroxyclobazam	315.057	0.960917	1.6071	1.8579	0.0003871	up
neg	Gamma-delta-Dioxovaleric acid	129.021	0.641933	1.5951	1.9375	0.0003644	up
