# Supplementary material for: Physiological Adaptation of Fenneropenaeus chinensis in Response to Saline–Alkaline Stress Revealed by a Combined Proteomics and Metabolomics Method
Source: Biology (Basel). 2024 Jun 30;13(7):488. doi: 10.3390/biology13070488 (PMC11274245; doi:10.3390/biology13070488)
Supplement: Supplementary file 1 [file biology-13-00488-s001.zip › Table S3. Classification of differential metabolites.xlsx]

## Sheet: CA vs CT
Table S3. Classification of Differential Metabolites (CA vs CT)
Mode	Metabolite	HMDB Superclass	HMDB Class	HMDB Subclass	Regulate
pos	Tyramine	Benzenoids	Benzene and substituted derivatives	Phenethylamines	down
pos	Histidinyl-Lysine	Benzenoids	Phenol ethers	Anisoles	down
pos	3-hydroxyhexanoyl carnitine	Lipids and lipid-like molecules	Fatty Acyls	Fatty acid esters	up
neg	Eriojaposide B	Lipids and lipid-like molecules	Fatty Acyls	Fatty acyl glycosides	down
neg	LysoPC(20:1(11Z))	Lipids and lipid-like molecules	Glycerophospholipids	Glycerophosphocholines	up
neg	LysoPC(22:1(13Z))	Lipids and lipid-like molecules	Glycerophospholipids	Glycerophosphocholines	up
neg	LysoPE(15:0/0:0)	Lipids and lipid-like molecules	Glycerophospholipids	Glycerophosphoethanolamines	up
neg	PE(15:0/20:0)	Lipids and lipid-like molecules	Glycerophospholipids	Glycerophosphoethanolamines	up
pos	Melleolide B	Lipids and lipid-like molecules	Prenol lipids	Sesquiterpenoids	up
neg	Epioxylubimin	Lipids and lipid-like molecules	Prenol lipids	Sesquiterpenoids	down
neg	Melleolide	Lipids and lipid-like molecules	Prenol lipids	Sesquiterpenoids	up
pos	Unknown 370	Lipids and lipid-like molecules	Prenol lipids	Sesterterpenoids	down
pos	Sonchuionoside C	Lipids and lipid-like molecules	Prenol lipids	Terpene glycosides	down
pos	Lucyoside M	Lipids and lipid-like molecules	Prenol lipids	Terpene glycosides	down
neg	Lyciumoside VIII	Lipids and lipid-like molecules	Prenol lipids	Terpene glycosides	down
pos	Drostanolone	Lipids and lipid-like molecules	Steroids and steroid derivatives	Androstane steroids	down
pos	15beta-Hydroxydesogestrel	Lipids and lipid-like molecules	Steroids and steroid derivatives	Estrane steroids	down
neg	Flunisolide	Lipids and lipid-like molecules	Steroids and steroid derivatives	Hydroxysteroids	up
pos	Lycopersiconol	Lipids and lipid-like molecules	Steroids and steroid derivatives	Pregnane steroids	down
neg	Olitorin	Lipids and lipid-like molecules	Steroids and steroid derivatives	Steroid lactones	down
neg	4-Deoxyphysalolactone	Lipids and lipid-like molecules	Steroids and steroid derivatives	Steroid lactones	down
neg	Convalloside	Lipids and lipid-like molecules	Steroids and steroid derivatives	Steroid lactones	down
pos	Hexanoylglycine	Organic acids and derivatives	Carboxylic acids and derivatives	Amino acids, peptides, and analogues	down
neg	Serylglycine	Organic acids and derivatives	Carboxylic acids and derivatives	Amino acids, peptides, and analogues	down
neg	Alanyl-Glutamine	Organic acids and derivatives	Carboxylic acids and derivatives	Amino acids, peptides, and analogues	down
neg	Aspartylphenylalanine	Organic acids and derivatives	Carboxylic acids and derivatives	Amino acids, peptides, and analogues	down
neg	Gluten exorphin B5	Organic acids and derivatives	Carboxylic acids and derivatives	Amino acids, peptides, and analogues	down
neg	Valyl-Valine	Organic acids and derivatives	Carboxylic acids and derivatives	Amino acids, peptides, and analogues	down
neg	Gamma-delta-Dioxovaleric acid	Organic acids and derivatives	Keto acids and derivatives	Gamma-keto acids and derivatives	up
pos	Hydroxydestruxin B	Organic acids and derivatives	Peptidomimetics	Depsipeptides	down
neg	Glutamylaspartic acid	Organic acids and derivatives	Peptidomimetics	Hybrid peptides	up
pos	Pantothenic Acid	Organic oxygen compounds	Organooxygen compounds	Alcohols and polyols	up
neg	Valproic acid glucuronide	Organic oxygen compounds	Organooxygen compounds	Carbohydrates and carbohydrate conjugates	down
neg	D-Glucosaminide	Organic oxygen compounds	Organooxygen compounds	Carbohydrates and carbohydrate conjugates	down
neg	Leukotriene D5	Organic oxygen compounds	Organooxygen compounds	Carbohydrates and carbohydrate conjugates	down
neg	4-Hydroxybenzyl isothiocyanate rhamnoside	Organic oxygen compounds	Organooxygen compounds	Carbohydrates and carbohydrate conjugates	up
neg	4'-Hydroxyclobazam	Organoheterocyclic compounds	Benzodiazepines	Not Available	up
neg	Brassica napus non-fluorescent chlorophyll catabolite 3	Organoheterocyclic compounds	Tetrapyrroles and derivatives	Not Available	down
neg	1-(4-Hydroxy-3-methoxyphenyl)-5-(4-hydroxyphenyl)-1,4-pentadien-3-one	Phenylpropanoids and polyketides	Cinnamic acids and derivatives	Hydroxycinnamic acids and derivatives	down
neg	Ochratoxin B	Phenylpropanoids and polyketides	Ochratoxins and related substances	Not Available	down
pos	Lumichrome	-	-	-	up
pos	Senecivernine	-	-	-	down
pos	Secologanate	-	-	-	up
pos	Lipoxin E4	-	-	-	up
pos	Sarracine	-	-	-	down
pos	Cer(d16:1/20:0)	-	-	-	down
neg	Meglutol	-	-	-	up
neg	Pyroglutamyl-Isoleucine	-	-	-	down
neg	Met-TyrMe-OH	-	-	-	down
neg	PE(18:1(9Z)/0:0)	-	-	-	up

## Sheet: CP vs CT
Table S3. Classification of Differential Metabolites (CP vs CT)
Mode	Metabolite	HMDB Superclass	HMDB Class	HMDB Subclass	Regulate
neg	Cytochalasin Ppho	Alkaloids and derivatives	Cytochalasans	Not Available	up
pos	N-Methylporphyroxine	Alkaloids and derivatives	Rhoeadine alkaloids	Not Available	down
pos	2-Hydroxy-6-tridecylbenzoic acid	Benzenoids	Benzene and substituted derivatives	Benzoic acids and derivatives	up
pos	Ginkgoic acid	Benzenoids	Benzene and substituted derivatives	Benzoic acids and derivatives	down
neg	Alpha-Trichloromethylbenzyl acetate	Benzenoids	Benzene and substituted derivatives	Benzyloxycarbonyls	up
neg	Ouabain	Benzenoids	Benzene and substituted derivatives	Diphenylmethanes	down
pos	27-O-demethylrifabutin	Benzenoids	Benzene and substituted derivatives	Not Available	down
pos	Tyramine	Benzenoids	Benzene and substituted derivatives	Phenethylamines	down
neg	E-10-Hydroxyamitriptyline	Benzenoids	Dibenzocycloheptenes	Not Available	up
pos	Histidinyl-Lysine	Benzenoids	Phenol ethers	Anisoles	down
pos	3-(3,4-dihydroxyphenyl)-N-(3-oxopropyl)propanimidic acid	Benzenoids	Phenols	Benzenediols	down
neg	Adipostatin A	Benzenoids	Phenols	Benzenediols	up
pos	MG(0:0/20:5(5Z,8Z,11Z,14Z,17Z)/0:0)	Lipids and lipid-like molecules	Endocannabinoids	Not Available	down
pos	16(R)-HETE	Lipids and lipid-like molecules	Fatty Acyls	Eicosanoids	down
pos	13,14-Dihydro-15-keto-PGE2	Lipids and lipid-like molecules	Fatty Acyls	Eicosanoids	up
pos	Leukotriene E3	Lipids and lipid-like molecules	Fatty Acyls	Eicosanoids	up
pos	(5S)-hydroperoxy-18-hydroxy-EPE	Lipids and lipid-like molecules	Fatty Acyls	Eicosanoids	up
neg	15-deoxy-delta12,14-Prostaglandin J2-2-glycerol ester	Lipids and lipid-like molecules	Fatty Acyls	Eicosanoids	up
neg	9-HEPE	Lipids and lipid-like molecules	Fatty Acyls	Eicosanoids	up
pos	3-hydroxyhexanoyl carnitine	Lipids and lipid-like molecules	Fatty Acyls	Fatty acid esters	up
pos	2-Methylbutyroylcarnitine	Lipids and lipid-like molecules	Fatty Acyls	Fatty acid esters	up
pos	3-?Methyl-?5-?pentyl-2-?furantridecanoic acid	Lipids and lipid-like molecules	Fatty Acyls	Fatty acids and conjugates	down
pos	Arachidonic acid	Lipids and lipid-like molecules	Fatty Acyls	Fatty acids and conjugates	up
neg	(S)-10,16-Dihydroxyhexadecanoic acid	Lipids and lipid-like molecules	Fatty Acyls	Fatty acids and conjugates	up
neg	5-Butyl-3,4-dimethyl-2-furanundecanoic acid	Lipids and lipid-like molecules	Fatty Acyls	Fatty acids and conjugates	up
neg	12,15-Epoxy-13,14-dimethyloctadeca-12,14,16-trienoic acid	Lipids and lipid-like molecules	Fatty Acyls	Fatty acids and conjugates	up
neg	10,20-Dihydroxyeicosanoic acid	Lipids and lipid-like molecules	Fatty Acyls	Fatty acids and conjugates	up
neg	Tetranor 12-HETE	Lipids and lipid-like molecules	Fatty Acyls	Fatty acids and conjugates	up
pos	Methyl (3x,4E,10R)-3,10-dihydroxy-4,11-dodecadiene-6,8-diynoate 10-glucoside	Lipids and lipid-like molecules	Fatty Acyls	Fatty acyl glycosides	up
neg	Eriojaposide B	Lipids and lipid-like molecules	Fatty Acyls	Fatty acyl glycosides	down
neg	4-Hydroxynonenal	Lipids and lipid-like molecules	Fatty Acyls	Fatty alcohols	up
pos	MG(0:0/18:3(9Z,12Z,15Z)/0:0)	Lipids and lipid-like molecules	Fatty Acyls	Lineolic acids and derivatives	down
pos	Methyl linoleate	Lipids and lipid-like molecules	Fatty Acyls	Lineolic acids and derivatives	down
pos	13-HOTE	Lipids and lipid-like molecules	Fatty Acyls	Lineolic acids and derivatives	up
pos	MG(20:1(11Z)/0:0/0:0)	Lipids and lipid-like molecules	Glycerolipids	Monoradylglycerols	down
pos	MG(20:2(11Z,14Z)/0:0/0:0)	Lipids and lipid-like molecules	Glycerolipids	Monoradylglycerols	down
pos	MG(22:4(7Z,10Z,13Z,16Z)/0:0/0:0)	Lipids and lipid-like molecules	Glycerolipids	Monoradylglycerols	down
pos	MG(0:0/22:5(4Z,7Z,10Z,13Z,16Z)/0:0)	Lipids and lipid-like molecules	Glycerolipids	Monoradylglycerols	down
pos	MG(20:3(5Z,8Z,11Z)/0:0/0:0)	Lipids and lipid-like molecules	Glycerolipids	Monoradylglycerols	down
pos	1-(11Z-eicosenoyl)-glycero-3-phosphate	Lipids and lipid-like molecules	Glycerophospholipids	Glycerophosphates	up
neg	LysoPC(22:1(13Z))	Lipids and lipid-like molecules	Glycerophospholipids	Glycerophosphocholines	up
neg	LysoPE(0:0/18:1(11Z))	Lipids and lipid-like molecules	Glycerophospholipids	Glycerophosphoethanolamines	up
neg	LysoPE(18:0/0:0)	Lipids and lipid-like molecules	Glycerophospholipids	Glycerophosphoethanolamines	up
neg	LysoPE(0:0/24:1(15Z))	Lipids and lipid-like molecules	Glycerophospholipids	Glycerophosphoethanolamines	up
neg	PE(15:0/20:0)	Lipids and lipid-like molecules	Glycerophospholipids	Glycerophosphoethanolamines	up
neg	PE-NMe2(18:2(9Z,12Z)/22:4(7Z,10Z,13Z,16Z))	Lipids and lipid-like molecules	Glycerophospholipids	Glycerophosphoethanolamines	up
neg	1-Oleoylglycerophosphoserine	Lipids and lipid-like molecules	Glycerophospholipids	Glycerophosphoserines	down
pos	Yucalexin P17	Lipids and lipid-like molecules	Prenol lipids	Diterpenoids	up
neg	8alpha-8-Hydroxy-12-oxo-13-abieten-18-oic acid	Lipids and lipid-like molecules	Prenol lipids	Diterpenoids	up
pos	Crispane	Lipids and lipid-like molecules	Prenol lipids	Monoterpenoids	up
pos	Germacrenone	Lipids and lipid-like molecules	Prenol lipids	Sesquiterpenoids	up
pos	Melleolide B	Lipids and lipid-like molecules	Prenol lipids	Sesquiterpenoids	up
neg	Epioxylubimin	Lipids and lipid-like molecules	Prenol lipids	Sesquiterpenoids	down
neg	Melleolide	Lipids and lipid-like molecules	Prenol lipids	Sesquiterpenoids	up
pos	Cinnamoside	Lipids and lipid-like molecules	Prenol lipids	Terpene glycosides	down
pos	Sonchuionoside C	Lipids and lipid-like molecules	Prenol lipids	Terpene glycosides	down
pos	(1S,2S,4R)-p-Menth-8-ene-1,2,10-triol 2-glucoside	Lipids and lipid-like molecules	Prenol lipids	Terpene glycosides	up
neg	Lyciumoside VIII	Lipids and lipid-like molecules	Prenol lipids	Terpene glycosides	down
neg	Goshonoside F3	Lipids and lipid-like molecules	Prenol lipids	Terpene glycosides	down
neg	Medicagenic acid 3-O-beta-D-glucoside	Lipids and lipid-like molecules	Prenol lipids	Terpene glycosides	up
neg	Pyrrhoxanthinol	Lipids and lipid-like molecules	Prenol lipids	Terpene lactones	up
pos	Hoduloside X	Lipids and lipid-like molecules	Prenol lipids	Triterpenoids	down
neg	Sandosapogenol	Lipids and lipid-like molecules	Prenol lipids	Triterpenoids	down
neg	Majoroside F2	Lipids and lipid-like molecules	Prenol lipids	Triterpenoids	down
neg	SM(d18:1/22:1(13Z))	Lipids and lipid-like molecules	Sphingolipids	Phosphosphingolipids	up
pos	Drostanolone	Lipids and lipid-like molecules	Steroids and steroid derivatives	Androstane steroids	down
pos	4-Androstenediol	Lipids and lipid-like molecules	Steroids and steroid derivatives	Androstane steroids	up
pos	Taurocholic acid	Lipids and lipid-like molecules	Steroids and steroid derivatives	Bile acids, alcohols and derivatives	down
pos	12-Ketodeoxycholic acid	Lipids and lipid-like molecules	Steroids and steroid derivatives	Bile acids, alcohols and derivatives	down
pos	Allolithocholic acid	Lipids and lipid-like molecules	Steroids and steroid derivatives	Bile acids, alcohols and derivatives	down
neg	Polyporusterone B	Lipids and lipid-like molecules	Steroids and steroid derivatives	Bile acids, alcohols and derivatives	up
neg	N-[(3a,5b,7a,12a)-3,12-dihydroxy-24-oxo-7-(sulfooxy)cholan-24-yl]-Glycine	Lipids and lipid-like molecules	Steroids and steroid derivatives	Bile acids, alcohols and derivatives	up
neg	Sulfolithocholylglycine	Lipids and lipid-like molecules	Steroids and steroid derivatives	Bile acids, alcohols and derivatives	up
pos	Desogestrel	Lipids and lipid-like molecules	Steroids and steroid derivatives	Estrane steroids	up
pos	15beta-Hydroxydesogestrel	Lipids and lipid-like molecules	Steroids and steroid derivatives	Estrane steroids	down
neg	16-Ketoestradiol	Lipids and lipid-like molecules	Steroids and steroid derivatives	Estrane steroids	down
neg	Cortolone	Lipids and lipid-like molecules	Steroids and steroid derivatives	Hydroxysteroids	up
neg	Flunisolide	Lipids and lipid-like molecules	Steroids and steroid derivatives	Hydroxysteroids	up
pos	Lycopersiconol	Lipids and lipid-like molecules	Steroids and steroid derivatives	Pregnane steroids	down
neg	Difluprednate	Lipids and lipid-like molecules	Steroids and steroid derivatives	Pregnane steroids	down
neg	Desglucocheirotoxol	Lipids and lipid-like molecules	Steroids and steroid derivatives	Steroid lactones	down
neg	Olitorin	Lipids and lipid-like molecules	Steroids and steroid derivatives	Steroid lactones	down
neg	4-Deoxyphysalolactone	Lipids and lipid-like molecules	Steroids and steroid derivatives	Steroid lactones	down
neg	Convalloside	Lipids and lipid-like molecules	Steroids and steroid derivatives	Steroid lactones	down
pos	Trigoneoside XIb	Lipids and lipid-like molecules	Steroids and steroid derivatives	Steroidal glycosides	down
pos	Canarigenin 3-[glucosyl-(1->4)-6-deoxy-alloside]	Lipids and lipid-like molecules	Steroids and steroid derivatives	Steroidal glycosides	down
neg	Cholic acid glucuronide	Lipids and lipid-like molecules	Steroids and steroid derivatives	Steroidal glycosides	down
neg	Hebevinoside XIV	Lipids and lipid-like molecules	Steroids and steroid derivatives	Steroidal glycosides	up
pos	S-Adenosylhomocysteine	Nucleosides, nucleotides, and analogues	5'-deoxyribonucleosides	5'-deoxy-5'-thionucleosides	up
neg	N6-Carbamoyl-L-threonyladenosine	Nucleosides, nucleotides, and analogues	Purine nucleosides	Not Available	down
pos	Deoxyinosine	Nucleosides, nucleotides, and analogues	Purine nucleosides	Purine 2'-deoxyribonucleosides	down
pos	Ribothymidine	Nucleosides, nucleotides, and analogues	Pyrimidine nucleosides	Not Available	down
neg	Physalolactone	Nucleosides, nucleotides, and analogues	Pyrimidine nucleotides	Pyrimidine ribonucleotides	down
pos	Queuosine	Nucleosides, nucleotides, and analogues	Pyrrolopyrimidine nucleosides and nucleotides	Not Available	down
pos	L-erythro-4-Hydroxyarginine	Organic acids and derivatives	Carboxylic acids and derivatives	Amino acids, peptides, and analogues	down
pos	Glycylproline	Organic acids and derivatives	Carboxylic acids and derivatives	Amino acids, peptides, and analogues	down
pos	L-N-(1H-Indol-3-ylacetyl)glutamic acid	Organic acids and derivatives	Carboxylic acids and derivatives	Amino acids, peptides, and analogues	down
pos	Glycyl-Isoleucine	Organic acids and derivatives	Carboxylic acids and derivatives	Amino acids, peptides, and analogues	down
pos	Isoleucyl-Arginine	Organic acids and derivatives	Carboxylic acids and derivatives	Amino acids, peptides, and analogues	down
pos	Tyrosyl-Isoleucine	Organic acids and derivatives	Carboxylic acids and derivatives	Amino acids, peptides, and analogues	down
pos	Histidinyl-Tryptophan	Organic acids and derivatives	Carboxylic acids and derivatives	Amino acids, peptides, and analogues	down
pos	Phenylalanyl-Tryptophan	Organic acids and derivatives	Carboxylic acids and derivatives	Amino acids, peptides, and analogues	down
pos	S-(11-hydroxy-9-deoxy-delta12-PGD2)-glutathione	Organic acids and derivatives	Carboxylic acids and derivatives	Amino acids, peptides, and analogues	up
pos	Palmitoylglycine	Organic acids and derivatives	Carboxylic acids and derivatives	Amino acids, peptides, and analogues	up
pos	Isoleucyl-Leucine	Organic acids and derivatives	Carboxylic acids and derivatives	Amino acids, peptides, and analogues	down
pos	Phenylalanyl-Isoleucine	Organic acids and derivatives	Carboxylic acids and derivatives	Amino acids, peptides, and analogues	down
pos	L-phenylalanyl-L-hydroxyproline	Organic acids and derivatives	Carboxylic acids and derivatives	Amino acids, peptides, and analogues	down
pos	Hexanoylglycine	Organic acids and derivatives	Carboxylic acids and derivatives	Amino acids, peptides, and analogues	down
pos	Isoleucyl-Lysine	Organic acids and derivatives	Carboxylic acids and derivatives	Amino acids, peptides, and analogues	down
pos	Ne,Ne dimethyllysine	Organic acids and derivatives	Carboxylic acids and derivatives	Amino acids, peptides, and analogues	down
pos	Serylmethionine	Organic acids and derivatives	Carboxylic acids and derivatives	Amino acids, peptides, and analogues	down
pos	Ergothioneine	Organic acids and derivatives	Carboxylic acids and derivatives	Amino acids, peptides, and analogues	down
pos	Isoputreanine	Organic acids and derivatives	Carboxylic acids and derivatives	Amino acids, peptides, and analogues	up
neg	Isoleucyl-Glutamine	Organic acids and derivatives	Carboxylic acids and derivatives	Amino acids, peptides, and analogues	down
neg	Glycyl-Methionine	Organic acids and derivatives	Carboxylic acids and derivatives	Amino acids, peptides, and analogues	down
neg	Valyl-Proline	Organic acids and derivatives	Carboxylic acids and derivatives	Amino acids, peptides, and analogues	down
neg	Seryllysine	Organic acids and derivatives	Carboxylic acids and derivatives	Amino acids, peptides, and analogues	down
neg	Serylglycine	Organic acids and derivatives	Carboxylic acids and derivatives	Amino acids, peptides, and analogues	down
neg	Alanyl-Glutamine	Organic acids and derivatives	Carboxylic acids and derivatives	Amino acids, peptides, and analogues	down
neg	Alanyl-Hydroxyproline	Organic acids and derivatives	Carboxylic acids and derivatives	Amino acids, peptides, and analogues	down
neg	Isoleucyl-Serine	Organic acids and derivatives	Carboxylic acids and derivatives	Amino acids, peptides, and analogues	down
neg	Methionyl-Serine	Organic acids and derivatives	Carboxylic acids and derivatives	Amino acids, peptides, and analogues	down
neg	Alanyl-Proline	Organic acids and derivatives	Carboxylic acids and derivatives	Amino acids, peptides, and analogues	down
neg	D-4'-Phosphopantothenate	Organic acids and derivatives	Carboxylic acids and derivatives	Amino acids, peptides, and analogues	up
neg	Aspartyl-Methionine	Organic acids and derivatives	Carboxylic acids and derivatives	Amino acids, peptides, and analogues	down
neg	Glutamylmethionine	Organic acids and derivatives	Carboxylic acids and derivatives	Amino acids, peptides, and analogues	down
neg	(gamma-Glutamyl-gamma-glutamyl)-S-methylcysteine	Organic acids and derivatives	Carboxylic acids and derivatives	Amino acids, peptides, and analogues	down
neg	(2S,3'S)-alpha-Amino-2-carboxy-5-oxo-1-pyrrolidinebutanoic acid	Organic acids and derivatives	Carboxylic acids and derivatives	Amino acids, peptides, and analogues	down
neg	Glutaminylphenylalanine	Organic acids and derivatives	Carboxylic acids and derivatives	Amino acids, peptides, and analogues	down
neg	S-(PGA2)-glutathione	Organic acids and derivatives	Carboxylic acids and derivatives	Amino acids, peptides, and analogues	down
neg	Aspartylphenylalanine	Organic acids and derivatives	Carboxylic acids and derivatives	Amino acids, peptides, and analogues	down
neg	Asparaginyl-Isoleucine	Organic acids and derivatives	Carboxylic acids and derivatives	Amino acids, peptides, and analogues	down
neg	Seryltryptophan	Organic acids and derivatives	Carboxylic acids and derivatives	Amino acids, peptides, and analogues	down
neg	Aspartyl-Tryptophan	Organic acids and derivatives	Carboxylic acids and derivatives	Amino acids, peptides, and analogues	down
neg	Dynorphin A (6-8)	Organic acids and derivatives	Carboxylic acids and derivatives	Amino acids, peptides, and analogues	up
neg	Leu-Leu-Leu	Organic acids and derivatives	Carboxylic acids and derivatives	Amino acids, peptides, and analogues	down
neg	Gluten exorphin B5	Organic acids and derivatives	Carboxylic acids and derivatives	Amino acids, peptides, and analogues	down
neg	Glutamyltryptophan	Organic acids and derivatives	Carboxylic acids and derivatives	Amino acids, peptides, and analogues	down
neg	Glycyl-Tryptophan	Organic acids and derivatives	Carboxylic acids and derivatives	Amino acids, peptides, and analogues	down
neg	Glutamyltyrosine	Organic acids and derivatives	Carboxylic acids and derivatives	Amino acids, peptides, and analogues	up
neg	Isoleucylproline	Organic acids and derivatives	Carboxylic acids and derivatives	Amino acids, peptides, and analogues	down
neg	Isoleucyl-Tyrosine	Organic acids and derivatives	Carboxylic acids and derivatives	Amino acids, peptides, and analogues	down
neg	Glycyl-Phenylalanine	Organic acids and derivatives	Carboxylic acids and derivatives	Amino acids, peptides, and analogues	down
neg	Serylphenylalanine	Organic acids and derivatives	Carboxylic acids and derivatives	Amino acids, peptides, and analogues	down
neg	Valyl-Tyrosine	Organic acids and derivatives	Carboxylic acids and derivatives	Amino acids, peptides, and analogues	down
neg	Hydroxyprolyl-Lysine	Organic acids and derivatives	Carboxylic acids and derivatives	Amino acids, peptides, and analogues	down
neg	Indoleacetyl glutamine	Organic acids and derivatives	Carboxylic acids and derivatives	Amino acids, peptides, and analogues	down
neg	Valyl-Valine	Organic acids and derivatives	Carboxylic acids and derivatives	Amino acids, peptides, and analogues	down
neg	Threoninyl-Tyrosine	Organic acids and derivatives	Carboxylic acids and derivatives	Amino acids, peptides, and analogues	down
neg	Glutaminylproline	Organic acids and derivatives	Carboxylic acids and derivatives	Amino acids, peptides, and analogues	down
neg	N6-Acetyl-L-lysine	Organic acids and derivatives	Carboxylic acids and derivatives	Amino acids, peptides, and analogues	down
neg	Threoninyl-Methionine	Organic acids and derivatives	Carboxylic acids and derivatives	Amino acids, peptides, and analogues	down
neg	Gamma-Glutamylglutamic acid	Organic acids and derivatives	Carboxylic acids and derivatives	Amino acids, peptides, and analogues	down
neg	Valyl-Cysteine	Organic acids and derivatives	Carboxylic acids and derivatives	Amino acids, peptides, and analogues	down
neg	Glycyl-Valine	Organic acids and derivatives	Carboxylic acids and derivatives	Amino acids, peptides, and analogues	down
neg	Methionyl-Arginine	Organic acids and derivatives	Carboxylic acids and derivatives	Amino acids, peptides, and analogues	down
neg	Gamma-Glutamylvaline	Organic acids and derivatives	Carboxylic acids and derivatives	Amino acids, peptides, and analogues	down
neg	L-cis-3-Amino-2-pyrrolidinecarboxylic acid	Organic acids and derivatives	Carboxylic acids and derivatives	Amino acids, peptides, and analogues	down
neg	L-2-Amino-3-(1-pyrazolyl)propanoic acid	Organic acids and derivatives	Carboxylic acids and derivatives	Amino acids, peptides, and analogues	down
neg	Glutamylhistidine	Organic acids and derivatives	Carboxylic acids and derivatives	Amino acids, peptides, and analogues	down
neg	Cis-3-Hexenyl lactate	Organic acids and derivatives	Carboxylic acids and derivatives	Carboxylic acid derivatives	up
neg	Succinic acid	Organic acids and derivatives	Carboxylic acids and derivatives	Dicarboxylic acids and derivatives	up
neg	Citric acid	Organic acids and derivatives	Carboxylic acids and derivatives	Tricarboxylic acids and derivatives	up
neg	Gamma-delta-Dioxovaleric acid	Organic acids and derivatives	Keto acids and derivatives	Gamma-keto acids and derivatives	up
neg	Oxoadipic acid	Organic acids and derivatives	Keto acids and derivatives	Medium-chain keto acids and derivatives	up
pos	Methylphosphate	Organic acids and derivatives	Organic phosphoric acids and derivatives	Phosphate esters	down
pos	Taurine	Organic acids and derivatives	Organic sulfonic acids and derivatives	Organosulfonic acids and derivatives	up
neg	2-Methyl-2-[(1-oxo-2-propenyl)amino]-1-propanesulfonic acid	Organic acids and derivatives	Organic sulfonic acids and derivatives	Organosulfonic acids and derivatives	up
neg	Tyramine-O-sulfate	Organic acids and derivatives	Organic sulfuric acids and derivatives	Arylsulfates	up
pos	Hydroxydestruxin B	Organic acids and derivatives	Peptidomimetics	Depsipeptides	down
neg	L-beta-aspartyl-L-leucine	Organic acids and derivatives	Peptidomimetics	Hybrid peptides	down
neg	Gamma-Glutamyl-S-methylcysteinyl-beta-alanine	Organic acids and derivatives	Peptidomimetics	Hybrid peptides	down
neg	Glutamylaspartic acid	Organic acids and derivatives	Peptidomimetics	Hybrid peptides	up
pos	Stearoylethanolamide	Organic nitrogen compounds	Organonitrogen compounds	Amines	down
pos	Labienoxime	Organic nitrogen compounds	Organonitrogen compounds	Oximes	down
pos	Pantothenic Acid	Organic oxygen compounds	Organooxygen compounds	Alcohols and polyols	up
neg	4-Hydroxycyclohexylcarboxylic acid	Organic oxygen compounds	Organooxygen compounds	Alcohols and polyols	up
pos	Chondroitin D-glucuronate	Organic oxygen compounds	Organooxygen compounds	Carbohydrates and carbohydrate conjugates	up
pos	(E)-Casimiroedine	Organic oxygen compounds	Organooxygen compounds	Carbohydrates and carbohydrate conjugates	down
pos	N-Acetylmannosamine	Organic oxygen compounds	Organooxygen compounds	Carbohydrates and carbohydrate conjugates	up
pos	Glucosamine	Organic oxygen compounds	Organooxygen compounds	Carbohydrates and carbohydrate conjugates	up
neg	4-O-Methylgalactinol	Organic oxygen compounds	Organooxygen compounds	Carbohydrates and carbohydrate conjugates	down
neg	Valproic acid glucuronide	Organic oxygen compounds	Organooxygen compounds	Carbohydrates and carbohydrate conjugates	down
neg	D-Glucosaminide	Organic oxygen compounds	Organooxygen compounds	Carbohydrates and carbohydrate conjugates	down
neg	Niazimin A	Organic oxygen compounds	Organooxygen compounds	Carbohydrates and carbohydrate conjugates	down
neg	4-Hydroxybenzyl isothiocyanate rhamnoside	Organic oxygen compounds	Organooxygen compounds	Carbohydrates and carbohydrate conjugates	up
neg	N-Acetyl-b-glucosaminylamine	Organic oxygen compounds	Organooxygen compounds	Carbohydrates and carbohydrate conjugates	down
neg	Benzoquinoneacetic acid	Organic oxygen compounds	Organooxygen compounds	Carbonyl compounds	up
pos	Spirolide C	Organoheterocyclic compounds	Azepines	Not Available	down
pos	2-Methyl-4-propyloxazole	Organoheterocyclic compounds	Azoles	Oxazoles	down
neg	4'-Hydroxyclobazam	Organoheterocyclic compounds	Benzodiazepines	Not Available	up
neg	4-(3,4-Methylenedioxyphenyl)-2-butanone	Organoheterocyclic compounds	Benzodioxoles	Not Available	up
neg	Biotin	Organoheterocyclic compounds	Biotin and derivatives	Not Available	down
pos	2,3-dihydrobenzofuran	Organoheterocyclic compounds	Coumarans	Not Available	up
pos	Hypoxanthine	Organoheterocyclic compounds	Imidazopyrimidines	Purines and purine derivatives	up
neg	Uric acid	Organoheterocyclic compounds	Imidazopyrimidines	Purines and purine derivatives	up
neg	Indolelactic acid	Organoheterocyclic compounds	Indoles and derivatives	Indolyl carboxylic acids and derivatives	up
neg	Bufotenin	Organoheterocyclic compounds	Indoles and derivatives	Tryptamines and derivatives	up
neg	Norzolmitripan	Organoheterocyclic compounds	Indoles and derivatives	Tryptamines and derivatives	down
neg	Epoxyeremopetasinorol	Organoheterocyclic compounds	Oxanes	Not Available	up
pos	Deoxyartemsinin	Organoheterocyclic compounds	Oxepanes	Not Available	down
neg	8-hydroxymirtazapine	Organoheterocyclic compounds	Piperazinoazepines	Not Available	down
pos	1,4'-Bipiperidine-1'-carboxylic acid	Organoheterocyclic compounds	Piperidines	Piperidinecarboxylic acids and derivatives	down
pos	Isoxanthopterin	Organoheterocyclic compounds	Pteridines and derivatives	Pterins and derivatives	up
neg	Brassica napus non-fluorescent chlorophyll catabolite 3	Organoheterocyclic compounds	Tetrapyrroles and derivatives	Not Available	down
neg	3-Methylcyclohexanethiol	Organosulfur compounds	Thiols	Alkylthiols	up
pos	Feruloylcholine	Phenylpropanoids and polyketides	Cinnamic acids and derivatives	Hydroxycinnamic acids and derivatives	up
pos	3-(4-hydroxyphenyl)-N-(4-oxobutyl)prop-2-enimidic acid	Phenylpropanoids and polyketides	Cinnamic acids and derivatives	Hydroxycinnamic acids and derivatives	down
neg	1-(4-Hydroxy-3-methoxyphenyl)-5-(4-hydroxyphenyl)-1,4-pentadien-3-one	Phenylpropanoids and polyketides	Cinnamic acids and derivatives	Hydroxycinnamic acids and derivatives	down
neg	N-trans-Feruloyl-4-O-methyldopamine	Phenylpropanoids and polyketides	Cinnamic acids and derivatives	Hydroxycinnamic acids and derivatives	down
neg	1-O-Sinapoylglucose	Phenylpropanoids and polyketides	Cinnamic acids and derivatives	Hydroxycinnamic acids and derivatives	up
neg	Wampetin	Phenylpropanoids and polyketides	Coumarins and derivatives	Furanocoumarins	up
pos	Clausarinol	Phenylpropanoids and polyketides	Coumarins and derivatives	Pyranocoumarins	up
neg	Khelmarin D	Phenylpropanoids and polyketides	Coumarins and derivatives	Pyranocoumarins	up
neg	4beta-(2-Aminoethylthio)epicatechin 3-gallate	Phenylpropanoids and polyketides	Flavonoids	Flavans	up
neg	Gancaonin Q	Phenylpropanoids and polyketides	Flavonoids	Flavones	down
neg	4'-O-Methyldelphinidin 3-O-beta-D-glucoside	Phenylpropanoids and polyketides	Flavonoids	Flavonoid glycosides	up
neg	(-)-epicatechin-3'-O-glucuronide	Phenylpropanoids and polyketides	Flavonoids	Flavonoid glycosides	up
pos	Prunitrin	Phenylpropanoids and polyketides	Isoflavonoids	Isoflavonoid O-glycosides	up
neg	(R)-Hispaglabridin A	Phenylpropanoids and polyketides	Isoflavonoids	Pyranoisoflavonoids	up
pos	Yuzu lactone	Phenylpropanoids and polyketides	Macrolides and analogues	Not Available	up
neg	Ochratoxin B	Phenylpropanoids and polyketides	Ochratoxins and related substances	Not Available	down
neg	Hydroxyphenyllactic acid	Phenylpropanoids and polyketides	Phenylpropanoic acids	Not Available	up
neg	6-Hydroxy-4-methoxy-3-(3-methyl-2-butenyl)-2-(2-phenylethenyl)benzoic acid	Phenylpropanoids and polyketides	Stilbenes	Not Available	down
pos	Tetracycline	Phenylpropanoids and polyketides	Tetracyclines	Not Available	down
pos	(±)16-HETE	-	-	-	up
pos	1-AG	-	-	-	down
pos	(±)14(15)-EET methyl ester	-	-	-	up
pos	Incensole oxide	-	-	-	up
pos	Bisdeallyalmitrine	-	-	-	down
pos	Lumichrome	-	-	-	up
pos	Hexadecyl Acetyl Glycerol	-	-	-	down
pos	Palmitoyl Ethanolamide	-	-	-	down
pos	MG(18:2(9Z,12Z)/0:0/0:0)[rac]	-	-	-	down
pos	11beta-PGE2	-	-	-	up
pos	Diprenorphine	-	-	-	down
pos	2E,7-Octadienyl acetate	-	-	-	up
pos	Senecivernine	-	-	-	down
pos	6-hydroxysphingosine	-	-	-	down
pos	Heptadecanoyl Ethanolamide	-	-	-	down
pos	Eicosanedioic acid	-	-	-	down
pos	D-erythro-Sphingosine C-17	-	-	-	down
pos	Caldine	-	-	-	up
pos	Secologanate	-	-	-	up
pos	3-Acetylnerbowdine	-	-	-	down
pos	Fulvine	-	-	-	down
pos	Riddelline	-	-	-	down
pos	Sarracine	-	-	-	down
pos	Glycerophospho-N-Palmitoyl Ethanolamine	-	-	-	up
pos	Dihydroceramide C2	-	-	-	down
pos	24,24-difluoro-1alpha,25-dihydroxy-26,27-dimethylvitamin D3	-	-	-	down
pos	7-OXOCALLITRISIC ACID, METHYL ESTER	-	-	-	up
pos	Asp-Phe methyl ester	-	-	-	down
pos	N-Acetyltyramine	-	-	-	down
pos	ALANYL-dl-PHENYLALANINE	-	-	-	down
pos	Succinoadenosine	-	-	-	up
pos	Guanidylic acid (guanosine monophosphate)	-	-	-	up
neg	8(S)-HETE	-	-	-	up
neg	17-keto-7(Z),10(Z),13(Z),15(E),19(Z)-Docosapentaenoic Acid	-	-	-	up
neg	8(S)-HETrE	-	-	-	up
neg	CAY10410	-	-	-	up
neg	L-Leucyl-L- Alanine	-	-	-	down
neg	Meglutol	-	-	-	up
neg	Pyroglutamyl-Isoleucine	-	-	-	down
neg	Asp-Phe	-	-	-	down
neg	Met-TyrMe-OH	-	-	-	down
neg	6-keto PGE1	-	-	-	down
neg	12-epi Leukotriene B3	-	-	-	up
neg	O-Desmethylvenlafaxine glucuronide	-	-	-	down
neg	5'-S-Methylthioadenosine	-	-	-	up
neg	Nalpha-Acetyl-L-Lysine	-	-	-	down
neg	CAMP	-	-	-	down

## Sheet: Common
Table S3. Classification of Common Differential Metabolites
Mode	Metabolite	HMDB Superclass	HMDB Class	HMDB Subclass	Regulate
neg	Ochratoxin B	Phenylpropanoids and polyketides	Ochratoxins and related substances	Not Available	down
neg	1-(4-Hydroxy-3-methoxyphenyl)-5-(4-hydroxyphenyl)-1,4-pentadien-3-one	Phenylpropanoids and polyketides	Cinnamic acids and derivatives	Hydroxycinnamic acids and derivatives	down
neg	Brassica napus non-fluorescent chlorophyll catabolite 3	Organoheterocyclic compounds	Tetrapyrroles and derivatives	Not Available	down
neg	4'-Hydroxyclobazam	Organoheterocyclic compounds	Benzodiazepines	Not Available	up
neg	Valproic acid glucuronide	Organic oxygen compounds	Organooxygen compounds	Carbohydrates and carbohydrate conjugates	down
neg	D-Glucosaminide	Organic oxygen compounds	Organooxygen compounds	Carbohydrates and carbohydrate conjugates	down
neg	4-Hydroxybenzyl isothiocyanate rhamnoside	Organic oxygen compounds	Organooxygen compounds	Carbohydrates and carbohydrate conjugates	up
pos	Pantothenic Acid	Organic oxygen compounds	Organooxygen compounds	Alcohols and polyols	up
neg	Glutamylaspartic acid	Organic acids and derivatives	Peptidomimetics	Hybrid peptides	up
pos	Hydroxydestruxin B	Organic acids and derivatives	Peptidomimetics	Depsipeptides	down
neg	Gamma-delta-Dioxovaleric acid	Organic acids and derivatives	Keto acids and derivatives	Gamma-keto acids and derivatives	up
pos	Hexanoylglycine	Organic acids and derivatives	Carboxylic acids and derivatives	Amino acids, peptides, and analogues	down
neg	Serylglycine	Organic acids and derivatives	Carboxylic acids and derivatives	Amino acids, peptides, and analogues	down
neg	Alanyl-Glutamine	Organic acids and derivatives	Carboxylic acids and derivatives	Amino acids, peptides, and analogues	down
neg	Aspartylphenylalanine	Organic acids and derivatives	Carboxylic acids and derivatives	Amino acids, peptides, and analogues	down
neg	Gluten exorphin B5	Organic acids and derivatives	Carboxylic acids and derivatives	Amino acids, peptides, and analogues	down
neg	Valyl-Valine	Organic acids and derivatives	Carboxylic acids and derivatives	Amino acids, peptides, and analogues	down
neg	Olitorin	Lipids and lipid-like molecules	Steroids and steroid derivatives	Steroid lactones	down
neg	4-Deoxyphysalolactone	Lipids and lipid-like molecules	Steroids and steroid derivatives	Steroid lactones	down
neg	Convalloside	Lipids and lipid-like molecules	Steroids and steroid derivatives	Steroid lactones	down
pos	Lycopersiconol	Lipids and lipid-like molecules	Steroids and steroid derivatives	Pregnane steroids	down
neg	Flunisolide	Lipids and lipid-like molecules	Steroids and steroid derivatives	Hydroxysteroids	up
pos	15beta-Hydroxydesogestrel	Lipids and lipid-like molecules	Steroids and steroid derivatives	Estrane steroids	down
pos	Drostanolone	Lipids and lipid-like molecules	Steroids and steroid derivatives	Androstane steroids	down
pos	Sonchuionoside C	Lipids and lipid-like molecules	Prenol lipids	Terpene glycosides	down
neg	Lyciumoside VIII	Lipids and lipid-like molecules	Prenol lipids	Terpene glycosides	down
pos	Melleolide B	Lipids and lipid-like molecules	Prenol lipids	Sesquiterpenoids	up
neg	Epioxylubimin	Lipids and lipid-like molecules	Prenol lipids	Sesquiterpenoids	down
neg	Melleolide	Lipids and lipid-like molecules	Prenol lipids	Sesquiterpenoids	up
neg	PE(15:0/20:0)	Lipids and lipid-like molecules	Glycerophospholipids	Glycerophosphoethanolamines	up
neg	LysoPC(22:1(13Z))	Lipids and lipid-like molecules	Glycerophospholipids	Glycerophosphocholines	up
neg	Eriojaposide B	Lipids and lipid-like molecules	Fatty Acyls	Fatty acyl glycosides	down
pos	3-hydroxyhexanoyl carnitine	Lipids and lipid-like molecules	Fatty Acyls	Fatty acid esters	up
pos	Histidinyl-Lysine	Benzenoids	Phenol ethers	Anisoles	down
pos	Tyramine	Benzenoids	Benzene and substituted derivatives	Phenethylamines	down
pos	Lumichrome	-	-	-	up
pos	Senecivernine	-	-	-	down
pos	Secologanate	-	-	-	up
pos	Sarracine	-	-	-	down
neg	Meglutol	-	-	-	up
neg	Pyroglutamyl-Isoleucine	-	-	-	down
neg	Met-TyrMe-OH	-	-	-	down
