# Supplementary material for: Physiological Adaptation of Fenneropenaeus chinensis in Response to Saline–Alkaline Stress Revealed by a Combined Proteomics and Metabolomics Method
Source: Biology (Basel). 2024 Jun 30;13(7):488. doi: 10.3390/biology13070488 (PMC11274245; doi:10.3390/biology13070488)
Supplement: Supplementary file 1 [file biology-13-00488-s001.zip › Table S4. KEGG pathway enrichment statistics for metabolomics DEMs.xlsx]

## Sheet: CA vs CT
Table S4. KEGG Pathway Enrichment Statistics for Metabolomics DEMs (CA vs CT)
Number	First Category	Second Category	Pathway Description	Pathway_ID	Pvalue
1	Environmental Information Processing	Signaling molecules and interaction	Neuroactive ligand-receptor interaction	map04080	0.1903
1	Metabolism	Metabolism of other amino acids	beta-Alanine metabolism	map00410	0.05
1	Metabolism	Metabolism of cofactors and vitamins	Pantothenate and CoA biosynthesis	map00770	0.0439
1	Metabolism	Amino acid metabolism	Tyrosine metabolism	map00350	0.1182
1	Metabolism	Metabolism of cofactors and vitamins	Riboflavin metabolism	map00740	0.0315
1	Metabolism	Carbohydrate metabolism	Amino sugar and nucleotide sugar metabolism	map00520	0.1604
1	Metabolism	Metabolism of cofactors and vitamins	Porphyrin and chlorophyll metabolism	map00860	0.201
1	Organismal Systems	Digestive system	Protein digestion and absorption	map04974	0.0727
1	Organismal Systems	Digestive system	Vitamin digestion and absorption	map04977	0.0607
2	Human Diseases	Cancers: Overview	Choline metabolism in cancer	map05231	0.0174
2	Metabolism	Lipid metabolism	Glycerophospholipid metabolism	map00564	0.0802

## Sheet: CP vs CT
Table S4. KEGG Pathway Enrichment Statistics for Metabolomics DEMs (CP vs CT)
Number	First Category	Second Category	Pathway Desciption	Pathway_ID	P_value
2	Organismal Systems	Endocrine system	GnRH signaling pathway	map04912	0.0012
3	Organismal Systems	Endocrine system	Glucagon signaling pathway	map04922	0.0015
5	Organismal Systems	Digestive system	Bile secretion	map04976	0.0017
2	Organismal Systems	Nervous system	GABAergic synapse	map04727	0.0027
4	Metabolism	Lipid metabolism	Arachidonic acid metabolism	map00590	0.0043
2	Organismal Systems	Endocrine system	Oxytocin signaling pathway	map04921	0.0058
2	Human Diseases	Infectious diseases: Parasitic	Amoebiasis	map05146	0.0058
2	Organismal Systems	Endocrine system	Regulation of lipolysis in adipocytes	map04923	0.0077
2	Organismal Systems	Immune system	Platelet activation	map04611	0.0077
4	Metabolism	Nucleotide metabolism	Purine metabolism	map00230	0.0089
1	Environmental Information Processing	Signal transduction	Hedgehog signaling pathway	map04340	0.009
3	Metabolism	Amino acid metabolism	Lysine degradation	map00310	0.011
2	Organismal Systems	Nervous system	Retrograde endocannabinoid signaling	map04723	0.0123
2	Metabolism	Carbohydrate metabolism	Citrate cycle (TCA cycle)	map00020	0.0136
2	Metabolism	Metabolism of other amino acids	Taurine and hypotaurine metabolism	map00430	0.0164
1	Organismal Systems	Aging	Longevity regulating pathway - multiple species	map04213	0.018
1	Organismal Systems	Excretory system	Vasopressin-regulated water reabsorption	map04962	0.018
1	Organismal Systems	Environmental adaptation	Circadian rhythm	map04710	0.018
2	Organismal Systems	Endocrine system	Aldosterone synthesis and secretion	map04925	0.0193
2	Organismal Systems	Endocrine system	Ovarian steroidogenesis	map04913	0.0193
2	Organismal Systems	Circulatory system	Vascular smooth muscle contraction	map04270	0.0225
2	Metabolism	Amino acid metabolism	Alanine, aspartate and glutamate metabolism	map00250	0.0259
2	Metabolism	Metabolism of cofactors and vitamins	Pantothenate and CoA biosynthesis	map00770	0.0259
1	Human Diseases	Neurodegenerative diseases	Prion diseases	map05020	0.0269
3	Metabolism	Amino acid metabolism	Tyrosine metabolism	map00350	0.0324
2	Metabolism	Metabolism of other amino acids	beta-Alanine metabolism	map00410	0.0332
2	Organismal Systems	Sensory system	Taste transduction	map04742	0.0332
2	Metabolism	Energy metabolism	Sulfur metabolism	map00920	0.0332
1	Cellular Processes	Cell growth and death	Oocyte meiosis	map04114	0.0357
1	Organismal Systems	Endocrine system	Insulin signaling pathway	map04910	0.0357
1	Organismal Systems	Immune system	Leukocyte transendothelial migration	map04670	0.0357
1	Human Diseases	Cardiovascular diseases	Dilated cardiomyopathy (DCM)	map05414	0.0357
1	Organismal Systems	Endocrine system	Progesterone-mediated oocyte maturation	map04914	0.0357
2	Organismal Systems	Sensory system	Inflammatory mediator regulation of TRP channels	map04750	0.0412
2	Human Diseases	Cancers: Overview	Central carbon metabolism in cancer	map05230	0.0434
1	Organismal Systems	Endocrine system	PPAR signaling pathway	map03320	0.0444
1	Organismal Systems	Immune system	Chemokine signaling pathway	map04062	0.0444
1	Environmental Information Processing	Signal transduction	MAPK signaling pathway	map04010	0.0444
1	Human Diseases	Drug resistance: Antineoplastic	Endocrine resistance	map01522	0.0444
1	Environmental Information Processing	Signal transduction	Rap1 signaling pathway	map04015	0.0444
2	Organismal Systems	Digestive system	Vitamin digestion and absorption	map04977	0.0477
2	Environmental Information Processing	Signal transduction	cAMP signaling pathway	map04024	0.0499
1	Organismal Systems	Endocrine system	Melanogenesis	map04916	0.0531
1	Human Diseases	Infectious diseases: Parasitic	Leishmaniasis	map05140	0.0531
2	Organismal Systems	Nervous system	Serotonergic synapse	map04726	0.0545
1	Environmental Information Processing	Signal transduction	Ras signaling pathway	map04014	0.0616
1	Human Diseases	Substance dependence	Cocaine addiction	map05030	0.0616
1	Human Diseases	Infectious diseases: Parasitic	Chagas disease (American trypanosomiasis)	map05142	0.0616
1	Organismal Systems	Nervous system	Long-term potentiation	map04720	0.0616
2	Metabolism	Lipid metabolism	Primary bile acid biosynthesis	map00120	0.0666
1	Organismal Systems	Excretory system	Aldosterone-regulated sodium reabsorption	map04960	0.0701
1	Organismal Systems	Sensory system	Olfactory transduction	map04740	0.0701
1	Organismal Systems	Aging	Longevity regulating pathway	map04211	0.0701
1	Organismal Systems	Nervous system	Glutamatergic synapse	map04724	0.0701
1	Human Diseases	Substance dependence	Morphine addiction	map05032	0.0701
1	Organismal Systems	Immune system	Fc gamma R-mediated phagocytosis	map04666	0.0701
3	Metabolism	Carbohydrate metabolism	Amino sugar and nucleotide sugar metabolism	map00520	0.0724
1	Human Diseases	Infectious diseases: Viral	Human T-cell leukemia virus 1 infection	map05166	0.0785
1	Environmental Information Processing	Signal transduction	Apelin signaling pathway	map04371	0.0785
1	Organismal Systems	Excretory system	Endocrine and other factor-regulated calcium reabsorption	map04961	0.0785
1	Human Diseases	Infectious diseases: Bacterial	Vibrio cholerae infection	map05110	0.0785
1	Organismal Systems	Nervous system	Long-term depression	map04730	0.0785
1	Organismal Systems	Endocrine system	Estrogen signaling pathway	map04915	0.0785
1	Human Diseases	Substance dependence	Amphetamine addiction	map05031	0.0785
1	Human Diseases	Substance dependence	Alcoholism	map05034	0.0869
1	Human Diseases	Infectious diseases: Bacterial	Pertussis	map05133	0.0869
1	Environmental Information Processing	Signal transduction	Calcium signaling pathway	map04020	0.0869
1	Organismal Systems	Endocrine system	Thyroid hormone signaling pathway	map04919	0.0952
1	Organismal Systems	Sensory system	Phototransduction - fly	map04745	0.0952
1	Cellular Processes	Cellular community - eukaryotes	Gap junction	map04540	0.0952
1	Organismal Systems	Immune system	Fc epsilon RI signaling pathway	map04664	0.0952
1	Organismal Systems	Circulatory system	Adrenergic signaling in cardiomyocytes	map04261	0.0952
1	Human Diseases	Cancers: Overview	Choline metabolism in cancer	map05231	0.0952
1	Organismal Systems	Environmental adaptation	Circadian entrainment	map04713	0.0952
1	Organismal Systems	Nervous system	Dopaminergic synapse	map04728	0.1034
1	Organismal Systems	Nervous system	Cholinergic synapse	map04725	0.1034
2	Metabolism	Carbohydrate metabolism	Glyoxylate and dicarboxylate metabolism	map00630	0.1043
1	Environmental Information Processing	Signal transduction	Phospholipase D signaling pathway	map04072	0.1115
1	Organismal Systems	Endocrine system	Insulin secretion	map04911	0.1115
1	Environmental Information Processing	Signal transduction	cGMP-PKG signaling pathway	map04022	0.1196
1	Organismal Systems	Digestive system	Gastric acid secretion	map04971	0.1196
1	Human Diseases	Neurodegenerative diseases	Parkinson disease	map05012	0.1275
1	Environmental Information Processing	Signal transduction	Sphingolipid signaling pathway	map04071	0.1355
1	Metabolism	Energy metabolism	Oxidative phosphorylation	map00190	0.1355
1	Organismal Systems	Digestive system	Pancreatic secretion	map04972	0.1433
1	Organismal Systems	Digestive system	Salivary secretion	map04970	0.1433
2	Metabolism	Amino acid metabolism	Tryptophan metabolism	map00380	0.1655
1	Metabolism	Metabolism of cofactors and vitamins	Riboflavin metabolism	map00740	0.1664
1	Organismal Systems	Endocrine system	Renin secretion	map04924	0.174
1	Organismal Systems	Endocrine system	Thyroid hormone synthesis	map04918	0.174
1	Metabolism	Lipid metabolism	Sphingolipid metabolism	map00600	0.2036
1	Human Diseases	Cancers: Overview	Pathways in cancer	map05200	0.2181
1	Metabolism	Lipid metabolism	Linoleic acid metabolism	map00591	0.2252
1	Metabolism	Metabolism of cofactors and vitamins	Biotin metabolism	map00780	0.2252
1	Cellular Processes	Cell growth and death	Ferroptosis	map04216	0.2322
1	Metabolism	Carbohydrate metabolism	Pyruvate metabolism	map00620	0.2462
1	Metabolism	Amino acid metabolism	Lysine biosynthesis	map00300	0.2733
2	Environmental Information Processing	Membrane transport	ABC transporters	map02010	0.3161
1	Metabolism	Carbohydrate metabolism	Butanoate metabolism	map00650	0.3185
2	Environmental Information Processing	Signaling molecules and interaction	Neuroactive ligand-receptor interaction	map04080	0.3296
1	Metabolism	Amino acid metabolism	Histidine metabolism	map00340	0.3491
1	Organismal Systems	Digestive system	Protein digestion and absorption	map04974	0.3491
1	Metabolism	Carbohydrate metabolism	Propanoate metabolism	map00640	0.355
1	Metabolism	Lipid metabolism	Glycerophospholipid metabolism	map00564	0.3783
1	Metabolism	Lipid metabolism	Biosynthesis of unsaturated fatty acids	map01040	0.3897
1	Metabolism	Metabolism of cofactors and vitamins	Nicotinate and nicotinamide metabolism	map00760	0.3953
1	Metabolism	Amino acid metabolism	Cysteine and methionine metabolism	map00270	0.4331
1	Metabolism	Amino acid metabolism	Phenylalanine metabolism	map00360	0.4831
1	Metabolism	Amino acid metabolism	Arginine and proline metabolism	map00330	0.5019
1	Metabolism	Metabolism of cofactors and vitamins	Ubiquinone and other terpenoid-quinone biosynthesis	map00130	0.5626
1	Metabolism	Lipid metabolism	Steroid hormone biosynthesis	map00140	0.5978
1	Metabolism	Metabolism of cofactors and vitamins	Porphyrin and chlorophyll metabolism	map00860	0.721
