# Supplementary material for: Physiological Adaptation of Fenneropenaeus chinensis in Response to Saline–Alkaline Stress Revealed by a Combined Proteomics and Metabolomics Method
Source: Biology (Basel). 2024 Jun 30;13(7):488. doi: 10.3390/biology13070488 (PMC11274245; doi:10.3390/biology13070488)
Supplement: Supplementary file 1 [file biology-13-00488-s001.zip › Table S5. DEPs in the oxidative phosphorylation pathway in the CP group.xlsx]

## Sheet: Sheet1
Table S5. DEPs in the oxidative phosphorylation pathway in the CP group
Abbreviation	Description	FC	P_value	Regulate
ATPeF1D	ATP synthase subunit delta, mitochondrial-like	4.5419	0.000141	up
ATPeFG	ATP synthase subunit g	2.50862	0.000357	up
NDUFB2	NADH dehydrogenase [ubiquinone] 1 beta subcomplex subunit 2, mitochondrial-like	2.35723	0.000905	up
NDUFA4	cytochrome c oxidase subunit NDUFA4-like	2.12407	0.011	up
QCR8	cytochrome b-c1 complex subunit 8-like	2.06706	0.000653	up
QCR7	cytochrome b-c1 complex subunit 7-like	2.06492	0.000507	up
COX5A	cytochrome c oxidase subunit 5A, mitochondrial-like	1.96383	0.002055	up
ATPeF0D	ATP synthase subunit d, mitochondrial-like	1.95951	0.001199	up
NDUFA6	NADH dehydrogenase [ubiquinone] 1 alpha subcomplex subunit 6-like	1.94426	0.002107	up
NURF38	inorganic pyrophosphatase-like isoform X2	1.85701	0.000272	up
COX4	cytochrome c oxidase subunit 4 isoform 1, mitochondrial-like	1.84175	7.9e-05	up
NDUFA12	NADH dehydrogenase [ubiquinone] 1 alpha subcomplex subunit 12-like	1.80841	0.000222	up
ATPeF1B	F1F0-ATP synthase beta subunit	1.70964	0.000465	up
COX5B	mitochondrial cytochrome c oxidase subunit Vb	1.65782	8.7e-05	up
NDUFC2	uncharacterized protein LOC113808012	1.62438	0.006544	up
NDUFS2	NADH-ubiquinone oxidoreductase 49 kDa subunit-like	1.61494	0.001426	up
ATPeV1A	V-type proton ATPase catalytic subunit A-like	1.55523	0.000306	up
ATPeF0F	putative ATP synthase subunit f, mitochondrial	1.55071	0.01635	up
ATPeV0D	V-type proton ATPase subunit d 1-like	1.51172	0.002911	up
QCR2	cytochrome b-c1 complex subunit 2, mitochondrial-like	1.46777	0.001015	up
ATPeV1C	V-type proton ATPase subunit C-like	1.44286	0.01458	up
SDHA	succinate dehydrogenase [ubiquinone] flavoprotein subunit, mitochondrial-like	1.442	0.001664	up
NDUFA9	NADH dehydrogenase [ubiquinone] 1 alpha subcomplex subunit 9, mitochondrial-like	1.43531	0.01095	up
NDUFS3	putative NADH dehydrogenase	1.41904	0.002708	up
NDUFA13	NDUFA13	1.38441	0.02355	up
NDUFB4	NADH dehydrogenase [ubiquinone] 1 beta subcomplex subunit 4-like	1.37452	0.003495	up
SDHB	succinate dehydrogenase [ubiquinone] iron-sulfur subunit, mitochondrial-like	1.34947	0.007148	up
NDUFS4	NADH dehydrogenase [ubiquinone] iron-sulfur protein 4, mitochondrial-like	1.32701	0.007648	up
ATPeV1D	V-type proton ATPase subunit D-like	1.32414	0.01203	up
ATPeV1H	V-type proton ATPase subunit H-like	1.3224	0.001355	up
ATPeF0F6	ATP synthase-coupling factor 6, mitochondrial-like	1.31874	0.02926	up
NDUFV1	NADH dehydrogenase [ubiquinone] flavoprotein 1, mitochondrial-like	1.30846	0.006858	up
ATPeF1A	mitochondrial ATP synthase subunit alpha precursor	1.29825	0.000347	up
ATPeV1E	V-type proton ATPase subunit E-like	1.29679	0.02214	up
NDUFS1	LOW QUALITY PROTEIN: NADH-ubiquinone oxidoreductase 75 kDa subunit, mitochondrial-like	1.29677	0.01449	up
ATPeF0O	ATP synthase subunit O, mitochondrial-like	1.25778	0.03201	up
NDUFB3	NADH dehydrogenase [ubiquinone] 1 beta subcomplex subunit 3-like	1.2286	0.01158	up
NDUFS6	NADH dehydrogenase [ubiquinone] iron-sulfur protein 6, mitochondrial-like	1.2108	0.006612	up
NDUFA7	NADH dehydrogenase [ubiquinone] 1 alpha subcomplex subunit 7-like	0.80361	0.02695	down
NDUFB6	hypothetical protein C7M84_012188	0.736759	0.02551	down
ATPeF0B	ATP synthase subunit b, mitochondrial-like	0.736522	0.007146	down
COX7C	hypothetical protein C7M84_015754	0.722656	0.01149	down
ATPeV0A	V-type proton ATPase 116 kDa subunit a-like isoform X1	0.719352	0.001014	down
QCR9	putative cytochrome b-c1 complex subunit 9	0.657546	0.006499	down
NDUFB8	NADH dehydrogenase [ubiquinone] 1 beta subcomplex subunit 8, mitochondrial-like	0.621341	0.000283	down
UQCRFS1	LOW QUALITY PROTEIN: cytochrome b-c1 complex subunit Rieske, mitochondrial-like	0.597929	0.000162	down
NDUFV2	NADH dehydrogenase [ubiquinone] flavoprotein 2, mitochondrial-like	0.559771	0.000162	down
COX15	cytochrome c oxidase assembly protein COX15 homolog	0.53591	0.00013	down
ATPeV0A	V-type proton ATPase 116 kDa subunit a-like isoform X1	0.473867	0.000113	down
QCR6	cytochrome b-c1 complex subunit 6, mitochondrial-like	0.445312	0.000536	down
ATPeV0C	V-type proton ATPase c subunit	0.438515	0.001927	down
ATPeF0C	ATP lipid-binding protein like protein, partial	0.362732	0.003381	down
